# Supplementary material for: Shared genetic loci between depression and cardiometabolic traits
Source: PLoS Genet. 2022 May 13;18(5):e1010161. doi: 10.1371/journal.pgen.1010161 (PMC9170110; doi:10.1371/journal.pgen.1010161)
Supplement: S2 Table — MDD: Major depressive disorder. P-value of binomial test of conjFDR and condFDR. (XLSX) [file pgen.1010161.s042.xlsx]

## Sheet: Sheet1
Number of conjFDR loci at 0.005
CAD/cardiometabolic trait	No of loci in the orignial analyses	No of loci after adjusting for smoking
CAD	6	5
CRP	8	6
T2D	9	8
LDL	10	10
HDL	14	13
TC	11	11
TG	14	15
SBP	38	38
DBP	31	31
