# Supplementary material for: Shared genetic loci between depression and cardiometabolic traits
Source: PLoS Genet. 2022 May 13;18(5):e1010161. doi: 10.1371/journal.pgen.1010161 (PMC9170110; doi:10.1371/journal.pgen.1010161)
Supplement: S3 Table — (XLSX) [file pgen.1010161.s043.xlsx]

## Sheet: pvalues_of_binomial_test - Copy
Replication of our results in FinnGen MDD sample
P value of binomial test of conjFDR:
DEP & CAD	0.34375
DEP & CRP	0.5
DEP & DBP	0.0001624571
DEP &HDL	0.0009765625
DEP & LDL	0.08984375
DEP & SBP	0.002548822
DEP & T2D	0.109375
DEP & TC	0.005859375
DEP & TG	0.01928711
P value of binomial test of condFDR:
DEP | CAD	1.217128e-05
DEP | CRP	5.65371e-05
DEP | DBP	3.120204e-07
DEP | HDL	0.0001562756
DEP | LDL	0.001966587
DEP | SBP	2.096708e-05
DEP | T2D	3.480085e-05
DEP | TC	0.0004106977
DEP | TG	1.26604e-05
