# Supplementary material for: Shared genetic loci between depression and cardiometabolic traits
Source: PLoS Genet. 2022 May 13;18(5):e1010161. doi: 10.1371/journal.pgen.1010161 (PMC9170110; doi:10.1371/journal.pgen.1010161)
Supplement: S4 Table — (XLSX) [file pgen.1010161.s044.xlsx]

## Sheet: bivariate_mixer_parameters
trait1	trait2	dice (mean)	dice (std)	pi1 (mean)	pi1 (std)	pi2 (mean)	pi2 (std)	pi12 (mean)	pi12 (std)	nc1@p9 (mean)	nc1@p9 (std)	nc2@p9 (mean)	nc2@p9 (std)	nc12@p9 (mean)	nc12@p9 (std)	rho_zero (mean)	rho_zero (std)	rho_beta (mean)	rho_beta (std)	rg (mean)	rg (std)	fraction_concordant_within_shared (mean)	fraction_concordant_within_shared (std)	best_vs_min_AIC	best_vs_min_BIC	best_vs_max_AIC	best_vs_max_BIC
DEP	BMI	0.5529259182718012	0.0743797381265302	0.0026272454719628	0.0002962185983117	0.0002695042674377	0.0002174812999784	0.0017990459169206	0.0002690033739022	8378.592380736322	944.6756754680598	859.4805570423674	693.5732433067052	5737.36735792883	857.8831491090691	0.0135089435303517	0.0034900789481339	0.1985134995072671	0.0305560399293739	0.1161092630618314	0.0118867542213407	0.5636442811704863	0.0099562759314274	9.878026316009343	0.8159403703455123	2.308954609872308	-6.753131335791527
DEP	BMI	0.5529259182718012	0.0743797381265302	0.0026272454719628	0.0002962185983117	0.0002695042674377	0.0002174812999784	0.0017990459169206	0.0002690033739022	8378.592380736322	944.6756754680598	859.4805570423674	693.5732433067052	5737.36735792883	857.8831491090691	0.011004553409978	0.00132453648796	0.1985134995072671	0.0305560399293739	0.1161092630618314	0.0118867542213407	0.5636442811704863	0.0099562759314274
DEP	CAD	0.1102702322320599	0.0093496994961104	0.0041583919410748	0.0001736655987768	0.0001606553703826	2.7313322198798407e-05	0.0002678994478085	2.8499494309044003e-05	13261.59713868502	553.8398593645819	512.3487228649296	87.10537165622219	854.3625999801345	90.88821292903278	0.0191755260439522	0.0022011474930342	0.9475297796085907	0.0674049408619164	0.1833541520008215	0.0102056841600254	0.9106839283392792	0.0540254127437835	0.821436671866104	-8.75382883380316	4.481205577525543	-5.0940599281437215
DEP	CAD	0.1102702322320599	0.0093496994961104	0.0041583919410748	0.0001736655987768	0.0001606553703826	2.7313322198798407e-05	0.0002678994478085	2.8499494309044003e-05	13261.59713868502	553.8398593645819	512.3487228649296	87.10537165622219	854.3625999801345	90.88821292903278	0.0172396336669008	0.0004000993301487	0.9475297796085907	0.0674049408619164	0.1833541520008215	0.0102056841600254	0.9106839283392792	0.0540254127437835
DEP	CRP	0.0233680189525352	0.0048265993837713	0.0043739387973255	0.0001877999236584	5.509288729119448e-06	5.887638106788368e-06	5.23525915578594e-05	1.0890386663811308e-05	13949.001215215583	598.9158707319807	17.56976463055443	18.77636494515115	166.95852344956998	34.73071385922368	0.0150887086650119	0.0019053759688462	0.989825054408578	0.0111912764914078	0.1023271177446464	0.0121000739909934	0.964260641887302	0.028148828099386	2.6134697519708423	-6.900261366441862	9.770069897576468	0.2563387791637634
DEP	CRP	0.0233680189525352	0.0048265993837713	0.0043739387973255	0.0001877999236584	5.509288729119448e-06	5.887638106788368e-06	5.23525915578594e-05	1.0890386663811308e-05	13949.001215215583	598.9158707319807	17.56976463055443	18.77636494515115	166.95852344956998	34.73071385922368	0.0078169919913391	0.0004726608555985	0.989825054408578	0.0111912764914078	0.1023271177446464	0.0121000739909934	0.964260641887302	0.028148828099386
DEP	DBP	0.1523796873868855	0.0407322819516885	0.0039941372541577	0.0002347110759175	0.0008271476354003	0.0001098969591008	0.0004321541347256	0.0001121463967625	12737.769775391194	748.5210093017712	2637.8703283222085	350.4742263388564	1378.1899632739585	357.64794552677193	-0.0006411203958514	0.0025691063667864	0.1485655827095737	0.0681956284206695	0.0247363196931069	0.007011038377208	0.5475973420171737	0.0221166841750285	7.22182774367393	-2.260485284781076	28.79398816320463	19.311675134749628
DEP	DBP	0.1523796873868855	0.0407322819516885	0.0039941372541577	0.0002347110759175	0.0008271476354003	0.0001098969591008	0.0004321541347256	0.0001121463967625	12737.769775391194	748.5210093017712	2637.8703283222085	350.4742263388564	1378.1899632739585	357.64794552677193	-0.0011752657951933	0.0006839572094875	0.1485655827095737	0.0681956284206695	0.0247363196931069	0.007011038377208	0.5475973420171737	0.0221166841750285
DEP	HDL	0.0525938576955662	0.0044947160126429	0.0043069038409522	0.0001882279072602	1.0849281256422969e-06	1.8342492886221684e-06	0.0001193875479312	9.351289747916096e-06	13735.218917098871	600.280760379108	3.459962391851338	5.849635018131336	380.74082156628265	29.82235419875383	-0.0145310699531243	0.0016490275588952	-0.9844816388035678	0.022813306236693	-0.1608615841249311	0.0062402949810361	0.0371753400389748	0.0422939714725721	1.0045503237750382	-8.514793469240498	0.6480173545773141	-8.87132643843822
DEP	HDL	0.0525938576955662	0.0044947160126429	0.0043069038409522	0.0001882279072602	1.0849281256422969e-06	1.8342492886221684e-06	0.0001193875479312	9.351289747916096e-06	13735.218917098871	600.280760379108	3.459962391851338	5.849635018131336	380.74082156628265	29.82235419875383	-0.0129179111726762	0.0002476731308368	-0.9844816388035678	0.022813306236693	-0.1608615841249311	0.0062402949810361	0.0371753400389748	0.0422939714725721
DEP	LDL	0.0275848087026724	0.0026221291496604	0.0043645145779904	0.0001893289477655	1.766970758189619e-06	3.742478701595936e-06	6.177681089296456e-05	4.787573720273445e-06	13918.946280053202	603.7921070300177	5.635075933917497	11.93520128548665	197.01345861195028	15.268131251141863	0.0094484555336241	0.001879654143747	0.9911187745455664	0.0178078948131551	0.1156141042147395	0.0062484630759022	0.9750378752019028	0.0344990023011416	5.033531463023974	-4.485733243251922	4.467824897443643	-5.051439808832253
DEP	LDL	0.0275848087026724	0.0026221291496604	0.0043645145779904	0.0001893289477655	1.766970758189619e-06	3.742478701595936e-06	6.177681089296456e-05	4.787573720273445e-06	13918.946280053202	603.7921070300177	5.635075933917497	11.93520128548665	197.01345861195028	15.268131251141863	0.0072015359351763	0.0002266523219673	0.9911187745455664	0.0178078948131551	0.1156141042147395	0.0062484630759022	0.9750378752019028	0.0344990023011416
DEP	SBP	0.201265709811235	0.0467365833360889	0.0038425136555771	0.0002351514510674	0.0007995581736562	0.0001316301982581	0.0005837777333063	0.0001330503942254	12254.224426711417	749.925417041897	2549.884315433595	419.7840620414362	1861.7353119537377	424.3132327025536	-0.0028506836694559	0.0026030818232477	-0.0765749831405633	0.0376071242452566	-0.0173852156856366	0.0078017390095033	0.4755825571730046	0.0120265175572779	15.962712646042927	6.492900853927127	19.45145980680827	9.98164801469247
DEP	SBP	0.201265709811235	0.0467365833360889	0.0038425136555771	0.0002351514510674	0.0007995581736562	0.0001316301982581	0.0005837777333063	0.0001330503942254	12254.224426711417	749.925417041897	2549.884315433595	419.7840620414362	1861.7353119537377	424.3132327025536	-0.0017316169404559	0.0007579431535782	-0.0765749831405633	0.0376071242452566	-0.0173852156856366	0.0078017390095033	0.4755825571730046	0.0120265175572779
DEP	T2D	0.0782203860565096	0.0190033542656225	0.0042410521829926	0.0001787012487691	0.0001145648475698	4.531073222343061e-05	0.0001852392058907	4.809360595639498e-05	13525.210295701869	569.8991347948835	365.36066735775626	144.50121232455265	590.7494429632836	153.37612138972906	0.0145762035904016	0.0019516221655651	0.8468587928523046	0.1699981327121416	0.1298839859606569	0.0102071021501401	0.8474218253854684	0.0988126863091092	2.0103533425019124	-7.579617781449711	6.037345099041704	-3.552626024909918
DEP	T2D	0.0782203860565096	0.0190033542656225	0.0042410521829926	0.0001787012487691	0.0001145648475698	4.531073222343061e-05	0.0001852392058907	4.809360595639498e-05	13525.210295701869	569.8991347948835	365.36066735775626	144.50121232455265	590.7494429632836	153.37612138972906	0.0088753444482677	0.0002422233571564	0.8468587928523046	0.1699981327121416	0.1298839859606569	0.0102071021501401	0.8474218253854684	0.0988126863091092
DEP	TC	0.0364518987864306	0.0024868851318447	0.0043443002975968	0.00018904355075	1.6982927417743534e-10	2.473692357056759e-10	8.199109128655572e-05	3.65671700389987e-06	13854.480581093874	602.8819426446879	0.00054160537256	0.0007888893579341	261.47915757127737	11.66169722408715	0.0130315368677622	0.0014490482490807	0.9999981011535338	2.569166007834414e-06	0.1361757171442285	0.0046904985113316	0.9995067513476468	0.0003761553597631	-1.9735915620171	-11.403627495784525	-1.9786649809102528	-11.408700914677675
DEP	TC	0.0364518987864306	0.0024868851318447	0.0043443002975968	0.00018904355075	1.6982927417743534e-10	2.473692357056759e-10	8.199109128655572e-05	3.65671700389987e-06	13854.480581093874	602.8819426446879	0.00054160537256	0.0007888893579341	261.47915757127737	11.66169722408715	0.0075238036208881	0.0001630406730866	0.9999981011535338	2.569166007834414e-06	0.1361757171442285	0.0046904985113316	0.9995067513476468	0.0003761553597631
DEP	TG	0.0392290648243928	0.0088534634625112	0.004337919164386	0.000191950457767	1.057389743296176e-10	1.7437751758935983e-10	8.8372224497357e-05	1.943518694308188e-05	13834.130402676576	612.1524083262163	0.0003372139277123	0.0005561102515306	281.8293359885758	61.98107903401732	0.0333986168889416	0.001997678622455	0.9999994280988966	4.670512401177337e-07	0.1406147861790743	0.0159762313736953	0.9996948879846888	0.0001509902975472	-1.993247384525603	-11.511342463691395	-1.9897176781727464	-11.507812757338538
DEP	TG	0.0392290648243928	0.0088534634625112	0.004337919164386	0.000191950457767	1.057389743296176e-10	1.7437751758935983e-10	8.8372224497357e-05	1.943518694308188e-05	13834.130402676576	612.1524083262163	0.0003372139277123	0.0005561102515306	281.8293359885758	61.98107903401732	0.0191563804836699	0.0005862639531072	0.9999994280988966	4.670512401177337e-07	0.1406147861790743	0.0159762313736953	0.9996948879846888	0.0001509902975472
