# Supplementary material for: Shared genetic loci between depression and cardiometabolic traits
Source: PLoS Genet. 2022 May 13;18(5):e1010161. doi: 10.1371/journal.pgen.1010161 (PMC9170110; doi:10.1371/journal.pgen.1010161)
Supplement: S5 Table — (XLSX) [file pgen.1010161.s045.xlsx]

## Sheet: univariate_mixer_parameters
trait	pi (mean)	pi (std)	sig2_beta (mean)	sig2_beta (std)	sig2_zero (mean)	sig2_zero (std)	h2 (mean)	h2 (std)	nc@p9 (mean)	nc@p9 (std)	AIC	BIC
DEP	0.0044262913888834	0.0001881385035093	7.444806514593893e-06	2.951107348866079e-07	1.0481092563433347	0.0006077566869148	0.0682548662393773	0.0011932558772181	14115.95973866515	599.9956413852306	22.302605610841415	33.198467236512805
BMI	0.0020685501843583	0.0001616149060804	2.9378490564123583e-05	2.443693285316811e-06	0.7609676850506999	0.0024385575037975	0.1253072003041471	0.0031604419225061	6596.847914971196	515.4087941724706	800.9507107121754	810.7593111378956
CAD	0.0004285548181912	2.4356784979890973e-05	4.455859201175716e-05	2.275087914246566e-06	0.882538220857257	0.0005990071158913	0.0395045797325128	0.0006765518828438	1366.711322845064	77.67662946975479	669.1682158012525	679.8293304939405
CRP	5.7861880286978856e-05	1.329710590108338e-05	0.0006419391160894	0.0001904514299521	1.0696001813877023	0.001734657799734	0.0719753706981341	0.0022183514925939	184.5282880801244	42.4060223445454	2959.0333599345586	2969.6208824412724
DBP	0.001259301770126	2.310957136900909e-05	6.190929565276438e-05	1.136847144815071e-06	1.2670844182164362	0.0012816009445503	0.1616799888945181	0.000981478648829	4016.060291596167	73.69911972854345	7021.009007590334	7031.381067412416
HDL	0.0001204724760568	9.530849709259196e-06	0.000604072417911	5.522359036371179e-05	1.151272983113436	0.0008189619150543	0.1498872976918172	0.0023818496167104	384.2007839581339	30.394991868149297	6559.718336194649	6570.629807561531
LDL	6.354378165115417e-05	6.697621857614415e-06	0.0009000060487223	0.0001092514311968	1.079950860947336	0.0005822120028083	0.1171473854735118	0.0036615925729594	202.6485345458678	21.359497642729306	6710.192863444041	6721.104338625621
T2D	0.0002998040534605	2.318187281522969e-05	0.0001843475832152	1.0878590763715592e-05	1.0118361965055631	0.0005390073275343	0.1141582426931573	0.0031416976547978	956.11011032104	73.92969747732441	484.5672802336747	495.4530100234086
TC	8.199126111582991e-05	3.6567352787508968e-06	0.0007525279646162	4.163270608713464e-05	1.091963403101987	0.000338707208367	0.1277037469829199	0.0027980145219318	261.4796991766499	11.661755504719553	6304.60474994597	6315.437698630662
TG	8.837233023633132e-05	1.9435221981250844e-05	0.0009165755486569	0.0002180747322673	1.1338315435653534	0.0020081213731563	0.1592681516576032	0.0072919529799137	281.8296732025036	61.9811907748267	6032.021982184716	6042.932351104088
