# Supplementary material for: Shared genetic loci between depression and cardiometabolic traits
Source: PLoS Genet. 2022 May 13;18(5):e1010161. doi: 10.1371/journal.pgen.1010161 (PMC9170110; doi:10.1371/journal.pgen.1010161)
Supplement: S6 Table — (XLSX) [file pgen.1010161.s046.xlsx]

## Sheet: DEP_DBP
locusnum	CHR	LEAD_SNP	LEAD_BP	MinBP	MaxBP	FDR	A1	A2	nearestGene	dist	func	CADD	RDB	minChrState	commonChrState	PVAL_in_DEP	Z_in_DEP	BETA_in_DEP	SE_in_DEP	PVAL_in_DBP	Z_in_DBP	BETA_in_DBP	SE_in_DBP
1	1	rs159963	8504421	8431607	8799882	0.000202198	A	C	RERE	0	intronic	15.44	6	4	5	9.519e-09	-5.73908	-0.0292	0.0051	3.112e-07	5.11653	0.0905	0.0177
2	1	rs7543975	23381116	23294136	23551623	0.00841578	G	A	KDM1A:RP1-184J9.2	0:0	ncRNA_intronic	3.547	7	4	4	7.14e-07	-4.95752	-0.0275	0.0055	0.003293	-2.93897	-0.0563	0.0192
3	1	rs2568956	72764376	72512988	72959039	5.88883e-06	C	T	RPL31P12	2778	intergenic	4.001	7	14	15	3.43e-14	-7.58096	-0.0393	0.0052	0.1743	1.35852	0.024	0.0177
4	1	rs12129573	73768366	73275828	73991792	9.73933e-05	C	A	RP4-598G3.1	3486	intergenic	5.324	7	9	15	8.74e-11	6.48728	0.0335	0.0052	0.152	1.4325	0.0259	0.0181
5	1	rs1603126	80016295	79662943	80099984	0.00986306	C	T	ADH5P2	28406	intergenic	0.747	5	5	15	1.571e-06	4.80199	0.1088	0.0226	0.0003529	3.57301	0.275	0.077
6	1	rs2389016	80799329	80784642	80871734	0.0038788	C	T	AL606519.1	4155	intergenic	0.001	6	5	15	6.452e-08	5.4058	0.03	0.0056	0.03951	2.05884	0.0391	0.019
7	1	rs4261101	90796053	90779266	90804261	0.00813829	G	A	RNU6-695P	76935	intergenic	1.83	7	14	15	5.688e-08	-5.42834	-0.0281	0.0052	0.2291	-1.20268	-0.0216	0.0179
8	1	rs4660091	241628430	241588791	241681430	0.00516505	T	C	RP11-527D7.1	31637	intergenic	5.308	2b	14	15	4.46e-08	-5.4716	-0.0288	0.0053	0.1206	1.55226	0.0282	0.0182
9	2	rs11124319	22435356	22430795	22571888	0.00672314	G	A	AC068490.2	0	ncRNA_intronic	2.941	6	9	15	4.83e-07	-5.03295	-0.0259	0.0051	0.003794	-2.8948	-0.051	0.0176
10	2	rs11682175	57987593	57941287	58065936	0.00084481	T	C	CTD-2026C7.1	0	ncRNA_intronic	0.995	3a	1	15	1.171e-08	-5.7039	-0.0285	0.005	0.01237	2.50141	0.0435	0.0174
11	2	rs76485002	127342267	126989969	127342267	0.000285143	A	G	YWHAZP2	26527	intergenic	0.243	7	9	15	1.613e-09	6.03264	0.1087	0.018	0.02223	-2.28641	-0.1271	0.0556
12	3	rs7430565	158107180	157829953	158352440	4.63795e-05	A	G	RSRC1	0	intronic	0.492	6	5	15	1.525e-09	-6.0417	-0.0305	0.005	7.119e-05	3.97227	0.0695	0.0175
13	3	rs7649917	193289549	193284624	193394711	0.00453844	T	C	ATP13A4	0	intergenic	1.237	7	7	15	2.349e-07	-5.16936	-0.0306	0.0059	0.00541	2.78155	0.0572	0.0206
14	4	rs16854051	42123892	41977902	42161491	0.00696776	C	T	BEND4	0	intronic	0.06	7	4	15	1.125e-08	-5.71072	-0.0353	0.0062	0.8593	0.177265	0.0038	0.0216
15	4	rs77087420	123122856	123122856	123558330	0.00862532	A	G	KIAA1109	0	intronic	4.579	7	4	4	1.509e-07	5.25146	0.0608	0.0116	0.08208	1.73874	0.0679	0.0391
16	5	rs80315381	50484253	50429147	50492629	0.00869887	T	C	RNU6-1296P	20771	intergenic	16.9	4	2	15	8.879e-07	4.91498	0.0282	0.0057	0.001835	3.11571	0.0618	0.0198
17	5	rs16903077	87618825	87513722	87792844	1.8114e-05	G	A	TMEM161B-AS1	0	ncRNA_intronic	8.057	5	5	15	1.358e-10	6.42053	0.0371	0.0058	0.002522	3.02069	0.0603	0.02
18	5	rs62362443	103912114	103723455	104082179	0.000547213	C	A	RP11-6N13.1	0	ncRNA_intronic	7.425	7	5	15	1.165e-08	5.70477	0.0286	0.005	0.003551	-2.91552	-0.0506	0.0174
19	5	rs34660260	124251883	124203948	124287196	0.00973784	C	T	RP11-284A20.1	3756	intergenic	3.587	7	5	15	5.603e-08	-5.43103	-0.0285	0.0052	0.3298	-0.974517	-0.0175	0.018
20	5	rs11135349	164523472	164465319	164678946	0.000225724	C	A	CTC-340A15.2	0	ncRNA_intronic	2.542	7	9	15	1.184e-09	-6.0824	-0.0305	0.005	0.02133	2.30209	0.0399	0.0173
21	6	rs6456727	26471155	26342749	30038647	8.02057e-05	T	C	BTN2A1	0	intronic	4.575	3a	4	5	2.021e-09	5.99611	0.0387	0.0065	0.0004278	3.52231	0.0766	0.0218
22	6	rs17059176	99567864	99537716	99601554	0.00330364	A	C	MIR548AI	4620	intergenic	6.379	7	13	15	2.003e-08	-5.61174	-0.0327	0.0058	0.1234	-1.54066	-0.0313	0.0203
23	7	rs75903747	82730477	82648425	82730477	0.00903107	A	G	PCLO	0	intronic	10.74	7	14	15	2.134e-07	-5.18727	-0.0427	0.0082	0.05678	1.905	0.053	0.0278
24	8	rs62526892	91669954	91455931	91715028	0.00706038	G	A	TMEM64	0	intronic	8.816	4	5	15	1.14e-06	-4.86579	-0.0306	0.0063	2.958e-05	4.17668	0.0885	0.0212
25	9	rs7036618	2990717	2935580	2998222	0.00533745	A	C	CARM1P1	0	ncRNA_intronic	0.736	6	14	15	3.916e-08	5.4946	0.028	0.0051	0.1492	1.44236	0.0255	0.0177
26	9	rs958538	11522951	11281724	11771159	0.00835914	T	C	RP11-23D5.1	246636	intergenic	6.736	6	9	15	2.067e-07	5.19321	0.03	0.0058	0.04857	1.97235	0.0396	0.0201
27	9	rs77457816	37067726	37044024	37406391	0.000466853	G	A	RP11-465M18.1	5801	intergenic	1.007	7	5	14	8.223e-09	5.76382	0.0971	0.0169	0.004534	2.8384	0.1562	0.055
28	9	rs7856424	119733595	119699096	119766782	0.00333748	C	T	ASTN2	0	intronic	4.727	3a	5	15	4.662e-08	-5.46374	-0.0302	0.0055	0.04397	2.01438	0.0386	0.0192
29	10	rs61867293	106563924	106418969	106768514	0.000121878	C	T	SORCS3	0	intronic	8.238	7	5	15	6.946e-10	-6.16731	-0.0388	0.0063	0.01274	2.49096	0.0544	0.0218
30	11	rs1806153	31850105	31132257	31858991	2.67799e-05	G	T	RCN1	0	intronic	0.026		5	13	7.85e-10	6.14793	0.0381	0.0062	6.003e-10	6.19035	0.1309	0.0212
31	11	rs174594	61619829	61542006	61624181	0.00860632	A	C	FADS2	0	intronic	2.049		4	5	5.42e-07	-5.01082	-0.0264	0.0053	0.008131	-2.64658	-0.0481	0.0182
32	12	rs4074723	23947737	23929026	23979791	0.00612725	C	A	SOX5	0	intronic	1.344	6	5	15	9.182e-08	-5.34221	-0.0271	0.0051	0.07174	-1.80076	-0.0317	0.0176
33	12	rs35706672	121270376	121189116	121378074	0.00539348	T	C	SPPL3	0	intronic	4.464	7	5	5	1.336e-07	-5.27384	-0.0264	0.005	0.03049	2.16367	0.0373	0.0173
34	13	rs4143229	44327799	44242514	44385840	0.000972582	A	C	ENOX1	0	intronic	1.283	7	5	15	2.495e-08	-5.57362	-0.0509	0.0091	0.004249	2.85906	0.0947	0.0331
35	13	rs2093599	53747011	53613990	54056553	3.03234e-07	G	A	LINC01065	21067	intergenic	0.409		5	15	1.678e-12	7.05892	0.0356	0.005	0.0004845	-3.48918	-0.0605	0.0174
36	14	rs1950829	42097937	41969803	42183025	0.00179204	G	A	LRFN5	0	intronic	1.979	7	14	15	1.894e-09	6.00665	0.0299	0.005	0.5508	0.596562	0.0104	0.0174
37	14	rs12886138	64871010	64686207	64878265	0.000553499	C	T	MTHFD1	0	intronic	4.685	6	4	4	2.203e-10	-6.34648	-0.0329	0.0052	0.8736	-0.159087	-0.0028	0.0179
38	14	rs2003490	75377555	75108290	75397764	0.00241446	C	A	RPS6KL1	0	intronic	0.235	5	1	5	1.549e-07	5.24664	0.0267	0.0051	0.001011	3.28745	0.0579	0.0176
39	14	rs10149470	104017953	104017953	104018455	0.000533053	G	A	RNU7-160P	1209	intergenic	0.468	2b	1	5	3.275e-08	-5.52606	-0.0282	0.0051	1.383e-05	-4.34654	-0.0758	0.0174
40	15	rs6495904	37752901	37581276	37837016	2.80647e-05	T	C	RP11-720L8.1	0	ncRNA_intronic	0.175	7	9	15	6.388e-11	-6.53436	-0.0343	0.0053	0.02399	-2.25729	-0.041	0.0182
41	16	rs7193263	6315880	6303301	6343315	0.00309231	A	G	RP11-420N3.2:RBFOX1	0:0	ncRNA_intronic	0.149	7	9	15	9.886e-09	-5.73267	-0.0304	0.0053	0.2385	1.17874	0.022	0.0187
42	16	rs7192025	7666391	7657373	7675142	1.16449e-05	G	A	RBFOX1	0	intronic	2.79	7	5	15	2.476e-10	-6.32847	-0.0326	0.0052	0.0002013	3.71738	0.0669	0.018
43	16	rs7200826	13066833	13021889	13118299	0.00716557	C	T	SHISA9	0	intronic	0.149	7	5	15	3.026e-08	5.53993	0.0318	0.0057	0.3453	-0.943745	-0.0187	0.0198
44	16	rs56887639	13755530	13713926	13794027	0.00358165	A	G	U95743.1	68463	intergenic	1.18	7	9	15	1.955e-07	-5.20357	-0.029	0.0056	0.003239	-2.9441	-0.0575	0.0195
45	17	rs77135925	27495269	27363750	27576962	0.00384004	T	C	MYO18A	0	intronic	18.35	5	5	5	2.242e-08	-5.59221	-0.0501	0.009	0.1456	1.45525	0.045	0.0309
46	18	rs2187251	36885807	36866009	36897247	0.00911423	T	C	LINC00669	0	ncRNA_intronic	0.467	3a	5	15	7.948e-08	5.36831	0.0274	0.0051	0.2002	1.28098	0.0227	0.0177
47	18	rs12958048	53101598	53067954	53167520	0.000436686	G	A	TCF4	0	intronic	2.08	5	5	15	2.125e-09	5.98795	0.0319	0.0053	0.03659	-2.09031	-0.0385	0.0184
48	19	rs147745092	33331529	33174613	33465454	0.00753234	T	C	SLC7A9	0	intronic	0.342	5	4	15	4.417e-07	-5.05005	-0.0981	0.0194	0.007971	2.6533	0.1926	0.0726
49	20	rs76410441	40186071	39620847	40269840	0.00401266	A	C	CHD6	0	intronic	0.062	5	4	5	5.016e-07	-5.0257	-0.0409	0.0081	4.532e-16	8.12343	0.2307	0.0284
50	22	rs5758265	41617897	41408754	41713111	0.000920359	G	A	L3MBTL2	0	intronic	7.608	7	4	4	4.428e-09	5.86736	0.0328	0.0056	0.06176	1.86801	0.0364	0.0195
51	22	rs2267983	50698157	50620508	50700347	0.00523271	C	A	MAPK12	0	intronic	0.813	6	1	5	4.551e-07	-5.04434	-0.0278	0.0055	0.001236	3.23044	0.0609	0.0189
The build used to determine the base pair position was GRCh37/Hg19

## Sheet: DEP_BMI
locusnum	CHR	LEAD_SNP	LEAD_BP	MinBP	MaxBP	FDR	A1	A2	nearestGene	dist	func	CADD	RDB	minChrState	commonChrState	PVAL_in_DEP	Z_in_DEP	BETA_in_DEP	SE_in_DEP	PVAL_in_BMI	Z_in_BMI	BETA_in_BMI	SE_in_BMI
1	1	rs301816	8505058	8431607	8799882	0.000379802	A	G	RERE	0	intronic	0.985	7	4	5	1.157e-08	-5.70594	-0.029	0.0051	0.02057	-2.31579	-0.0088	0.0038
2	1	rs1474910	50192150	49463925	50591851	0.0069352	T	C	AGBL4	0	intronic	3.529		9	15	9.38e-06	-4.43099	-0.0266	0.006	0.0001192	3.84777	0.0177	0.0046
3	1	rs11590808	61799059	61799059	61799059	0.00640252	G	A	NFIA	0	intronic	0.983	5	4	15	8.941e-07	-4.91362	-0.0595	0.0121	0.02827	2.19352	0.0204	0.0093
4	1	rs3101336	72751185	72512988	72959039	3.58974e-08	C	T	NEGR1	2767	intergenic	10.72		1	15	4.274e-14	-7.55237	-0.0391	0.0052	2.661e-26	-10.6106	-0.0334	0.0031
5	1	rs2389016	80799329	80784642	80871734	0.00321045	C	T	AL606519.1	4155	intergenic	0.001	6	5	15	6.452e-08	5.4058	0.03	0.0056	0.08776	1.70733	0.007	0.0041
6	1	rs4453022	90790141	90790141	90804261	0.00400229	C	T	RNU6-695P	71023	intergenic	0.667	6	7	15	1.961e-07	-5.203	-0.0271	0.0052	0.05118	-1.94997	-0.0078	0.004
7	1	rs10913117	175952208	175902596	176414781	0.000302529	T	C	RFWD2	0	intronic	3.146	6	4	4	9.215e-08	5.34156	0.0271	0.0051	0.001778	3.12501	0.0125	0.004
8	1	rs16851203	177370033	177316726	177428790	0.00234902	T	C	RP1-35C21.2	0	ncRNA_intronic	4.885	6	9	15	1.866e-06	-4.76742	-0.0407	0.0085	0.002108	3.07458	0.0206	0.0067
9	1	rs2332571	181625702	181572088	181625702	0.00597256	C	T	CACNA1E	0	intronic	0.179	3a	5	15	6.081e-08	5.4164	0.0323	0.006	0.1952	-1.29535	-0.0057	0.0044
10	1	rs2477077	197671115	197342380	197813558	0.00188431	C	T	DENND1B	0	intronic	0.878	7	5	15	1.251e-06	-4.84738	-0.0296	0.0061	0.002339	3.04343	0.014	0.0046
11	1	rs4601574	241656090	241588791	241681430	0.00480146	T	C	FH	4812	intergenic	4.195	7	4	5	6.523e-07	-4.97505	-0.0257	0.0052	0.02445	2.24998	0.0153	0.0068
12	2	rs13015280	42652658	42380508	42703861	0.0053296	G	A	COX7A2L	429	intergenic	2.568	4	5	15	5.499e-06	-4.54479	-0.0243	0.0053	0.002491	-3.02443	-0.0124	0.0041
13	2	rs11682175	57987593	57941287	58484172	7.74542e-05	T	C	CTD-2026C7.1	0	ncRNA_intronic	0.995	3a	1	15	1.171e-08	-5.7039	-0.0285	0.005	0.0001863	-3.7369	-0.0142	0.0038
14	2	rs10193609	58890837	58863670	58932674	0.00717108	A	G	LINC01122	0	ncRNA_intronic	3.156	6	5	15	5.796e-06	4.5337	0.0331	0.0073	0.004385	2.84905	0.0151	0.0053
15	2	rs835302	157123393	157014004	157150188	0.00105319	T	G	NR4A2	57550	intergenic	0.037	6	7	15	6.018e-07	4.99064	0.0308	0.0062	0.001542	3.16666	0.0152	0.0048
16	2	rs7566887	160663678	160570033	160667744	0.000687585	C	T	LY75:LY75-CD302	0:0	intronic	8.017	5	4	15	3.178e-07	-5.11257	-0.0299	0.0058	0.0001474	3.79541	0.0167	0.0044
17	2	rs10172961	198446859	198146381	198952637	0.00858014	C	T	RFTN2	0	intronic	3.546	7	5	15	2.142e-06	4.73954	0.0253	0.0053	0.01963	2.33335	0.0161	0.0069
18	3	rs13320646	61160226	61074520	61260073	0.00410455	G	A	FHIT	0	intronic	7.775	5	5	15	4.399e-06	4.59158	0.0233	0.0051	0.0001678	3.76313	0.0143	0.0038
19	3	rs827135	158064909	157632779	158285280	4.44324e-05	T	C	RSRC1	0	intronic	9.387	7	5	15	1.689e-09	-6.0252	-0.0304	0.0051	0.006203	-2.73685	-0.0104	0.0038
20	4	rs7682049	42112734	41892547	42184374	0.00465636	C	T	BEND4	220	downstream	1.938	7	4	15	2.235e-07	-5.17865	-0.0296	0.0057	0.05652	1.907	0.0082	0.0043
21	5	rs10044618	87781168	87437079	88065637	4.21973e-06	C	T	CTC-498M16.4	0	ncRNA_intronic	2.307	7	2	15	3.101e-12	6.97307	0.0352	0.0051	0.1084	-1.60543	-0.0061	0.0038
22	5	rs768905	103909664	103684787	104082179	0.000436124	C	T	RP11-6N13.1	0	ncRNA_intronic	1.889	7	5	15	2.508e-08	5.57271	0.0279	0.005	0.01275	2.49068	0.0078	0.0031
23	5	rs1078675	124217262	124203948	124287196	0.00124376	G	A	RP11-284A20.2	11654	intergenic	0.622	5	5	15	1.993e-07	-5.19999	-0.0261	0.005	0.00918	2.60528	0.0099	0.0038
24	5	rs7721129	164487132	164465319	164678946	4.71807e-05	A	G	CTC-340A15.2	0	ncRNA_intronic	9.467	6	9	15	5.673e-09	5.82612	0.0292	0.005	0.0003603	3.56758	0.0132	0.0037
25	5	rs1549212	166996722	166985224	167055936	0.00953889	T	C	TENM2	0	intronic	2.283	6	5	15	1.529e-07	-5.24903	-0.0271	0.0052	0.1852	-1.32491	-0.0053	0.004
26	6	rs6938943	27376910	27374680	27486633	0.000558245	A	G	MCFD2P1	1134	intergenic	0.616	7	5	15	9.023e-09	5.74814	0.0299	0.0052	0.04222	-2.03135	-0.0064	0.0031
27	6	rs7771570	101339400	100890654	101502304	0.00860076	T	C	RP3-467N11.2	1185	intergenic	2.409	4	5	15	5.625e-07	-5.00367	-0.025	0.005	0.0622	1.86487	0.0069	0.0037
28	8	rs4873573	52601751	52528790	52824085	0.00208985	T	C	PXDNL	0	intronic	2.244	1f	5	15	1.841e-07	-5.21472	-0.0282	0.0054	0.02187	2.29262	0.0094	0.0041
29	9	rs1354115	2983774	2936301	3004105	0.00567443	A	C	CARM1P1	0	ncRNA_intronic	1.622	7	5	15	3.92e-08	5.49442	0.0283	0.0052	0.2469	1.15791	0.0044	0.0038
30	9	rs7043405	11442765	11265159	11771159	0.00783605	C	T	RP11-23D5.1	166450	intergenic	4.059	5	9	15	1.126e-05	-4.39144	-0.0221	0.005	0.001451	3.18431	0.0121	0.0038
31	9	rs2670139	126634255	126452936	126714308	0.000351547	T	C	DENND1A	0	intronic	14.93		5	5	1.155e-07	-5.30048	-0.0306	0.0058	0.00142	3.19055	0.0134	0.0042
32	10	rs17186548	106550944	106417957	106571608	0.00158194	G	A	SORCS3	0	intronic	4.016	5	5	15	6.598e-09	-5.80085	-0.0356	0.0061	0.1871	1.31921	0.0062	0.0047
33	11	rs10835766	31374329	31132257	31434104	0.00179616	A	C	DCDC1	0	intronic	0.926	6	13	15	5.753e-08	-5.42631	-0.0285	0.0052	0.0455	2	0.008	0.004
34	11	rs1805270	31845332	31807524	31856654	0.000622573	G	T	RCN1	0	intronic	4.424		5	13	8.565e-08	5.3548	0.0354	0.0066	0.006973	-2.69813	-0.0143	0.0053
35	11	rs2734833	113292920	113236199	113316102	0.00327076	A	G	DRD2	0	intronic	0.122		5	15	2.718e-06	-4.69105	-0.024	0.0051	0.002476	3.02626	0.0115	0.0038
36	13	rs4143229	44327799	44242514	44385840	0.00556086	A	C	ENOX1	0	intronic	1.283	7	5	15	2.495e-08	-5.57362	-0.0509	0.0091	0.3241	-0.986067	-0.0071	0.0072
37	13	rs1923767	53678905	53616557	54049489	1.77363e-07	C	T	LINC01065	41768	intergenic	4.649		5	15	2.042e-14	7.64796	0.0385	0.005	0.01337	-2.47376	-0.0094	0.0038
38	14	rs1950829	42097937	41969803	42183025	0.000990758	G	A	LRFN5	0	intronic	1.979	7	14	15	1.894e-09	6.00665	0.0299	0.005	0.2678	-1.10814	-0.0041	0.0037
39	14	rs915057	64686207	64649894	64877135	0.000473562	G	A	SYNE2:ESR2	0:0	intronic	0.041	5	3	4	7.387e-10	-6.15757	-0.0312	0.0051	0.2363	1.18429	0.0045	0.0038
40	14	rs2296483	104029792	104009939	104174123	0.000752229	A	G	KLC1:RP11-73M18.2:APOPT1	0:0:0	intronic	3.217	3a	1	1	3.653e-07	5.0862	0.0266	0.0052	0.001325	-3.21051	-0.0122	0.0038
41	15	rs632123	37661668	37581276	37854994	4.32225e-06	T	C	RP11-720L8.1	0	ncRNA_intronic	4.7	6	9	15	3.22e-11	-6.63614	-0.0342	0.0052	0.01439	2.44738	0.0093	0.0038
42	15	rs6493274	47676489	47613403	47685504	0.00417637	A	C	SEMA6D:CTD-2050N2.1	0:0	ncRNA_intronic	7.583	4	2	15	3.694e-07	-5.08409	-0.0308	0.0061	0.03265	-2.13636	-0.0094	0.0044
43	16	rs9925434	7666407	7657673	7675142	0.000638103	A	C	RBFOX1	0	intronic	1.831	6	5	15	2.264e-10	6.34227	0.0328	0.0052	0.7722	-0.289498	-0.0011	0.0038
44	16	rs8062735	19839538	19832032	19925837	0.00415734	C	T	IQCK	0	intronic	1.185	6	4	15	4.485e-06	4.58754	0.0281	0.0061	6.16e-06	4.52082	0.0217	0.0048
45	17	rs8066520	27376591	27360504	27499881	0.0022212	G	A	PIPOX	0	intronic	14.42	7	4	14	5.085e-07	5.02308	0.035	0.007	0.00922	2.60379	0.0138	0.0053
46	18	rs2163544	36885075	36866009	36897247	0.00200444	A	C	LINC00669	0	ncRNA_intronic	0.781	6	5	15	8.993e-08	5.34598	0.0274	0.0051	0.03736	2.08181	0.0067	0.0032
47	18	rs2012184	52527299	52471537	52547057	0.00366359	T	G	RAB27B	0	intronic	9.491	2b	5	15	3.742e-06	4.62522	0.026	0.0056	0.0006294	3.41862	0.0147	0.0043
48	19	rs33431	30939989	30930222	30945171	0.00550378	T	C	ZNF536	0	intronic	6.873	5	1	15	6.729e-06	4.50209	0.0231	0.0051	9.831e-05	3.89473	0.0148	0.0038
49	22	rs926914	41418154	41085969	41713111	0.000319227	C	T	Y_RNA	23346	intergenic	7.342	3a	1	1	9.952e-08	5.3276	0.0295	0.0055	4.076e-05	-4.10313	-0.0138	0.0034
The build used to determine the base pair position was GRCh37/Hg19

## Sheet: DEP_TG
locusnum	CHR	LEAD_SNP	LEAD_BP	MinBP	MaxBP	FDR	A1	A2	nearestGene	dist	func	CADD	RDB	minChrState	commonChrState	PVAL_in_DEP	Z_in_DEP	BETA_in_DEP	SE_in_DEP	PVAL_in_TG	Z_in_TG	BETA_in_TG	SE_in_TG
1	1	rs301819	8501786	8431607	8781396	0.00619475	G	A	RERE	0	intronic	2.765	5	4	5	1.036e-08	5.72473	0.0289	0.005	0.7788	0.280883	0.0008938	0.003182
2	1	rs3101339	72748669	72512988	72959039	7.74888e-08	C	A	NEGR1	251	upstream	15.06		1	1	2.101e-13	-7.34221	-0.0383	0.0052	0.0001639	-3.769	-0.01222	0.003241
3	1	rs4261101	90796053	90779266	90804261	0.00619189	G	A	RNU6-695P	76935	intergenic	1.83	7	14	15	5.688e-08	-5.42834	-0.0281	0.0052	0.1421	1.46802	0.004804	0.003272
4	1	rs12735810	176010719	175902596	176414781	0.00404265	A	G	RFWD2	0	intronic	6.645	7	4	4	9.068e-08	5.34447	0.027	0.005	0.04026	2.05107	0.006526	0.003182
5	1	rs4660091	241628430	241588791	241681430	0.00828099	T	C	RP11-527D7.1	31637	intergenic	5.308	2b	14	15	4.46e-08	-5.4716	-0.0288	0.0053	0.3071	-1.02133	-0.003403	0.003332
6	2	rs11682175	57987593	57943567	58065936	0.00602208	T	C	CTD-2026C7.1	0	ncRNA_intronic	0.995	3a	1	15	1.171e-08	-5.7039	-0.0285	0.005	0.664	0.434397	0.001335	0.003074
7	2	rs76485002	127342267	127342267	127342267	0.00214448	A	G	YWHAZP2	26527	intergenic	0.243	7	9	15	1.613e-09	6.03264	0.1087	0.018	0.9359	0.080424	0.0008896	0.01106
8	2	rs7566887	160663678	160570033	160667744	0.00562118	C	T	LY75:LY75-CD302	0:0	intronic	8.017	5	4	15	3.178e-07	-5.11257	-0.0299	0.0058	0.01547	-2.42119	-0.008833	0.003648
9	3	rs7430565	158107180	157829953	158284861	0.00193157	A	G	RSRC1	0	intronic	0.492	6	5	15	1.525e-09	-6.0417	-0.0305	0.005	0.8544	-0.183507	-0.0005933	0.003233
10	3	rs7649917	193289549	193284624	193394711	0.0048024	T	C	ATP13A4	0	intergenic	1.237	7	7	15	2.349e-07	-5.16936	-0.0306	0.0059	0.01721	-2.38219	-0.00927	0.003891
11	4	rs34374074	42047784	41889237	42187640	0.000290303	C	A	SLC30A9	0	intronic	4.967	6	5	5	3.532e-09	-5.90474	-0.0371	0.0063	0.02552	2.23344	0.008486	0.0038
12	4	rs77087420	123122856	123122856	123558330	0.00697487	A	G	KIAA1109	0	intronic	4.579	7	4	4	1.509e-07	5.25146	0.0608	0.0116	0.05794	1.89615	0.01353	0.007135
13	4	rs113844398	175362346	175349867	175362346	0.00863169	A	G	MIR4276	17330	intergenic	0.214	6	5	15	3.966e-08	-5.49236	-0.082	0.0149	0.3737	-0.889564	-0.008647	0.009721
14	5	rs10044618	87781168	87437079	88065637	8.18122e-07	C	T	CTC-498M16.4	0	ncRNA_intronic	2.307	7	2	15	3.101e-12	6.97307	0.0352	0.0051	0.01275	2.49068	0.00813	0.003264
15	5	rs12658032	103904226	103723455	104082179	0.00177946	G	A	RP11-6N13.1	0	ncRNA_intronic	4.238	7	9	15	4.401e-09	5.86837	0.0309	0.0053	0.2772	1.08663	0.00357	0.003286
16	5	rs10041789	124252658	124203948	124280882	0.00606754	A	G	RP11-284A20.1	2981	intergenic	1.331	7	5	15	1.159e-07	5.29985	0.0265	0.005	0.0616	1.86916	0.005903	0.003158
17	5	rs11135349	164523472	164465319	164678946	0.000792107	C	A	CTC-340A15.2	0	ncRNA_intronic	2.542	7	9	15	1.184e-09	-6.0824	-0.0305	0.005	0.3272	0.979769	0.003039	0.003102
18	6	rs6456727	26471155	26342749	31315706	1.36662e-05	T	C	BTN2A1	0	intronic	4.575	3a	4	5	2.021e-09	5.99611	0.0387	0.0065	5.647e-07	5.00291	0.01976	0.00395
19	6	rs2388840	99598756	99533281	99601886	0.00389001	A	G	BDH2P1	23863	intergenic	16.83	7	7	15	3.331e-07	-5.10369	-0.0258	0.0051	0.007177	2.68852	0.008544	0.003178
20	7	rs10950398	12264871	12233848	12285140	0.00555613	G	A	TMEM106B	0	intronic	2.589	6	4	5	2.549e-06	4.70417	0.0242	0.0052	6.572e-07	-4.9736	-0.01549	0.003114
21	7	rs75903747	82730477	82648425	82730477	0.00956867	A	G	PCLO	0	intronic	10.74	7	14	15	2.134e-07	-5.18727	-0.0427	0.0082	0.06865	-1.82072	-0.009246	0.005078
22	8	rs6999559	61700410	61591074	61782304	0.00504517	G	A	CHD7	0	intronic	0.618	6	4	5	2.02e-07	5.19749	0.0305	0.0059	0.02273	-2.27794	-0.008324	0.003654
23	9	rs10441718	2989299	2935580	2998222	0.00755052	T	C	CARM1P1	0	ncRNA_intronic	1.447	7	14	15	5.595e-08	5.43128	0.0275	0.0051	0.2046	-1.26855	-0.004008	0.00316
24	9	rs77457816	37067726	37044024	37306628	0.00192429	G	A	RP11-465M18.1	5801	intergenic	1.007	7	5	14	8.223e-09	5.76382	0.0971	0.0169	0.1652	-1.38779	-0.01805	0.013
25	9	rs7856424	119733595	119699096	119766782	0.0052666	C	T	ASTN2	0	intronic	4.727	3a	5	15	4.662e-08	-5.46374	-0.0302	0.0055	0.1342	1.49774	0.005117	0.003416
26	10	rs61867293	106563924	106418969	106768514	1.6442e-05	C	T	SORCS3	0	intronic	8.238	7	5	15	6.946e-10	-6.16731	-0.0388	0.0063	0.002599	3.01157	0.01183	0.003929
27	11	rs1806153	31850105	31132257	31858991	0.000455756	G	T	RCN1	0	intronic	0.026		5	13	7.85e-10	6.14793	0.0381	0.0062	0.2342	-1.18961	-0.00437	0.003673
28	11	rs174594	61619829	61542006	61624181	0.00161399	A	C	FADS2	0	intronic	2.049		4	5	5.42e-07	-5.01082	-0.0264	0.0053	6.466e-71	17.805	0.05703	0.003202
29	11	rs2734833	113292920	113236199	113424042	0.00584587	A	G	DRD2	0	intronic	0.122		5	15	2.718e-06	-4.69105	-0.024	0.0051	0.0002033	3.71488	0.01168	0.003145
30	12	rs4074723	23947737	23929026	23979791	0.00608021	C	A	SOX5	0	intronic	1.344	6	5	15	9.182e-08	-5.34221	-0.0271	0.0051	0.0808	-1.74606	-0.005501	0.003151
31	12	rs61946386	121364025	121189116	121378566	0.00509912	T	C	RPL12P33	8985	intergenic	5.807	4	2	15	2.871e-08	-5.54913	-0.0291	0.0052	0.2126	-1.24645	-0.004208	0.003376
32	13	rs1923767	53678905	53616557	54053513	2.91196e-06	C	T	LINC01065	41768	intergenic	4.649		5	15	2.042e-14	7.64796	0.0385	0.005	0.06503	-1.84505	-0.005734	0.003108
33	14	rs4904738	42179732	41940872	42183025	0.000786442	T	C	LRFN5	0	intronic	3.464	7	9	15	3.113e-09	-5.92553	-0.0299	0.0051	0.1215	-1.54851	-0.004911	0.003172
34	14	rs12886138	64871010	64686207	64878265	0.000480501	C	T	MTHFD1	0	intronic	4.685	6	4	4	2.203e-10	-6.34648	-0.0329	0.0052	0.8617	0.174211	0.0005738	0.003295
35	15	rs834629	37678862	37581276	37854994	9.34878e-05	T	C	RP11-720L8.1	0	ncRNA_intronic	3.976	6	15	15	2.938e-11	-6.64965	-0.0343	0.0052	0.7911	-0.264882	-0.0008994	0.003396
36	16	rs8063603	6310645	6303301	6343315	0.00166489	A	G	RP11-420N3.2:RBFOX1	0:0	ncRNA_intronic	0.315	6	9	15	7.147e-09	-5.78743	-0.0308	0.0053	0.1534	1.42762	0.004912	0.003441
37	16	rs9925434	7666407	7654082	7675142	3.50534e-06	A	C	RBFOX1	0	intronic	1.831	6	5	15	2.264e-10	6.34227	0.0328	0.0052	0.001069	-3.27171	-0.01071	0.003275
38	17	rs17727765	27576962	27368639	27576962	0.00864423	T	C	CRYBA1	0	intronic	5.848	5	5	5	3.429e-08	-5.51799	-0.0505	0.0092	0.4323	-0.785262	-0.005389	0.006862
39	18	rs2163544	36885075	36866009	36897247	0.0060003	A	C	LINC00669	0	ncRNA_intronic	0.781	6	5	15	8.993e-08	5.34598	0.0274	0.0051	0.08084	-1.74583	-0.005683	0.003255
40	18	rs12958048	53101598	53067954	53125364	0.000499955	G	A	TCF4	0	intronic	2.08	5	5	15	2.125e-09	5.98795	0.0319	0.0053	0.09582	1.66547	0.005469	0.003284
41	22	rs5758265	41617897	41408754	41713111	0.000567766	G	A	L3MBTL2	0	intronic	7.608	7	4	4	4.428e-09	5.86736	0.0328	0.0056	0.05263	-1.93794	-0.0067	0.003457
42	22	rs7288411	42815358	42777621	42866427	0.00916933	G	A	NFAM1	0	intronic	13.22	4	2	15	8.139e-07	4.932	0.0257	0.0052	0.0111	-2.53953	-0.008318	0.003275
43	22	rs73187272	50667565	50620508	50679436	0.00260632	G	A	TUBGCP6	0	intronic	0.191	5	4	4	5.473e-07	-5.00894	-0.0366	0.0073	0.001437	3.18711	0.01447	0.004541
The build used to determine the base pair position was GRCh37/Hg19

## Sheet: DEP_T2D
locusnum	CHR	LEAD_SNP	LEAD_BP	MinBP	MaxBP	FDR	A1	A2	nearestGene	dist	func	CADD	RDB	minChrState	commonChrState	PVAL_in_DEP	Z_in_DEP	BETA_in_DEP	SE_in_DEP	PVAL_in_T2D	Z_in_T2D	BETA_in_T2D	SE_in_T2D
1	1	rs301819	8501786	8431607	8895448	0.00265465	G	A	RERE	0	intronic	2.765	5	4	5	1.036e-08	5.72473	0.0289	0.005	0.23	-1.20036	-0.015	0.012
2	1	rs2012697	72819612	72512988	73059446	4.49519e-08	C	T	RPL31P12	52099	intergenic	0.543	6	14	15	2.341e-13	-7.32772	-0.038	0.0052	0.00046	-3.50303	-0.044	0.013
3	1	rs4615796	80810719	80784642	80871734	0.00367912	G	A	AL606519.1	15545	intergenic	0.002	7	9	15	1.09e-07	5.31104	0.0296	0.0056	0.032	2.14441	0.029	0.014
4	1	rs2332571	181625702	181572088	181625702	0.00855952	C	T	CACNA1E	0	intronic	0.179	3a	5	15	6.081e-08	5.4164	0.0323	0.006	0.23	1.20036	0.018	0.015
5	1	rs12121574	241624661	241588791	241681430	0.00242805	A	G	RP11-527D7.1	27868	intergenic	0.131	6	14	15	6.798e-08	-5.39643	-0.0295	0.0055	0.029	2.18349	0.029	0.013
6	2	rs11682175	57987593	57941287	58484172	0.00103514	T	C	CTD-2026C7.1	0	ncRNA_intronic	0.995	3a	1	15	1.171e-08	-5.7039	-0.0285	0.005	0.056	-1.91104	-0.023	0.012
7	2	rs76485002	127342267	127342267	127342267	0.0022503	A	G	YWHAZP2	26527	intergenic	0.243	7	9	15	1.613e-09	6.03264	0.1087	0.018	0.98	0.0250689	0.0011	0.042
8	2	rs12994955	157116975	157014004	157150188	0.00467851	A	C	NR4A2	63968	intergenic	0.51	7	5	15	4.336e-07	5.05358	0.0314	0.0062	0.0094	-2.59715	-0.04	0.015
9	3	rs9869821	44393136	44226923	44452228	0.00797379	G	A	TCAIM	0	intronic	0.109	6	5	5	2.394e-06	4.71696	0.0251	0.0053	0.0027	-2.99998	-0.039	0.013
10	3	rs2362971	158163210	157829953	158352440	0.00176312	G	A	RSRC1	0	intronic	3.013	6	5	15	7.042e-09	5.78992	0.0303	0.0052	0.19	-1.31058	-0.017	0.013
11	4	rs34374074	42047784	41907742	42135019	0.00328466	C	A	SLC30A9	0	intronic	4.967	6	5	5	3.532e-09	-5.90474	-0.0371	0.0063	0.81	-0.240426	-0.0035	0.015
12	5	rs10044618	87781168	87513722	88065637	7.02914e-06	C	T	CTC-498M16.4	0	ncRNA_intronic	2.307	7	2	15	3.101e-12	6.97307	0.0352	0.0051	0.22	-1.22653	-0.015	0.012
13	5	rs1363105	103917790	103723455	104082179	0.000368922	T	C	RP11-6N13.1	0	ncRNA_intronic	3.073		5	15	6.886e-09	-5.79368	-0.0291	0.005	0.025	-2.2414	-0.027	0.012
14	5	rs11135350	164523512	164465319	164678946	0.000791859	C	T	CTC-340A15.2	0	ncRNA_intronic	2.488	6	9	15	5.953e-09	-5.81807	-0.03	0.0052	0.078	1.76241	0.022	0.013
15	6	rs2395475	31326920	31324830	31351522	0.000545471	A	G	XXbac-BPG248L24.12	1505	intergenic	5.131	6	5	14	8.402e-08	5.35828	0.0282	0.0053	0.0028	2.98888	0.042	0.014
16	6	rs12215489	99561979	99537716	99601554	0.00854458	T	G	MIR548AI	10505	intergenic	1.496	6	5	15	1.884e-08	-5.62233	-0.0328	0.0058	0.71	-0.371856	-0.0053	0.014
17	8	rs6471082	91463537	91455931	91650997	0.00620667	G	T	LINC00534	0	ncRNA_intronic	0.294	6	7	15	1.512e-07	-5.25109	-0.0274	0.0052	0.05	1.95996	0.025	0.013
18	9	rs7036618	2990717	2935580	2998222	0.0060876	A	C	CARM1P1	0	ncRNA_intronic	0.736	6	14	15	3.916e-08	5.4946	0.028	0.0051	0.21	-1.25357	-0.016	0.012
19	9	rs4526442	37207269	37044024	37406391	0.00323236	T	C	ZCCHC7	0	intronic	11.76	5	4	5	2.572e-07	-5.15238	-0.0344	0.0067	0.0098	2.58281	0.041	0.016
20	9	rs7856424	119733595	119699096	119766782	0.00759679	C	T	ASTN2	0	intronic	4.727	3a	5	15	4.662e-08	-5.46374	-0.0302	0.0055	0.25	-1.15035	-0.015	0.013
21	9	rs12553064	122660054	122655283	122676328	0.00721298	A	C	RP11-360A18.2	37276	intergenic	0.442	5	9	15	4.732e-06	4.57633	0.0235	0.0051	0.00061	3.42713	0.044	0.013
22	9	rs2536951	126646519	126452936	126714308	0.000245694	A	G	DENND1A	0	intronic	9.168		5	15	8.89e-08	-5.34806	-0.0308	0.0058	0.00011	-3.8674	-0.056	0.014
23	10	rs61867293	106563924	106418969	106768514	0.00123876	C	T	SORCS3	0	intronic	8.238	7	5	15	6.946e-10	-6.16731	-0.0388	0.0063	0.97	0.0376083	0.0006	0.015
24	11	rs1806153	31850105	31132257	31858991	0.0013499	G	T	RCN1	0	intronic	0.026		5	13	7.85e-10	6.14793	0.0381	0.0062	0.97	0.0376083	0.0005	0.015
25	11	rs174594	61619829	61542006	61624181	0.00118367	A	C	FADS2	0	intronic	2.049		4	5	5.42e-07	-5.01082	-0.0264	0.0053	1.5e-05	4.32869	0.056	0.013
26	12	rs61946386	121364025	121189116	121378566	0.000309862	T	C	RPL12P33	8985	intergenic	5.807	4	2	15	2.871e-08	-5.54913	-0.0291	0.0052	0.0044	-2.84796	-0.037	0.013
27	13	rs9536354	53684255	53606859	54039629	1.87441e-07	A	G	LINC01065	36418	intergenic	0.448	7	5	15	5.178e-14	-7.52735	-0.0378	0.005	0.0044	-2.84796	-0.035	0.012
28	14	rs1950829	42097937	41969803	42183025	0.00183264	G	A	LRFN5	0	intronic	1.979	7	14	15	1.894e-09	6.00665	0.0299	0.005	0.66	0.439913	0.0053	0.012
29	14	rs915057	64686207	64649894	64878265	0.000325121	G	A	SYNE2:ESR2	0:0	intronic	0.041	5	3	4	7.387e-10	-6.15757	-0.0312	0.0051	0.19	-1.31058	-0.016	0.012
30	14	rs10149470	104017953	104017953	104018455	0.00978426	G	A	RNU7-160P	1209	intergenic	0.468	2b	1	5	3.275e-08	-5.52606	-0.0282	0.0051	0.53	-0.628006	-0.0078	0.012
31	15	rs632123	37661668	37581276	37854994	4.71201e-05	T	C	RP11-720L8.1	0	ncRNA_intronic	4.7	6	9	15	3.22e-11	-6.63614	-0.0342	0.0052	0.35	0.934589	0.012	0.012
32	16	rs8063603	6310645	6303301	6343315	0.00558076	A	G	RP11-420N3.2:RBFOX1	0:0	ncRNA_intronic	0.315	6	9	15	7.147e-09	-5.78743	-0.0308	0.0053	0.89	0.138304	0.0019	0.013
33	16	rs7198928	7666402	7657673	7675142	0.000364654	T	C	RBFOX1	0	intronic	0.704	6	5	15	2.092e-10	6.35443	0.0328	0.0052	0.66	0.439913	0.0054	0.012
34	16	rs7200826	13066833	13021889	13118299	0.00530065	C	T	SHISA9	0	intronic	0.149	7	5	15	3.026e-08	5.53993	0.0318	0.0057	0.22	1.22653	0.017	0.014
35	16	rs11866391	19846324	19831476	19925837	0.00434484	T	C	IQCK	0	intronic	1.878	7	5	15	2.546e-06	-4.70441	-0.0289	0.0062	0.00019	3.73195	0.057	0.015
36	17	rs75581564	27363750	27360504	27495269	0.00912415	G	A	PIPOX	0	intergenic	4.995	3a	5	14	3.175e-08	5.5315	0.0435	0.0079	0.49	-0.690309	-0.013	0.02
37	18	rs2187251	36885807	36780717	36913546	0.00246989	T	C	LINC00669	0	ncRNA_intronic	0.467	3a	5	15	7.948e-08	5.36831	0.0274	0.0051	0.025	2.2414	0.028	0.012
38	18	rs12958048	53101598	53067954	53168243	0.00160822	G	A	TCF4	0	intronic	2.08	5	5	15	2.125e-09	5.98795	0.0319	0.0053	0.51	0.658838	0.0086	0.013
39	20	rs116983590	39841450	39620847	40012021	0.00570965	C	A	ZHX3	0	intronic	0.016	6	5	15	1.548e-06	4.80494	0.0321	0.0067	0.0027	2.99998	0.048	0.016
40	22	rs5758265	41617897	41408754	41713111	0.00115962	G	A	L3MBTL2	0	intronic	7.608	7	4	4	4.428e-09	5.86736	0.0328	0.0056	0.17	1.3722	0.019	0.014
The build used to determine the base pair position was GRCh37/Hg19

## Sheet: DEP_TC
locusnum	CHR	LEAD_SNP	LEAD_BP	MinBP	MaxBP	FDR	A1	A2	nearestGene	dist	func	CADD	RDB	minChrState	commonChrState	PVAL_in_DEP	Z_in_DEP	BETA_in_DEP	SE_in_DEP	PVAL_in_TC	Z_in_TC	BETA_in_TC	SE_in_TC
1	1	rs301799	8489302	8431607	8799882	0.000976858	T	C	RERE:RP5-1115A15.1	0:0	ncRNA_intronic	0.356	7	2	5	1.085e-08	-5.71688	-0.0289	0.005	0.04175	2.036	0.00632	0.003104
2	1	rs7543975	23381116	23294136	23551623	0.0022641	G	A	KDM1A:RP1-184J9.2	0:0	ncRNA_intronic	3.547	7	4	4	7.14e-07	-4.95752	-0.0275	0.0055	0.0006995	-3.38978	-0.0117	0.003451
3	1	rs11209952	72837500	72512988	72959039	4.7257e-06	T	C	RPL31P12	69987	intergenic	3.115	4	5	15	9.309e-14	7.45035	0.0385	0.0052	0.1415	-1.47023	-0.004844	0.003295
4	1	rs4571923	73736562	73275828	74077588	3.82558e-05	A	G	RP4-598G3.1	35290	intergenic	0.81	7	9	15	3.8e-10	6.26203	0.0314	0.005	0.01942	-2.33737	-0.007444	0.003185
5	1	rs4660091	241628430	241588791	241681430	0.00976612	T	C	RP11-527D7.1	31637	intergenic	5.308	2b	14	15	4.46e-08	-5.4716	-0.0288	0.0053	0.4904	-0.689673	-0.002276	0.0033
6	2	rs11682175	57987593	57943567	58065936	0.00401128	T	C	CTD-2026C7.1	0	ncRNA_intronic	0.995	3a	1	15	1.171e-08	-5.7039	-0.0285	0.005	0.4293	0.79039	0.002407	0.003045
7	2	rs76485002	127342267	127342267	127342267	0.000894929	A	G	YWHAZP2	26527	intergenic	0.243	7	9	15	1.613e-09	6.03264	0.1087	0.018	0.3357	-0.962696	-0.01055	0.01096
8	2	rs7566887	160663678	160570033	160667744	0.00252146	C	T	LY75:LY75-CD302	0:0	intronic	8.017	5	4	15	3.178e-07	-5.11257	-0.0299	0.0058	0.002578	-3.01403	-0.01089	0.003614
9	2	rs1401096	198823828	198189346	198952637	0.00100194	G	A	PLCL1	0	intronic	2.372	7	4	15	2.62e-07	5.14891	0.0275	0.0053	0.0001576	-3.77878	-0.01247	0.003299
10	3	rs12631196	158171455	157829953	158352440	0.000242341	G	A	RSRC1	0	intronic	4.958	7	5	15	1.926e-09	6.00393	0.0305	0.0051	0.03929	2.06114	0.006603	0.003204
11	4	rs16854051	42123892	41916587	42187640	0.000962361	C	T	BEND4	0	intronic	0.06	7	4	15	1.125e-08	-5.71072	-0.0353	0.0062	0.03875	-2.06683	-0.008361	0.004045
12	5	rs10044618	87781168	87513722	88102281	2.02831e-05	C	T	CTC-498M16.4	0	ncRNA_intronic	2.307	7	2	15	3.101e-12	6.97307	0.0352	0.0051	0.7643	0.299839	0.0009694	0.003234
13	5	rs12658032	103904226	103723455	104082179	0.0013668	G	A	RP11-6N13.1	0	ncRNA_intronic	4.238	7	9	15	4.401e-09	5.86837	0.0309	0.0053	0.214	1.24264	0.004044	0.003255
14	5	rs11135349	164523472	164465319	164678946	0.00038953	C	A	CTC-340A15.2	0	ncRNA_intronic	2.542	7	9	15	1.184e-09	-6.0824	-0.0305	0.005	0.1386	1.48102	0.004552	0.003073
15	6	rs9358945	26472114	26342749	31327660	0.000133572	A	G	BTN2A1	0	intronic	6.336	6	5	5	3.931e-09	5.88707	0.0391	0.0066	0.006718	2.71051	0.01092	0.004027
16	6	rs12215489	99561979	99537716	99601554	0.00639595	T	G	MIR548AI	10505	intergenic	1.496	6	5	15	1.884e-08	-5.62233	-0.0328	0.0058	0.5855	0.545369	0.001954	0.003584
17	6	rs7771570	101339400	101046360	101502304	0.00303398	T	C	RP3-467N11.2	1185	intergenic	2.409	4	5	15	5.625e-07	-5.00367	-0.025	0.005	0.00167	-3.1434	-0.009718	0.003091
18	9	rs1354115	2983774	2936301	3004105	0.0097751	A	C	CARM1P1	0	ncRNA_intronic	1.622	7	5	15	3.92e-08	5.49442	0.0283	0.0052	0.575	0.560703	0.001765	0.003147
19	9	rs77457816	37067726	37044024	37306628	0.00232986	G	A	RP11-465M18.1	5801	intergenic	1.007	7	5	14	8.223e-09	5.76382	0.0971	0.0169	0.2524	-1.14454	-0.01471	0.01285
20	10	rs61867293	106563924	106418969	106768514	1.41768e-05	C	T	SORCS3	0	intronic	8.238	7	5	15	6.946e-10	-6.16731	-0.0388	0.0063	0.00229	3.04979	0.01187	0.003891
21	11	rs1806153	31850105	31810298	31858991	0.000894742	G	T	RCN1	0	intronic	0.026		5	13	7.85e-10	6.14793	0.0381	0.0062	0.7007	0.384376	0.001398	0.003638
22	11	rs174594	61619829	61542006	61624181	0.00176852	A	C	FADS2	0	intronic	2.049		4	5	5.42e-07	-5.01082	-0.0264	0.0053	7.47e-06	-4.47984	-0.01421	0.003172
23	12	rs4074723	23947737	23929026	23979791	0.00861202	C	A	SOX5	0	intronic	1.344	6	5	15	9.182e-08	-5.34221	-0.0271	0.0051	0.1379	-1.48366	-0.004629	0.00312
24	12	rs77741769	121363835	121189116	121378566	0.000148791	C	T	RPL12P33	8795	intergenic	5.073	3a	1	15	2.579e-08	5.56785	0.0293	0.0053	1.051e-11	-6.79934	-0.02268	0.003336
25	13	rs4143229	44327799	44242514	44385840	0.00950881	A	C	ENOX1	0	intronic	1.283	7	5	15	2.495e-08	-5.57362	-0.0509	0.0091	0.9015	0.123767	0.0007102	0.005736
26	13	rs2806982	53675070	53613990	54049489	5.71992e-06	A	G	LINC01065	45603	intergenic	0.385	3a	7	15	1.255e-13	-7.41084	-0.0386	0.0052	0.1769	-1.35036	-0.00438	0.003243
27	14	rs4904738	42179732	41940872	42183025	0.000635574	T	C	LRFN5	0	intronic	3.464	7	9	15	3.113e-09	-5.92553	-0.0299	0.0051	0.09544	-1.66737	-0.005239	0.003142
28	14	rs12886138	64871010	64614770	64878265	0.000104165	C	T	MTHFD1	0	intronic	4.685	6	4	4	2.203e-10	-6.34648	-0.0329	0.0052	0.1396	-1.47728	-0.004822	0.003264
29	15	rs834629	37678862	37581276	37854994	1.62498e-05	T	C	RP11-720L8.1	0	ncRNA_intronic	3.976	6	15	15	2.938e-11	-6.64965	-0.0343	0.0052	0.1083	-1.60588	-0.005403	0.003364
30	16	rs8063603	6310645	6303301	6343315	0.0011801	A	G	RP11-420N3.2:RBFOX1	0:0	ncRNA_intronic	0.315	6	9	15	7.147e-09	-5.78743	-0.0308	0.0053	0.09535	1.66783	0.005683	0.003408
31	16	rs3812984	72207797	72052007	72248130	0.00361522	T	C	PMFBP1	0	intronic	6.412		5	15	1.38e-06	4.82787	0.0242	0.005	3.176e-07	-5.11269	-0.01614	0.003156
32	17	rs77135925	27495269	27363750	27576962	0.00707953	T	C	MYO18A	0	intronic	18.35	5	5	5	2.242e-08	-5.59221	-0.0501	0.009	0.5854	-0.545514	-0.003378	0.006193
33	18	rs12958048	53101598	53067954	53125364	0.000874648	G	A	TCF4	0	intronic	2.08	5	5	15	2.125e-09	5.98795	0.0319	0.0053	0.2418	1.1705	0.003807	0.003252
34	20	rs6065357	40093714	40026250	40269840	0.00804954	T	C	CHD6	0	intronic	1.806	5	4	5	1.651e-06	-4.79203	-0.0325	0.0068	0.002392	-3.03668	-0.01348	0.004438
35	22	rs5758265	41617897	41408754	42216326	3.18082e-05	G	A	L3MBTL2	0	intronic	7.608	7	4	4	4.428e-09	5.86736	0.0328	0.0056	0.0002181	3.69707	0.01266	0.003425
The build used to determine the base pair position was GRCh37/Hg19

## Sheet: DEP_SBP
locusnum	CHR	LEAD_SNP	LEAD_BP	MinBP	MaxBP	FDR	A1	A2	nearestGene	dist	func	CADD	RDB	minChrState	commonChrState	PVAL_in_DEP	Z_in_DEP	BETA_in_DEP	SE_in_DEP	PVAL_in_SBP	Z_in_SBP	BETA_in_SBP	SE_in_SBP
1	1	rs159963	8504421	8431607	8799882	0.000233695	A	C	RERE	0	intronic	15.44	6	4	5	9.519e-09	-5.73908	-0.0292	0.0051	1.183e-07	5.2961	0.1634	0.0309
2	1	rs3101337	72751134	72512988	72959039	2.03847e-06	T	C	NEGR1	2716	intergenic	9.581		1	15	4.278e-14	7.55225	0.0391	0.0052	0.0291	-2.18213	-0.0675	0.031
3	1	rs12129573	73768366	73275828	73991792	2.32993e-05	C	A	RP4-598G3.1	3486	intergenic	5.324	7	9	15	8.74e-11	6.48728	0.0335	0.0052	0.006468	2.72306	0.0858	0.0315
4	1	rs4261101	90796053	90779266	90804261	0.00582264	G	A	RNU6-695P	76935	intergenic	1.83	7	14	15	5.688e-08	-5.42834	-0.0281	0.0052	0.06769	-1.82706	-0.0572	0.0313
5	1	rs10913112	175913828	175902660	176406835	0.00851789	C	T	RFWD2	138	downstream	0.389	5	4	5	2.915e-08	-5.54647	-0.029	0.0052	0.3925	-0.855092	-0.0273	0.0319
6	1	rs2332571	181625702	181572088	181625702	0.00482558	C	T	CACNA1E	0	intronic	0.179	3a	5	15	6.081e-08	5.4164	0.0323	0.006	0.0366	-2.0902	-0.0754	0.0361
7	1	rs35468088	212277523	212162023	212277523	0.00763078	A	G	DTL	0	UTR3	0.807	6	4	15	2.738e-07	-5.14064	-0.071	0.0138	0.008284	-2.64027	-0.2166	0.082
8	2	rs11682175	57987593	57943567	58065936	0.00147933	T	C	CTD-2026C7.1	0	ncRNA_intronic	0.995	3a	1	15	1.171e-08	-5.7039	-0.0285	0.005	0.02502	2.24109	0.068	0.0303
9	2	rs76485002	127342267	126989969	127342267	0.00060707	A	G	YWHAZP2	26527	intergenic	0.243	7	9	15	1.613e-09	6.03264	0.1087	0.018	0.07004	-1.81165	-0.1769	0.0977
10	3	rs12631196	158171455	157829953	158352440	7.97669e-05	G	A	RSRC1	0	intronic	4.958	7	5	15	1.926e-09	6.00393	0.0305	0.0051	0.0002311	-3.68234	-0.1129	0.0307
11	4	rs16854051	42123892	41977902	42161491	0.00784951	C	T	BEND4	0	intronic	0.06	7	4	15	1.125e-08	-5.71072	-0.0353	0.0062	0.9474	0.0659721	0.0025	0.0376
12	4	rs113844398	175362346	175349867	175362346	0.00942217	A	G	MIR4276	17330	intergenic	0.214	6	5	15	3.966e-08	-5.49236	-0.082	0.0149	0.3395	0.955154	0.0776	0.0812
13	5	rs10044618	87781168	87437079	88102281	1.48788e-05	C	T	CTC-498M16.4	0	ncRNA_intronic	2.307	7	2	15	3.101e-12	6.97307	0.0352	0.0051	0.4091	-0.825478	-0.0253	0.0306
14	5	rs12658032	103904226	103671867	104082179	0.000125638	G	A	RP11-6N13.1	0	ncRNA_intronic	4.238	7	9	15	4.401e-09	5.86837	0.0309	0.0053	7.377e-06	-4.48251	-0.1432	0.0319
15	5	rs11135349	164523472	164465319	164678946	4.25322e-05	C	A	CTC-340A15.2	0	ncRNA_intronic	2.542	7	9	15	1.184e-09	-6.0824	-0.0305	0.005	0.0001085	3.87075	0.1169	0.0302
16	5	rs4869056	166992078	166985224	167055936	0.00447056	A	G	TENM2	0	intronic	2.945	6	5	15	1.443e-07	-5.25969	-0.0271	0.0052	0.00511	2.80002	0.0874	0.0312
17	6	rs6456727	26471155	26342749	26893329	7.17442e-05	T	C	BTN2A1	0	intronic	4.575	3a	4	5	2.021e-09	5.99611	0.0387	0.0065	0.0001474	-3.79541	-0.1441	0.038
18	8	rs6471082	91463537	91455931	91715028	0.00410986	G	T	LINC00534	0	ncRNA_intronic	0.294	6	7	15	1.512e-07	-5.25109	-0.0274	0.0052	0.00333	2.93551	0.0928	0.0316
19	9	rs7036618	2990717	2935580	2998222	0.00555812	A	C	CARM1P1	0	ncRNA_intronic	0.736	6	14	15	3.916e-08	5.4946	0.028	0.0051	0.1044	1.62389	0.0498	0.0306
20	9	rs77457816	37067726	37044024	37406391	0.00248428	G	A	RP11-465M18.1	5801	intergenic	1.007	7	5	14	8.223e-09	5.76382	0.0971	0.0169	0.1421	1.46802	0.1414	0.0963
21	9	rs7856424	119733595	119699096	119766782	0.00934252	C	T	ASTN2	0	intronic	4.727	3a	5	15	4.662e-08	-5.46374	-0.0302	0.0055	0.2728	1.09664	0.0364	0.0332
22	10	rs17747401	76400164	76059068	76449813	0.0076239	C	T	ADK	0	intronic	16.27	4	5	15	1.13e-06	-4.86753	-0.0252	0.0052	1.673e-05	-4.30458	-0.137	0.0318
23	10	rs61867293	106563924	106473048	106768514	0.000305745	C	T	SORCS3	0	intronic	8.238	7	5	15	6.946e-10	-6.16731	-0.0388	0.0063	0.05758	1.89888	0.0722	0.038
24	11	rs1806153	31850105	31132257	31858991	3.0301e-05	G	T	RCN1	0	intronic	0.026		5	13	7.85e-10	6.14793	0.0381	0.0062	6.494e-06	4.50963	0.1667	0.037
25	12	rs35706672	121270376	121189116	121378074	0.00654318	T	C	SPPL3	0	intronic	4.464	7	5	5	1.336e-07	-5.27384	-0.0264	0.005	0.02184	2.29314	0.0686	0.0299
26	13	rs4143229	44327799	44242514	44385840	0.00253787	A	C	ENOX1	0	intronic	1.283	7	5	15	2.495e-08	-5.57362	-0.0509	0.0091	0.02901	2.18335	0.1248	0.0572
27	13	rs2806933	53643370	53613990	54049489	1.09369e-06	C	A	OLFM4	17177	intergenic	15.8	4	2	15	2.769e-17	8.45592	0.0435	0.0051	0.008594	-2.6278	-0.0815	0.031
28	13	rs9544764	78862596	78821529	78971323	0.00887184	T	C	RNF219-AS1	0	ncRNA_intronic	1.846	7	9	15	6.461e-07	-4.9769	-0.0259	0.0052	0.001671	3.14322	0.0986	0.0314
29	14	rs1950829	42097937	41969803	42183025	0.00244526	G	A	LRFN5	0	intronic	1.979	7	14	15	1.894e-09	6.00665	0.0299	0.005	0.8161	0.232564	0.007	0.0301
30	14	rs12886138	64871010	64614770	64878265	0.000475306	C	T	MTHFD1	0	intronic	4.685	6	4	4	2.203e-10	-6.34648	-0.0329	0.0052	0.6076	-0.513502	-0.0159	0.031
31	14	rs2003490	75377555	75108290	75397764	0.0019384	C	A	RPS6KL1	0	intronic	0.235	5	1	5	1.549e-07	5.24664	0.0267	0.0051	9.041e-05	3.91498	0.1195	0.0305
32	14	rs10149470	104017953	104017953	104018455	0.000610066	G	A	RNU7-160P	1209	intergenic	0.468	2b	1	5	3.275e-08	-5.52606	-0.0282	0.0051	1.143e-07	-5.30238	-0.1601	0.0302
33	15	rs6495904	37752901	37581276	37837016	8.48698e-05	T	C	RP11-720L8.1	0	ncRNA_intronic	0.175	7	9	15	6.388e-11	-6.53436	-0.0343	0.0053	0.1453	-1.45634	-0.0458	0.0315
34	16	rs8063603	6310645	6303301	6343315	0.00399813	A	G	RP11-420N3.2:RBFOX1	0:0	ncRNA_intronic	0.315	6	9	15	7.147e-09	-5.78743	-0.0308	0.0053	0.4389	0.774052	0.0251	0.0325
35	16	rs7192025	7666391	7657673	7675142	0.000143102	G	A	RBFOX1	0	intronic	2.79	7	5	15	2.476e-10	-6.32847	-0.0326	0.0052	0.0566	1.90639	0.0594	0.0312
36	16	rs7200826	13066833	13021889	13118299	0.00730352	C	T	SHISA9	0	intronic	0.149	7	5	15	3.026e-08	5.53993	0.0318	0.0057	0.2714	-1.09984	-0.0377	0.0343
37	16	rs56887639	13755530	13713926	13794027	0.00540997	A	G	U95743.1	68463	intergenic	1.18	7	9	15	1.955e-07	-5.20357	-0.029	0.0056	0.005041	-2.8044	-0.0947	0.0338
38	17	rs77135925	27495269	27363750	27576962	0.00344024	T	C	MYO18A	0	intronic	18.35	5	5	5	2.242e-08	-5.59221	-0.0501	0.009	0.07376	1.7881	0.0957	0.0535
39	18	rs2187251	36885807	36866009	36897247	0.00829832	T	C	LINC00669	0	ncRNA_intronic	0.467	3a	5	15	7.948e-08	5.36831	0.0274	0.0051	0.1008	1.64099	0.0503	0.0306
40	18	rs12958048	53101598	53067954	53125364	0.000451884	G	A	TCF4	0	intronic	2.08	5	5	15	2.125e-09	5.98795	0.0319	0.0053	0.02371	-2.2618	-0.0723	0.032
41	19	rs147745092	33331529	33174613	33465454	0.00924324	T	C	SLC7A9	0	intronic	0.342	5	4	15	4.417e-07	-5.05005	-0.0981	0.0194	0.0055	2.77619	0.3473	0.1251
42	20	rs76410441	40186071	39620847	40269840	0.00442799	A	C	CHD6	0	intronic	0.062	5	4	5	5.016e-07	-5.0257	-0.0409	0.0081	1.81e-09	6.014	0.2956	0.0492
43	22	rs5751038	41484408	41408754	41713111	0.00398146	C	A	EP300	3381	intergenic	0.371	7	5	15	1.426e-07	-5.26187	-0.027	0.0051	0.003409	2.92823	0.0902	0.0308
44	22	rs2267983	50698157	50697119	50698157	0.00765858	C	A	MAPK12	0	intronic	0.813	6	1	5	4.551e-07	-5.04434	-0.0278	0.0055	0.002318	3.04614	0.0997	0.0327
The build used to determine the base pair position was GRCh37/Hg19

## Sheet: DEP_CAD
locusnum	CHR	LEAD_SNP	LEAD_BP	MinBP	MaxBP	FDR	A1	A2	nearestGene	dist	func	CADD	RDB	minChrState	commonChrState	PVAL_in_DEP	Z_in_DEP	SE_in_DEP	PVAL_in_CAD	Z_in_CAD	SE_in_CAD
1	1	rs301819	8501786	8431607	8781396	0.0009075	G	A	RERE	0	intronic	2.765	5	4	5	1.036e-08	5.72473	0.005	0.055309	1.91644	0.00833
2	1	rs7543975	23381116	23294136	23551623	0.00477876	G	A	KDM1A:RP1-184J9.2	0:0	ncRNA_intronic	3.547	7	4	4	7.14e-07	-4.95752	0.0055	0.008241	2.64203	0.00904
3	1	rs10789340	72940273	72512988	73059446	1.1258e-06	G	A	RPL31P12	172760	intergenic	13.65	6	7	15	2.397e-14	-7.62731	0.0053	0.044358	2.01069	0.00871
4	1	rs2389016	80799329	80784642	80871734	0.00698431	C	T	AL606519.1	4155	intergenic	0.001	6	5	15	6.452e-08	5.4058	0.0056	0.159571	1.40652	0.00885
5	1	rs4261101	90796053	90779266	90804261	0.00680261	G	A	RNU6-695P	76935	intergenic	1.83	7	14	15	5.688e-08	-5.42834	0.0052	0.172034	1.3657	0.00851
6	1	rs12066926	175962497	175902596	176414781	0.000662845	C	T	RFWD2	0	intronic	0.286	7	5	15	6.668e-08	-5.39989	0.0052	0.006557	2.71854	0.00868
7	1	rs71631900	197422656	197422656	197422656	0.00283165	A	G	CRB1	0	intronic	0.112	5	5	15	1.147e-06	4.86458	0.0066	0.000496	3.48291	0.01225
8	2	rs7585241	22539355	22477818	22571888	0.00436213	G	A	AC068490.2	0	ncRNA_intronic	0.113	6	9	15	3.439e-07	-5.09765	0.005	0.015885	2.41155	0.00839
9	2	rs1568452	58012833	57956088	58237405	0.00558748	C	T	CTD-2026C7.1	19645	intergenic	9.153	7	5	15	3.001e-08	5.54138	0.0051	0.233261	1.192	0.00851
10	2	rs76485002	127342267	127342267	127342267	0.00119495	A	G	YWHAZP2	26527	intergenic	0.243	7	9	15	1.613e-09	6.03264	0.018	0.38342	0.871612	0.03
11	3	rs28820925	158111936	157829953	158284861	0.000903256	C	T	RSRC1	0	intronic	0.435	7	5	15	1.529e-09	6.04128	0.005	0.287317	1.06403	0.00829
12	4	rs16854051	42123892	41901831	42187640	0.00331145	C	T	BEND4	0	intronic	0.06	7	4	15	1.125e-08	-5.71072	0.0062	0.266231	1.11178	0.01038
13	4	rs113844398	175362346	175349867	175362346	0.00536368	A	G	MIR4276	17330	intergenic	0.214	6	5	15	3.966e-08	-5.49236	0.0149	0.170299	1.37124	0.02594
14	5	rs10514301	87939654	87936379	88102281	9.55056e-06	C	T	LINC00461	0	ncRNA_intronic	0.393	5	5	15	1.37e-09	6.05897	0.0076	0.001362	3.20259	0.01203
15	5	rs12658032	103904226	103723455	104082179	0.000365887	G	A	RP11-6N13.1	0	ncRNA_intronic	4.238	7	9	15	4.401e-09	5.86837	0.0053	0.039762	2.05621	0.00871
16	5	rs34660260	124251883	124203948	124287196	0.00998927	C	T	RP11-284A20.1	3756	intergenic	3.587	7	5	15	5.603e-08	-5.43103	0.0052	0.314813	1.00517	0.00891
17	5	rs17058066	160046184	159984565	160046184	0.00896893	T	G	ATP10B:CTC-348L5.1	0:0	ncRNA_intronic	0.213	7	4	15	4.373e-07	5.05196	0.0098	0.035715	2.10016	0.01573
18	5	rs11135349	164523472	164467717	164678946	0.00183204	C	A	CTC-340A15.2	0	ncRNA_intronic	2.542	7	9	15	1.184e-09	-6.0824	0.005	0.832833	0.21107	0.00822
19	6	rs2395475	31326920	29752808	31351522	0.000321024	A	G	XXbac-BPG248L24.12	1505	intergenic	5.131	6	5	14	8.402e-08	5.35828	0.0053	0.000826	3.34393	0.00943
20	6	rs17059176	99567864	99537716	99601554	0.00551185	A	C	MIR548AI	4620	intergenic	6.379	7	13	15	2.003e-08	-5.61174	0.0058	0.32629	0.981614	0.00996
21	7	rs10950398	12264871	12233848	12285140	0.00586748	G	A	TMEM106B	0	intronic	2.589	6	4	5	2.549e-06	4.70417	0.0052	0.002264	3.05322	0.00839
22	8	rs13268396	52632454	52528790	52824085	0.00606732	G	A	PXDNL	0	intronic	2.187	4	5	15	1.635e-07	5.23667	0.0055	0.053196	1.93333	0.00886
23	9	rs1354115	2983774	2936301	3004105	0.00425008	A	C	CARM1P1	0	ncRNA_intronic	1.622	7	5	15	3.92e-08	5.49442	0.0052	0.124188	1.53743	0.00884
24	9	rs10809520	11557797	11379022	11743869	0.00608751	C	T	RP11-23D5.1	281482	intergenic	2.14	7	9	15	6.368e-07	-4.97971	0.0055	0.013509	2.47006	0.00907
25	9	rs77457816	37067726	37044024	37306628	0.00676773	G	A	RP11-465M18.1	5801	intergenic	1.007	7	5	14	8.223e-09	5.76382	0.0169	0.916644	0.104662	0.02959
26	9	rs10759879	119732360	119699096	119766782	0.00866209	A	G	ASTN2	0	intronic	2.068	5	5	15	4.763e-08	5.45994	0.0055	0.293891	1.04962	0.00911
27	10	rs61867293	106563924	106473048	106768514	0.000836356	C	T	SORCS3	0	intronic	8.238	7	5	15	6.946e-10	-6.16731	0.0063	0.51146	0.656566	0.01079
28	11	rs1806153	31850105	31810298	31858991	0.000290243	G	T	RCN1	0	intronic	0.026		5	13	7.85e-10	6.14793	0.0062	0.136192	1.49012	0.00991
29	11	rs174594	61619829	61542006	61624181	0.00183452	A	C	FADS2	0	intronic	2.049		4	5	5.42e-07	-5.01082	0.0053	0.002557	3.01651	0.0089
30	12	rs77741769	121363835	121189116	121378566	0.000118375	C	T	RPL12P33	8795	intergenic	5.073	3a	1	15	2.579e-08	5.56785	0.0053	0.000433	3.51911	0.00865
31	13	rs1343603	53679958	53616557	54053513	1.57908e-06	G	A	LINC01065	40715	intergenic	10.76		5	15	1.258e-12	7.09885	0.0053	0.062045	1.86597	0.00886
32	14	rs4904738	42179732	41940872	42310739	1.93717e-05	T	C	LRFN5	0	intronic	3.464	7	9	15	3.113e-09	-5.92553	0.0051	0.001559	3.16347	0.00836
33	14	rs12886138	64871010	64686207	64878265	8.95076e-05	C	T	MTHFD1	0	intronic	4.685	6	4	4	2.203e-10	-6.34648	0.0052	0.11213	1.58869	0.00845
34	14	rs2003490	75377555	75186010	75397764	0.00645911	C	A	RPS6KL1	0	intronic	0.235	5	1	5	1.549e-07	5.24664	0.0051	0.061216	1.87193	0.0084
35	14	rs10141157	104018105	104017953	104018455	0.00805677	C	T	RNU7-160P	1361	intergenic	2.211	4	1	5	3.866e-08	-5.49687	0.0051	0.3189	0.996721	0.00824
36	15	rs834629	37678862	37581276	37854994	7.61472e-05	T	C	RP11-720L8.1	0	ncRNA_intronic	3.976	6	15	15	2.938e-11	-6.64965	0.0052	0.523828	0.637456	0.00844
37	16	rs8063603	6310645	6303301	6343315	0.00108758	A	G	RP11-420N3.2:RBFOX1	0:0	ncRNA_intronic	0.315	6	9	15	7.147e-09	-5.78743	0.0053	0.095135	1.66891	0.0087
38	16	rs7198928	7666402	7657673	7675142	0.000429511	T	C	RBFOX1	0	intronic	0.704	6	5	15	2.092e-10	6.35443	0.0052	0.651074	0.452271	0.00848
39	16	rs7200826	13066833	13021889	13118299	0.00459239	C	T	SHISA9	0	intronic	0.149	7	5	15	3.026e-08	5.53993	0.0057	0.174857	1.35676	0.00953
40	16	rs3844425	72194325	72052007	72248130	0.00464181	C	T	PMFBP1	0	intronic	22.1		5	15	1.653e-06	-4.79179	0.005	0.002722	2.9975	0.00826
41	17	rs77135925	27495269	27360504	28419259	0.00304791	T	C	MYO18A	0	intronic	18.35	5	5	5	2.242e-08	-5.59221	0.009	0.130541	1.51197	0.01619
42	18	rs12958048	53101598	53067954	53125364	0.00142267	G	A	TCF4	0	intronic	2.08	5	5	15	2.125e-09	5.98795	0.0053	0.375116	0.886931	0.00862
43	22	rs5758265	41617897	41408754	41713111	0.00448685	G	A	L3MBTL2	0	intronic	7.608	7	4	4	4.428e-09	5.86736	0.0056	0.871415	0.161861	0.00911
The build used to determine the base pair position was GRCh37/Hg19

## Sheet: DEP_CRP
locusnum	CHR	LEAD_SNP	LEAD_BP	MinBP	MaxBP	FDR	A1	A2	nearestGene	dist	func	CADD	RDB	minChrState	commonChrState	PVAL_in_DEP	Z_in_DEP	BETA_in_DEP	SE_in_DEP	PVAL_in_CRP	Z_in_CRP	BETA_in_CRP	SE_in_CRP
1	1	rs301799	8489302	8431607	8799882	0.00102498	T	C	RERE:RP5-1115A15.1	0:0	ncRNA_intronic	0.356	7	2	5	1.085e-08	-5.71688	-0.0289	0.005	0.0299515	2.17073	0.0089	0.0041
2	1	rs3101337	72751134	72512988	72959039	1.23759e-06	T	C	NEGR1	2716	intergenic	9.581		1	15	4.278e-14	7.55225	0.0391	0.0052	0.0383188	2.07143	0.0087	0.0042
3	1	rs12129573	73768366	73275828	73991792	8.41872e-05	C	A	RP4-598G3.1	3486	intergenic	5.324	7	9	15	8.74e-11	6.48728	0.0335	0.0052	0.17995	-1.34091	-0.0059	0.0044
4	1	rs67451257	80797412	80784642	80871734	0.00845584	A	C	AL606519.1	2238	intergenic	0.804	6	5	15	6.492e-08	-5.40469	-0.03	0.0056	0.117532	-1.56522	-0.0072	0.0046
5	1	rs10913112	175913828	175902660	176406835	0.00698816	C	T	RFWD2	138	downstream	0.389	5	4	5	2.915e-08	-5.54647	-0.029	0.0052	0.225219	-1.21277	-0.0057	0.0047
6	1	rs4660091	241628430	241588791	241681430	0.00121851	T	C	RP11-527D7.1	31637	intergenic	5.308	2b	14	15	4.46e-08	-5.4716	-0.0288	0.0053	0.00748589	-2.67442	-0.0115	0.0043
7	2	rs1380703	57941287	57941287	58065936	0.0058036	A	G	CTD-2026C7.1	41275	intergenic	2.54	6	5	15	4.053e-08	5.48853	0.0289	0.0053	0.104756	-1.62222	-0.0073	0.0045
8	2	rs76485002	127342267	127342267	127342267	0.00161961	A	G	YWHAZP2	26527	intergenic	0.243	7	9	15	1.613e-09	6.03264	0.1087	0.018	0.46743	-0.726667	-0.0109	0.015
9	2	rs12994955	157116975	157014004	157150188	0.00265942	A	C	NR4A2	63968	intergenic	0.51	7	5	15	4.336e-07	5.05358	0.0314	0.0062	0.00170538	-3.13725	-0.016	0.0051
10	2	rs7566887	160663678	160570033	160667744	0.00888538	C	T	LY75:LY75-CD302	0:0	intronic	8.017	5	4	15	3.178e-07	-5.11257	-0.0299	0.0058	0.0169516	-2.38776	-0.0117	0.0049
11	3	rs1193514	158024929	157829953	158284861	0.00204776	G	T	RSRC1	0	intronic	0.001	6	5	15	1.758e-09	6.01872	0.0304	0.005	0.600411	0.52381	0.0022	0.0042
12	4	rs34374074	42047784	41907742	42135019	0.00260779	C	A	SLC30A9	0	intronic	4.967	6	5	5	3.532e-09	-5.90474	-0.0371	0.0063	0.428097	0.792453	0.0042	0.0053
13	5	rs10044618	87781168	87513722	88102281	4.02913e-06	C	T	CTC-498M16.4	0	ncRNA_intronic	2.307	7	2	15	3.101e-12	6.97307	0.0352	0.0051	0.127556	-1.52381	-0.0064	0.0042
14	5	rs1363105	103917790	103723455	104082179	0.000660132	T	C	RP11-6N13.1	0	ncRNA_intronic	3.073		5	15	6.886e-09	-5.79368	-0.0291	0.005	0.0264519	-2.21951	-0.0091	0.0041
15	5	rs11135349	164523472	164465319	164678946	2.97181e-05	C	A	CTC-340A15.2	0	ncRNA_intronic	2.542	7	9	15	1.184e-09	-6.0824	-0.0305	0.005	0.00292407	2.97561	0.0122	0.0041
16	6	rs6456727	26471155	26467182	26893329	0.000109054	T	C	BTN2A1	0	intronic	4.575	3a	4	5	2.021e-09	5.99611	0.0387	0.0065	0.0089127	-2.61538	-0.0136	0.0052
17	9	rs10959913	11544964	11281724	11771159	0.00951099	T	G	RP11-23D5.1	268649	intergenic	1.098	5	5	15	1.416e-07	5.26316	0.0314	0.006	0.0523797	1.94	0.0097	0.005
18	9	rs77457816	37067726	37044024	37306628	0.00276292	G	A	RP11-465M18.1	5801	intergenic	1.007	7	5	14	8.223e-09	5.76382	0.0971	0.0169	0.191549	-1.30601	-0.0239	0.0183
19	9	rs80056780	126683072	126573102	126688136	0.00110805	G	A	DENND1A	0	intronic	0.223	7	1	15	1.967e-07	5.20243	0.0495	0.0095	0.0011406	3.25333	0.0244	0.0075
20	10	rs61867293	106563924	106418969	106768514	0.000825998	C	T	SORCS3	0	intronic	8.238	7	5	15	6.946e-10	-6.16731	-0.0388	0.0063	0.421442	-0.803922	-0.0041	0.0051
21	11	rs1806153	31850105	31810298	31858991	0.000964876	G	T	RCN1	0	intronic	0.026		5	13	7.85e-10	6.14793	0.0381	0.0062	0.461823	-0.735849	-0.0039	0.0053
22	11	rs174594	61619829	61542006	61624181	0.00460179	A	C	FADS2	0	intronic	2.049		4	5	5.42e-07	-5.01082	-0.0264	0.0053	0.00312106	2.95556	0.0133	0.0045
23	12	rs77741769	121363835	121189116	121378566	0.00015573	C	T	RPL12P33	8795	intergenic	5.073	3a	1	15	2.579e-08	5.56785	0.0293	0.0053	1.00891e-61	-16.5778	-0.0746	0.0045
24	13	rs4143229	44327799	44242514	44385840	0.0021466	A	C	ENOX1	0	intronic	1.283	7	5	15	2.495e-08	-5.57362	-0.0509	0.0091	0.0350216	-2.10811	-0.0156	0.0074
25	13	rs12552	53625781	53616557	54049489	8.55583e-07	G	A	OLFM4	0	UTR3	2.943		4	15	3.636e-18	8.68964	0.0437	0.005	0.0248387	2.2439	0.0092	0.0041
26	14	rs1956450	42081882	41969803	42183025	0.0007361	C	T	LRFN5	0	intronic	14.09	7	5	15	2.093e-09	5.99042	0.0298	0.005	0.116083	-1.57143	-0.0066	0.0042
27	14	rs12886138	64871010	64686207	64878265	0.000638997	C	T	MTHFD1	0	intronic	4.685	6	4	4	2.203e-10	-6.34648	-0.0329	0.0052	0.889027	0.139535	0.0006	0.0043
28	15	rs834629	37678862	37581276	37854994	9.62454e-05	T	C	RP11-720L8.1	0	ncRNA_intronic	3.976	6	15	15	2.938e-11	-6.64965	-0.0343	0.0052	0.59273	-0.534884	-0.0023	0.0043
29	16	rs8063603	6310645	6303301	6343315	0.00301453	A	G	RP11-420N3.2:RBFOX1	0:0	ncRNA_intronic	0.315	6	9	15	7.147e-09	-5.78743	-0.0308	0.0053	0.255804	-1.13636	-0.005	0.0044
30	16	rs7198928	7666402	7657673	7675142	0.000398307	T	C	RBFOX1	0	intronic	0.704	6	5	15	2.092e-10	6.35443	0.0328	0.0052	0.520317	-0.642857	-0.0027	0.0042
31	16	rs12935276	13038723	13021889	13118299	0.00226105	T	G	SHISA9	0	intronic	4.269	7	5	15	5.498e-08	-5.4344	-0.0312	0.0057	0.0149007	-2.43478	-0.0112	0.0046
32	17	rs75581564	27363750	27360504	27495269	0.00784506	G	A	PIPOX	0	intergenic	4.995	3a	5	14	3.175e-08	5.5315	0.0435	0.0079	0.255804	1.13636	0.0075	0.0066
33	18	rs12958048	53101598	53067954	53125364	0.00330048	G	A	TCF4	0	intronic	2.08	5	5	15	2.125e-09	5.98795	0.0319	0.0053	1	0	0	0.0044
34	22	rs5758265	41617897	41080566	42216326	3.3948e-05	G	A	L3MBTL2	0	intronic	7.608	7	4	4	4.428e-09	5.86736	0.0328	0.0056	0.000738157	3.375	0.0162	0.0048
The build used to determine the base pair position was GRCh37/Hg19

## Sheet: DEP_LDL
locusnum	CHR	LEAD_SNP	LEAD_BP	MinBP	MaxBP	FDR	A1	A2	nearestGene	dist	func	CADD	RDB	minChrState	commonChrState	PVAL_in_DEP	Z_in_DEP	BETA_in_DEP	SE_in_DEP	PVAL_in_LDL	Z_in_LDL	BETA_in_LDL	SE_in_LDL
1	1	rs301799	8489302	8431607	8799882	0.000483139	T	C	RERE:RP5-1115A15.1	0:0	ncRNA_intronic	0.356	7	2	5	1.085e-08	-5.71688	-0.0289	0.005	0.01415	2.45343	0.007622	0.003107
2	1	rs7543975	23381116	23294136	23551623	0.00244081	G	A	KDM1A:RP1-184J9.2	0:0	ncRNA_intronic	3.547	7	4	4	7.14e-07	-4.95752	-0.0275	0.0055	0.0001273	-3.83162	-0.01323	0.003453
3	1	rs11209952	72837500	72512988	72959039	1.34909e-05	T	C	RPL31P12	69987	intergenic	3.115	4	5	15	9.309e-14	7.45035	0.0385	0.0052	0.4191	-0.807984	-0.002665	0.003298
4	1	rs4571923	73736562	73275828	74077588	1.21437e-05	A	G	RP4-598G3.1	35290	intergenic	0.81	7	9	15	3.8e-10	6.26203	0.0314	0.005	0.004065	-2.87307	-0.009157	0.003187
5	2	rs11682175	57987593	57943567	58065936	0.00447779	T	C	CTD-2026C7.1	0	ncRNA_intronic	0.995	3a	1	15	1.171e-08	-5.7039	-0.0285	0.005	0.4676	0.72639	0.002214	0.003048
6	2	rs76485002	127342267	127342267	127342267	0.000342402	A	G	YWHAZP2	26527	intergenic	0.243	7	9	15	1.613e-09	6.03264	0.1087	0.018	0.07853	-1.75928	-0.01929	0.01096
7	2	rs7566887	160663678	160570033	160667744	0.00467219	C	T	LY75:LY75-CD302	0:0	intronic	8.017	5	4	15	3.178e-07	-5.11257	-0.0299	0.0058	0.008075	-2.64892	-0.009583	0.003617
8	2	rs6434928	198304577	198146381	198942568	0.00435872	A	G	SF3B1	4761	intergenic	0.838	7	5	15	1.378e-06	-4.82816	-0.0258	0.0053	0.0008437	-3.33805	-0.04344	0.01301
9	3	rs12631196	158171455	157829953	158352440	4.33636e-05	G	A	RSRC1	0	intronic	4.958	7	5	15	1.926e-09	6.00393	0.0305	0.0051	0.003348	2.93384	0.009407	0.003206
10	4	rs16854051	42123892	41882601	42187640	0.000317056	C	T	BEND4	0	intronic	0.06	7	4	15	1.125e-08	-5.71072	-0.0353	0.0062	0.007046	-2.69466	-0.01091	0.004049
11	5	rs10044618	87781168	87513722	88102281	2.08359e-05	C	T	CTC-498M16.4	0	ncRNA_intronic	2.307	7	2	15	3.101e-12	6.97307	0.0352	0.0051	0.6812	-0.410826	-0.001329	0.003237
12	5	rs12658032	103904226	103723455	104082179	0.0023566	G	A	RP11-6N13.1	0	ncRNA_intronic	4.238	7	9	15	4.401e-09	5.86837	0.0309	0.0053	0.4676	0.72639	0.002366	0.003257
13	5	rs11135349	164523472	164467717	164678946	0.000863632	C	A	CTC-340A15.2	0	ncRNA_intronic	2.542	7	9	15	1.184e-09	-6.0824	-0.0305	0.005	0.4072	0.828831	0.00255	0.003076
14	6	rs149543464	30400763	26467182	31462135	0.000417667	G	A	MICC	13666	intergenic	0.823	7	14	14	8.357e-08	-5.35925	-0.0439	0.0082	0.0005164	3.4721	0.01681	0.004841
15	6	rs2388840	99598756	99533281	99601886	0.00407736	A	G	BDH2P1	23863	intergenic	16.83	7	7	15	3.331e-07	-5.10369	-0.0258	0.0051	0.005873	2.75479	0.008679	0.00315
16	6	rs7771570	101339400	101046360	101502304	0.00389321	T	C	RP3-467N11.2	1185	intergenic	2.409	4	5	15	5.625e-07	-5.00367	-0.025	0.005	0.002592	-3.01239	-0.00932	0.003094
17	8	rs6471082	91463537	91455931	91650997	0.00521677	G	T	LINC00534	0	ncRNA_intronic	0.294	6	7	15	1.512e-07	-5.25109	-0.0274	0.0052	0.02653	2.21836	0.0072	0.003245
18	9	rs4741790	2977388	2935580	2998222	0.00669145	A	G	CARM1P1	0	ncRNA_intronic	1.634	7	9	15	6.465e-08	5.40544	0.0277	0.0051	0.1302	1.51331	0.004772	0.003154
19	9	rs77457816	37067726	37044024	37306628	0.00379172	G	A	RP11-465M18.1	5801	intergenic	1.007	7	5	14	8.223e-09	5.76382	0.0971	0.0169	0.5156	-0.650143	-0.008364	0.01286
20	10	rs61867293	106563924	106418969	106768514	2.6048e-05	C	T	SORCS3	0	intronic	8.238	7	5	15	6.946e-10	-6.16731	-0.0388	0.0063	0.005647	2.7676	0.01078	0.003894
21	11	rs1806153	31850105	31132257	31858991	0.000517839	G	T	RCN1	0	intronic	0.026		5	13	7.85e-10	6.14793	0.0381	0.0062	0.3024	1.0313	0.003754	0.00364
22	11	rs174594	61619829	61542006	61624181	0.00195879	A	C	FADS2	0	intronic	2.049		4	5	5.42e-07	-5.01082	-0.0264	0.0053	4.058e-16	-8.13682	-0.02583	0.003175
23	12	rs77741769	121363835	121187557	121378596	0.000152305	C	T	RPL12P33	8795	intergenic	5.073	3a	1	15	2.579e-08	5.56785	0.0293	0.0053	1.145e-10	-6.44645	-0.02152	0.003338
24	13	rs4143229	44327799	44242514	44385840	0.00853003	A	C	ENOX1	0	intronic	1.283	7	5	15	2.495e-08	-5.57362	-0.0509	0.0091	0.6363	-0.472878	-0.002715	0.00574
25	13	rs2806982	53675070	53613990	54049489	2.71076e-06	A	G	LINC01065	45603	intergenic	0.385	3a	7	15	1.255e-13	-7.41084	-0.0386	0.0052	0.06722	-1.8302	-0.00594	0.003246
26	14	rs4904738	42179732	41940872	42183025	0.000292573	T	C	LRFN5	0	intronic	3.464	7	9	15	3.113e-09	-5.92553	-0.0299	0.0051	0.02956	-2.17594	-0.006843	0.003145
27	14	rs12886138	64871010	64686207	64878265	5.75568e-05	C	T	MTHFD1	0	intronic	4.685	6	4	4	2.203e-10	-6.34648	-0.0329	0.0052	0.05949	-1.88455	-0.006157	0.003267
28	14	rs2003490	75377555	75186010	75397764	0.00877848	C	A	RPS6KL1	0	intronic	0.235	5	1	5	1.549e-07	5.24664	0.0267	0.0051	0.06903	1.81822	0.005675	0.003121
29	15	rs834629	37678862	37581276	37854994	2.02722e-05	T	C	RP11-720L8.1	0	ncRNA_intronic	3.976	6	15	15	2.938e-11	-6.64965	-0.0343	0.0052	0.1278	-1.52283	-0.005128	0.003367
30	16	rs8063603	6310645	6303301	6343315	0.00178206	A	G	RP11-420N3.2:RBFOX1	0:0	ncRNA_intronic	0.315	6	9	15	7.147e-09	-5.78743	-0.0308	0.0053	0.1798	1.34137	0.004575	0.003411
31	16	rs9925434	7666407	7657673	7675142	7.45654e-05	A	C	RBFOX1	0	intronic	1.831	6	5	15	2.264e-10	6.34227	0.0328	0.0052	0.0809	-1.74549	-0.005665	0.003246
32	16	rs7200826	13066833	13021889	13118299	0.00493034	C	T	SHISA9	0	intronic	0.149	7	5	15	3.026e-08	5.53993	0.0318	0.0057	0.1902	-1.30999	-0.004647	0.003548
33	16	rs3812984	72207797	72052007	72248130	0.00407678	T	C	PMFBP1	0	intronic	6.412		5	15	1.38e-06	4.82787	0.0242	0.005	2.249e-07	-5.17748	-0.01635	0.003158
34	17	rs75581564	27363750	27360504	27576962	0.00311009	G	A	PIPOX	0	intergenic	4.995	3a	5	14	3.175e-08	5.5315	0.0435	0.0079	0.07853	-1.75928	-0.008801	0.005003
35	18	rs12958048	53101598	53067954	53125364	0.00102806	G	A	TCF4	0	intronic	2.08	5	5	15	2.125e-09	5.98795	0.0319	0.0053	0.2876	1.0634	0.00346	0.003254
36	20	rs6072299	39806772	39620847	40269840	0.00391539	A	G	PLCG1	0	intronic	8.318	4	2	5	1.306e-06	-4.83884	-0.0325	0.0067	0.0004449	-3.51191	-0.01435	0.004086
37	22	rs5758265	41617897	41408754	42216326	3.19402e-05	G	A	L3MBTL2	0	intronic	7.608	7	4	4	4.428e-09	5.86736	0.0328	0.0056	0.0002856	3.62802	0.01244	0.003428
38	22	rs73187272	50667565	50620508	50679436	0.00318814	G	A	TUBGCP6	0	intronic	0.191	5	4	4	5.473e-07	-5.00894	-0.0366	0.0073	0.001844	-3.11427	-0.01402	0.004503
The build used to determine the base pair position was GRCh37/Hg19

## Sheet: DEP_HDL
locusnum	CHR	LEAD_SNP	LEAD_BP	MinBP	MaxBP	FDR	A1	A2	nearestGene	dist	func	CADD	RDB	minChrState	commonChrState	PVAL_in_DEP	Z_in_DEP	BETA_in_DEP	SE_in_DEP	PVAL_in_HDL	Z_in_HDL	BETA_in_HDL	SE_in_HDL
1	1	rs301799	8489302	8431607	8799882	0.000537335	T	C	RERE:RP5-1115A15.1	0:0	ncRNA_intronic	0.356	7	2	5	1.085e-08	-5.71688	-0.0289	0.005	0.01515	2.42877	0.007621	0.003138
2	1	rs3101339	72748669	72512988	72959039	8.33396e-08	C	A	NEGR1	251	upstream	15.06		1	1	2.101e-13	-7.34221	-0.0383	0.0052	0.0002301	3.68345	0.01196	0.003246
3	1	rs4261101	90796053	90779266	90804261	0.00517098	G	A	RNU6-695P	76935	intergenic	1.83	7	14	15	5.688e-08	-5.42834	-0.0281	0.0052	0.09411	-1.6741	-0.005488	0.003278
4	1	rs2332571	181625702	181572088	181625702	0.00998132	C	T	CACNA1E	0	intronic	0.179	3a	5	15	6.081e-08	5.4164	0.0323	0.006	0.3005	-1.03536	-0.003977	0.003841
5	2	rs11674333	22517989	22431110	22566548	0.00808819	G	A	AC068490.2	0	ncRNA_intronic	2.283	7	9	15	2.282e-07	5.17476	0.0258	0.005	0.03663	2.08986	0.00645	0.003086
6	2	rs11682175	57987593	57941287	58065936	0.00231478	T	C	CTD-2026C7.1	0	ncRNA_intronic	0.995	3a	1	15	1.171e-08	-5.7039	-0.0285	0.005	0.1483	-1.44556	-0.004449	0.003078
7	2	rs76485002	127342267	127342267	127342267	0.0018418	A	G	YWHAZP2	26527	intergenic	0.243	7	9	15	1.613e-09	6.03264	0.1087	0.018	0.8213	0.225873	0.002502	0.01108
8	3	rs7430565	158107180	157829953	158284861	0.0016642	A	G	RSRC1	0	intronic	0.492	6	5	15	1.525e-09	-6.0417	-0.0305	0.005	0.7503	-0.318244	-0.001031	0.003238
9	4	rs6448555	27969497	27966301	28098156	0.00949793	A	G	AC007106.1	0	ncRNA_exonic	2.066	6	9	15	4.358e-06	-4.59353	-0.0263	0.0057	5.501e-05	-4.03325	-0.01569	0.003891
10	4	rs34374074	42047784	41901831	42187640	0.00313496	C	A	SLC30A9	0	intronic	4.967	6	5	5	3.532e-09	-5.90474	-0.0371	0.0063	0.8294	-0.215471	-0.0008201	0.003806
11	5	rs10044618	87781168	87437079	88102281	2.78405e-06	C	T	CTC-498M16.4	0	ncRNA_intronic	2.307	7	2	15	3.101e-12	6.97307	0.0352	0.0051	0.05688	-1.90423	-0.006226	0.003269
12	5	rs12658032	103904226	103723455	104082179	0.00233587	G	A	RP11-6N13.1	0	ncRNA_intronic	4.238	7	9	15	4.401e-09	5.86837	0.0309	0.0053	0.4278	0.792962	0.002609	0.00329
13	5	rs11135349	164523472	164467717	164678946	0.000958429	C	A	CTC-340A15.2	0	ncRNA_intronic	2.542	7	9	15	1.184e-09	-6.0824	-0.0305	0.005	0.4395	-0.773038	-0.002402	0.003106
14	6	rs6456727	26471155	26376832	31058340	0.00164414	T	C	BTN2A1	0	intronic	4.575	3a	4	5	2.021e-09	5.99611	0.0387	0.0065	0.5576	0.58641	0.002319	0.003954
15	6	rs2388840	99598756	99533281	99601886	0.00510468	A	G	BDH2P1	23863	intergenic	16.83	7	7	15	3.331e-07	-5.10369	-0.0258	0.0051	0.008926	-2.61488	-0.008317	0.003181
16	7	rs10950398	12264871	12233848	12285140	0.00633253	G	A	TMEM106B	0	intronic	2.589	6	4	5	2.549e-06	4.70417	0.0242	0.0052	1.09e-07	5.31104	0.01655	0.003117
17	8	rs6999559	61700410	61591074	61782304	0.000847427	G	A	CHD7	0	intronic	0.618	6	4	5	2.02e-07	5.19749	0.0305	0.0059	3.815e-05	4.11841	0.01507	0.003658
18	9	rs77457816	37067726	37044024	37306628	0.00430162	G	A	RP11-465M18.1	5801	intergenic	1.007	7	5	14	8.223e-09	5.76382	0.0971	0.0169	0.5868	0.543479	0.007055	0.01298
19	9	rs2536951	126646519	126452936	126714308	0.000838118	A	G	DENND1A	0	intronic	9.168		5	15	8.89e-08	-5.34806	-0.0308	0.0058	0.001816	3.11878	0.01217	0.003904
20	10	rs61867293	106563924	106473048	106768514	7.68547e-05	C	T	SORCS3	0	intronic	8.238	7	5	15	6.946e-10	-6.16731	-0.0388	0.0063	0.02083	-2.31105	-0.009091	0.003933
21	11	rs1806153	31850105	31810298	31858991	0.00071497	G	T	RCN1	0	intronic	0.026		5	13	7.85e-10	6.14793	0.0381	0.0062	0.4397	-0.7727	-0.00284	0.003676
22	11	rs174594	61619829	61542006	61624181	0.00188701	A	C	FADS2	0	intronic	2.049		4	5	5.42e-07	-5.01082	-0.0264	0.0053	2.951e-22	-9.70219	-0.03111	0.003206
23	12	rs4074723	23947737	23929026	23979791	0.00772939	C	A	SOX5	0	intronic	1.344	6	5	15	9.182e-08	-5.34221	-0.0271	0.0051	0.1093	1.60135	0.005052	0.003155
24	12	rs77741769	121363835	121189116	121378566	0.000598933	C	T	RPL12P33	8795	intergenic	5.073	3a	1	15	2.579e-08	5.56785	0.0293	0.0053	0.005944	-2.75085	-0.009276	0.003372
25	13	rs4143229	44327799	44242514	44385840	0.0025958	A	C	ENOX1	0	intronic	1.283	7	5	15	2.495e-08	-5.57362	-0.0509	0.0091	0.07553	-1.77723	-0.01031	0.005799
26	13	rs2806982	53675070	53616557	54053513	1.21668e-05	A	G	LINC01065	45603	intergenic	0.385	3a	7	15	1.255e-13	-7.41084	-0.0386	0.0052	0.3554	-0.924166	-0.00303	0.003278
27	14	rs4904738	42179732	41940872	42183025	0.00137127	T	C	LRFN5	0	intronic	3.464	7	9	15	3.113e-09	-5.92553	-0.0299	0.0051	0.2729	1.09641	0.003483	0.003177
28	14	rs12886138	64871010	64686207	64878265	0.000111075	C	T	MTHFD1	0	intronic	4.685	6	4	4	2.203e-10	-6.34648	-0.0329	0.0052	0.1261	1.52966	0.005047	0.0033
29	14	rs2003490	75377555	75108290	75397764	0.00489249	C	A	RPS6KL1	0	intronic	0.235	5	1	5	1.549e-07	5.24664	0.0267	0.0051	0.02362	2.26325	0.007134	0.003152
30	15	rs632123	37661668	37581276	37912898	4.12895e-05	T	C	RP11-720L8.1	0	ncRNA_intronic	4.7	6	9	15	3.22e-11	-6.63614	-0.0342	0.0052	0.2559	1.13614	0.003783	0.00333
31	16	rs8063603	6310645	6303301	6343315	0.00455674	A	G	RP11-420N3.2:RBFOX1	0:0	ncRNA_intronic	0.315	6	9	15	7.147e-09	-5.78743	-0.0308	0.0053	0.736	0.337155	0.001162	0.003445
32	16	rs7192025	7666391	7657373	7675142	1.29544e-05	G	A	RBFOX1	0	intronic	2.79	7	5	15	2.476e-10	-6.32847	-0.0326	0.0052	0.005291	2.78876	0.00914	0.003277
33	16	rs7200826	13066833	13021889	13118299	0.00929722	C	T	SHISA9	0	intronic	0.149	7	5	15	3.026e-08	5.53993	0.0318	0.0057	0.5709	0.566727	0.002031	0.003583
34	16	rs7192848	72206955	72156842	72230694	0.00740155	A	G	PMFBP1	0	intronic	10.39	7	5	15	9.48e-07	-4.90214	-0.0247	0.005	0.003974	-2.88022	-0.009232	0.003205
35	17	rs17727765	27576962	27368639	27576962	0.00730091	T	C	CRYBA1	0	intronic	5.848	5	5	5	3.429e-08	-5.51799	-0.0505	0.0092	0.3223	0.989742	0.0068	0.00687
36	18	rs11663393	50614732	50555931	50807090	0.00248918	G	A	DCC	0	intronic	0.708	6	15	15	3.411e-07	5.0992	0.0262	0.0051	0.001956	3.09683	0.009647	0.003115
37	18	rs12958048	53101598	53067954	53125364	0.00189948	G	A	TCF4	0	intronic	2.08	5	5	15	2.125e-09	5.98795	0.0319	0.0053	0.6542	-0.447935	-0.001472	0.003287
38	22	rs5758265	41617897	41408754	41713111	0.000159379	G	A	L3MBTL2	0	intronic	7.608	7	4	4	4.428e-09	5.86736	0.0328	0.0056	0.006565	2.71814	0.009409	0.003461
39	22	rs7288411	42815358	42777621	42866427	0.00372139	G	A	NFAM1	0	intronic	13.22	4	2	15	8.139e-07	4.932	0.0257	0.0052	0.00108	3.26881	0.01072	0.003281
The build used to determine the base pair position was GRCh37/Hg19
