# Supplementary material for: Shared genetic loci between depression and cardiometabolic traits
Source: PLoS Genet. 2022 May 13;18(5):e1010161. doi: 10.1371/journal.pgen.1010161 (PMC9170110; doi:10.1371/journal.pgen.1010161)
Supplement: S7 Table — (XLSX) [file pgen.1010161.s047.xlsx]

## Sheet: T2D_DEP
locusnum	CHR	LEAD_SNP	LEAD_BP	MinBP	MaxBP	FDR	A1	A2	nearestGene	dist	func	CADD	RDB	minChrState	commonChrState	PVAL_in_T2D	Z_in_T2D	BETA_in_T2D	SE_in_T2D	PVAL_in_DEP	Z_in_DEP	BETA_in_DEP	SE_in_DEP
1	1	rs406767	120554048	120437718	120640515	0.00732395	T	C	NOTCH2	0	intronic	7.135		5	5	7.5e-07	-4.94795	-0.13	0.027	0.1548	-1.42278	-0.0249	0.0175
2	1	rs340874	214159256	214145389	214163973	0.000784156	C	T	PROX1-AS1:PROX1	0:0	ncRNA_intronic	13.3		1	13	3.4e-08	-5.51948	-0.068	0.012	0.8597	0.176756	0.0009	0.005
3	1	rs4846569	219771721	219673705	219798632	0.000210876	C	T	ZC3H11B	11137	intergenic	4.227	6	15	15	8.8e-09	-5.75237	-0.077	0.013	0.4941	0.683802	0.0038	0.0056
4	2	rs6757251	43734847	43449385	43850357	7.07444e-06	C	T	THADA	0	intronic	8.931	7	4	5	1.9e-10	-6.36921	-0.13	0.021	0.5713	0.566138	0.0046	0.0081
5	2	rs10193447	60552476	60533883	60586707	0.000109122	T	C	AC007381.3	25253	intergenic	2.294	7	5	15	1.3e-08	5.68606	0.071	0.012	0.02193	-2.29158	-0.0118	0.0052
6	2	rs10184881	65684152	65601598	65705581	0.00803894	A	G	AC074391.1	0	ncRNA_intronic	2.11	4	5	15	1.1e-06	4.87285	0.06	0.012	0.0643	-1.85009	-0.0094	0.0051
7	2	rs1563575	161131694	161087411	161277857	0.00277859	A	G	RBMS1	0	intronic	2.46	4	4	4	6.7e-07	4.96986	0.069	0.014	0.01047	2.55991	0.0144	0.0056
8	2	rs1399623	227127672	227020653	227181683	8.52535e-05	C	A	AC068138.1	77584	intergenic	0.182	6	5	15	4.2e-09	-5.87612	-0.074	0.013	0.1993	1.28355	0.0067	0.0052
9	3	rs2881654	12396955	12027240	12413339	1.57397e-06	G	A	PPARG	0	intronic	2.949	6	5	15	1.9e-11	-6.71351	-0.12	0.018	0.1743	1.35852	0.0101	0.0075
10	3	rs35352848	23455582	23187407	23481062	0.000225976	T	C	UBE2E2	0	intronic	8.779	7	5	15	1.5e-08	5.66156	0.083	0.015	0.1072	1.61091	0.01	0.0062
11	3	rs1625526	31176875	31176875	31202693	0.00986751	A	G	hsa-mir-466	26320	intergenic	7.925		5	15	1.1e-06	4.87285	0.069	0.014	0.143	1.46471	0.0085	0.0058
12	3	rs7428936	64710850	64699445	64730121	0.000205447	T	C	ADAMTS9-AS2	0	ncRNA_intronic	1.671	6	5	15	1e-08	5.73073	0.07	0.012	0.2837	1.07204	0.0054	0.0051
13	3	rs11720108	123069058	122936084	123137791	1.67536e-06	C	T	ADCY5	0	intronic	3.349	6	5	15	1.3e-12	-7.09431	-0.1	0.015	0.2042	-1.26968	-0.0075	0.0059
14	3	rs764129	185547917	185459675	185548683	6.96799e-07	C	T	IGF2BP2	5072	intergenic	6.439	3a	4	14	3.9e-11	6.60783	0.084	0.013	0.02735	2.20649	0.0113	0.0051
15	4	rs4280817	6291903	6263996	6329107	6.43718e-07	T	G	WFS1	0	intronic	2.613	7	4	4	1.8e-12	7.04916	0.087	0.012	0.02331	2.26832	0.0211	0.0093
16	4	rs4693374	95086164	94999466	95224812	0.00502804	A	C	RP11-363G15.2	0	ncRNA_intronic	0.151	6	5	15	4.5e-07	5.04649	0.061	0.012	0.1913	1.30674	0.0065	0.005
17	4	rs66967037	129520143	129497164	129521050	0.00858581	T	C	RP11-184M15.2	0	ncRNA_intronic	1.474	5	5	15	6.5e-07	-4.97574	-0.1	0.021	0.5553	0.589837	0.0051	0.0087
18	4	rs60780116	185708807	185669832	185730750	0.0015653	T	C	ACSL1	0	intronic	0.345	6	4	4	7.4e-08	5.38118	0.09	0.017	0.9293	0.0887256	0.0006	0.0069
19	5	rs28650790	55861464	55851531	55870395	2.5027e-05	C	T	AC022431.2	0	intronic	4.074	5	2	15	7.4e-10	6.15729	0.1	0.016	0.6281	-0.484403	-0.0031	0.0065
20	5	rs2548724	101620174	101584734	101843759	0.00676366	C	T	SLCO4C1	0	intronic	0.942		2	15	4.8e-07	5.03414	0.071	0.014	0.5869	-0.543334	-0.0031	0.0057
21	6	rs1012635	20675295	20528058	20999387	9.97727e-07	A	G	CDKAL1	0	intronic	8.511	5	5	15	4.4e-15	7.84297	0.095	0.012	0.05874	-1.89013	-0.0095	0.005
22	6	rs2240063	31114745	31107087	31206719	0.00104361	C	T	CCHCR1	0	intronic	13.59		4	5	7.6e-07	-4.94537	-0.062	0.013	0.001122	3.258	0.029	0.0089
23	6	rs143304587	83568747	83568747	83568747	0.00506211	T	C	UBE3D	33369	intergenic	1.19	6	14	15	3.7e-07	-5.08378	-0.17	0.034	0.4128	-0.818976	-0.0122	0.0148
24	6	rs11759026	126792095	126657472	127080700	1.27143e-05	A	G	MIR588	13681	intergenic	7.446	7	5	15	5.8e-10	-6.19577	-0.091	0.015	0.1581	1.41149	0.0085	0.006
25	6	rs6918311	137287702	137287702	137305466	0.0095197	A	G	RPL35AP3	7364	intergenic	5.488	5	5	14	6.7e-07	4.96986	0.069	0.014	0.8189	-0.22896	-0.0012	0.005
26	7	rs12530627	13889107	13885628	13894939	0.00630195	G	A	AC005019.3	4872	intergenic	1.538	5	5	15	4e-07	-5.06896	-0.064	0.013	0.8512	-0.187588	-0.001	0.0051
27	7	rs2215383	15062983	15039499	15066045	0.000336923	C	T	AC006045.3	37283	intergenic	0.383	6	5	15	1.4e-08	-5.67339	-0.069	0.012	0.633	0.477509	0.0024	0.005
28	7	rs1635852	28189411	28142088	28256240	2.47492e-06	C	T	JAZF1	0	intronic	5.716	2b	4	15	3e-14	7.59832	0.092	0.012	0.5748	0.560996	0.0028	0.005
29	8	rs516946	41519248	41488038	41537318	0.00608524	C	T	ANK1:RP11-930P14.1	0:0	ncRNA_intronic	0.235		1	15	8.6e-07	-4.92123	-0.073	0.015	0.05011	-1.95902	-0.0116	0.0059
30	8	rs182719694	82343438	82342219	82383934	0.00499431	A	G	RP11-157I4.4	8232	intergenic	0.983	7	14	15	3.1e-07	5.11726	0.095	0.019	0.7694	-0.29316	-0.0022	0.0076
31	8	rs3802177	118185025	118183551	118236975	2.37138e-06	G	A	SLC30A8	0	UTR3	3.933		5	15	1.7e-17	-8.51265	-0.11	0.013	0.5124	0.655105	0.0035	0.0054
32	8	rs62530366	145536056	145501485	145551200	0.000490225	A	G	HSF1	0	intronic	1.533	4	3	4	1.9e-08	-5.62087	-0.076	0.013	0.9884	-0.014539	-0.0001	0.0055
33	9	rs10965245	22130515	22127613	22139220	1.56992e-06	G	A	CDKN2B-AS1	9418	intergenic	5.811	7	5	15	6.8e-12	-6.8618	-0.15	0.022	0.1732	-1.36199	-0.0122	0.0089
34	9	rs10458322	28566610	28566610	28566610	0.0097441	C	T	LINGO2	0	intronic	15.92	7	7	15	1.5e-05	4.32869	0.16	0.037	0.0001166	-3.85317	-0.0676	0.0175
35	9	rs9410573	84311800	84293453	84312668	0.000336599	T	C	RP11-154D17.1	0	ncRNA_intronic	9.791	6	5	15	2e-08	5.612	0.073	0.013	0.1755	-1.35474	-0.007	0.0051
36	9	rs10760280	126112812	126112812	126123009	0.000315544	T	C	CRB2	5636	intergenic	1.32	5	5	14	7.3e-08	5.38363	0.068	0.013	0.007221	2.68648	0.0138	0.0051
37	9	rs635634	136155000	136138765	136155000	0.00542102	C	T	ABO	4382	intergenic	2.272		2	14	3.6e-07	5.08898	0.081	0.016	0.6431	0.463369	0.0029	0.0063
38	10	rs11257659	12309269	12245520	12328010	0.0004558	C	T	RN7SL232P	5342	intergenic	0.883	6	5	15	2.7e-08	5.55985	0.081	0.015	0.2048	-1.26799	-0.0079	0.0062
39	10	rs147757663	52968356	52910698	52968356	0.00407431	G	A	PRKG1	0	intronic	0.372	6	5	15	3.6e-07	-5.08898	-0.31	0.062	0.1739	1.35978	0.0279	0.0205
40	10	rs810517	80942620	80939219	80988837	1.08725e-06	C	T	ZMIZ1	0	intronic	3.63		2	5	1.3e-12	-7.09431	-0.089	0.013	0.07127	1.80375	0.0092	0.0051
41	10	rs11187129	94429907	94143306	94499577	1.55373e-06	T	C	EIF2S2P3	406	upstream	10.26	7	9	15	1.2e-18	8.81471	0.11	0.013	0.1687	-1.37639	-0.0072	0.0052
42	10	rs12258274	114781863	114721774	114830254	5.30218e-07	T	G	TCF7L2	0	intronic	3.668	5	2	7	3.2e-14	-7.58996	-0.18	0.024	0.01601	2.40869	0.0234	0.0097
43	10	rs11200629	124198585	124104221	124198585	7.54221e-07	A	G	PLEKHA1	6717	intergenic	3.066	7	5	15	3.4e-12	6.96011	0.084	0.012	0.03212	2.14291	0.0109	0.0051
44	11	rs2237895	2857194	2820455	2857897	1.52038e-06	A	C	KCNQ1	0	intronic	0.273	5	5	15	1.7e-13	-7.37049	-0.097	0.013	0.1595	1.40676	0.0074	0.0052
45	11	rs5219	17409572	17368013	17421886	0.000772999	C	T	KCNJ11	0	exonic	13.58	5	3	5	4.3e-08	5.47807	0.068	0.012	0.3334	-0.967288	-0.005	0.0052
46	11	rs1061810	43877934	43686618	43878534	0.000105955	C	A	HSD17B12:RP11-613D13.5	0:0	ncRNA_intronic	5.244	6	4	5	5.3e-09	5.83747	0.08	0.014	0.2036	-1.27136	-0.007	0.0055
47	11	rs97384	61624181	61542006	61624181	0.00753595	C	T	FADS2	0	intronic	4.609		4	4	1.1e-05	-4.39652	-0.058	0.013	2.283e-06	4.72661	0.0252	0.0053
48	11	rs10750763	65368434	65352062	65368434	0.0078662	A	G	MAP3K11	0	intronic	1.181	2b	3	5	1.1e-06	-4.87285	-0.068	0.014	0.05954	-1.88418	-0.0109	0.0058
49	11	rs76550717	72428172	72419514	72851463	9.37513e-05	A	G	ARAP1	0	intronic	2.303	5	4	6	3.8e-09	5.89267	0.096	0.016	0.3833	-0.871832	-0.0061	0.0069
50	11	rs10830957	92683073	92667730	92700287	0.00967312	C	T	SNRPGP16	12240	intergenic	10.88	5	5	15	8.2e-07	4.93055	0.064	0.013	0.3931	0.854009	0.0045	0.0053
51	12	rs4238013	4376089	4362909	4376089	7.28617e-05	T	C	CCND2-AS1:CCND2-AS2	0:0	ncRNA_intronic	1.233	6	5	14	3.6e-09	-5.9016	-0.099	0.017	0.1866	-1.3207	-0.0084	0.0063
52	12	rs7953190	27962719	27919006	27967385	0.00653688	T	C	RN7SKP15	3395	intergenic	1.685	7	5	15	4.2e-07	5.05966	0.078	0.015	0.839	-0.203173	-0.0013	0.0063
53	12	rs10400419	66389968	66383320	66389968	0.000727717	C	T	HMGA2	29892	intergenic	1.194	5	2	15	1.7e-07	-5.22947	-0.067	0.013	0.008268	-2.64093	-0.0134	0.0051
54	12	rs66947454	121350922	121068353	121466422	0.000344676	T	C	CLIC1P1	1280	intergenic	4.183	6	5	15	4.6e-08	5.46612	0.081	0.015	0.02142	2.3005	0.0149	0.0065
55	13	rs12428731	80709595	80677558	80760947	1.18182e-06	G	T	SPRY2	200515	intergenic	1.399	6	5	15	6e-11	-6.54374	-0.089	0.014	0.08131	-1.74314	-0.0097	0.0056
56	15	rs4774420	62117975	62117975	62399541	0.000582434	C	T	RP11-16B9.1	8975	intergenic	0.694	5	7	15	2.7e-08	-5.55985	-0.075	0.013	0.5674	0.571885	0.0032	0.0055
57	15	rs7178572	77747190	77384002	77848806	1.29586e-05	G	A	HMG20A	0	intronic	3.377	7	5	5	4.4e-10	-6.23913	-0.082	0.013	0.3547	-0.925511	-0.0051	0.0055
58	15	rs12595616	91563513	91502524	91566862	0.00528795	T	C	VPS33B	0	intronic	0.322	1f	2	5	5.6e-07	-5.00452	-0.064	0.013	0.1107	-1.59505	-0.0082	0.0052
59	16	rs17817964	53828066	53797565	53848561	6.71708e-07	C	T	FTO	0	intronic	13.11	2b	5	15	1.5e-23	10.0016	0.12	0.012	0.02536	2.23587	0.0114	0.0051
60	16	rs8056814	75252327	75232528	75302997	2.94357e-06	G	A	CTRB1	570	upstream	1.271	4	1	15	3.7e-11	-6.61562	-0.15	0.023	0.9086	0.114805	0.001	0.0088
61	16	rs2925979	81534790	81516383	81549708	0.000545484	C	T	CMIP	0	intronic	5.802		1	5	2.7e-08	5.55985	0.074	0.013	0.4276	-0.793305	-0.0044	0.0055
62	17	rs7224685	4014384	3888437	4165741	0.00352225	G	T	ZZEF1	0	intronic	2.287	6	4	4	2e-07	5.19934	0.068	0.013	0.8244	-0.221889	-0.0012	0.0054
63	17	rs78761021	9780387	9753370	9800744	6.52915e-05	A	G	GLP2R	0	intronic	0.937	7	5	15	5.5e-08	-5.43434	-0.07	0.013	0.000697	-3.39076	-0.0184	0.0054
64	17	rs757209	36102833	36092671	36104121	3.41517e-05	G	A	HNF1B	0	intronic	10.15		1	12	1.1e-09	-6.09418	-0.083	0.014	0.5397	-0.613267	-0.0033	0.0053
65	17	rs11079849	47090785	46957696	47145848	0.00735448	C	T	IGF2BP1:RP11-501C14.6	0:0	ncRNA_intronic	0.087	2b	1	13	4.8e-07	-5.03414	-0.068	0.013	0.8765	-0.155408	-0.0008	0.0054
66	17	rs489929	57262244	57262244	57262244	0.00893013	G	A	PRR11	0	intronic	3.271		4	5	6.3e-07	4.98179	0.11	0.022	0.7651	-0.29879	-0.0026	0.0086
67	18	rs7234111	7067652	7062264	7082908	0.00925747	T	C	LAMA1	0	intronic	3.95	6	1	15	7.7e-07	-4.94282	-0.063	0.013	0.4101	0.823718	0.0043	0.0052
68	18	rs1942880	57793209	57730096	57801689	0.00293628	C	T	RP11-795H16.3	0	ncRNA_intronic	6.134	6	5	15	2.8e-07	5.13643	0.067	0.013	0.1099	-1.59864	-0.0085	0.0053
69	19	rs429358	45411941	45392254	45428234	6.16068e-06	T	C	APOE	0	exonic	12.64	5	1	14	1.4e-10	6.41589	0.12	0.019	0.8222	0.224716	0.0017	0.0075
70	19	rs8111071	46307406	46264963	46366279	0.00528795	A	G	RSPH6A	0	intronic	0.447	5	5	15	5.6e-07	-5.00452	-0.12	0.024	0.1107	-1.59505	-0.0139	0.0087
71	22	rs2023681	30599562	30135928	30637884	0.000100891	G	A	RP3-438O4.4	0	ncRNA_intronic	4.466	5	5	15	3.9e-09	-5.88838	-0.12	0.021	0.4642	0.731949	0.0065	0.0089
72	22	rs5771069	50435480	50353919	50457041	0.00221436	G	A	IL17REL	0	exonic	6.774	5	2	14	1.9e-07	-5.20886	-0.066	0.013	0.1304	-1.51253	-0.0078	0.0051
The build used to determine the base pair position was GRCh37/Hg19

## Sheet: DBP_DEP
locusnum	CHR	LEAD_SNP	LEAD_BP	MinBP	MaxBP	FDR	A1	A2	nearestGene	dist	func	CADD	RDB	minChrState	commonChrState	PVAL_in_DBP	Z_in_DBP	BETA_in_DBP	SE_in_DBP	PVAL_in_DEP	Z_in_DEP	BETA_in_DEP	SE_in_DEP
1	1	rs9660180	1723031	1658343	1883503	9.7136e-08	A	G	GNB1	0	intronic	1.484	5	4	4	3.604e-14	-7.57454	-0.132	0.0174	0.1072	1.61091	0.0081	0.005
2	1	rs1106270	3327549	3301721	3343802	6.4614e-08	A	G	PRDM16	0	intronic	0.169	5	4	15	6.57e-15	-7.79249	-0.1444	0.0185	0.0125	-2.49771	-0.0137	0.0055
3	1	rs4908678	7739250	7722446	7801372	4.33959e-05	T	C	CAMTA1	0	intronic	14.73	5	2	15	4.586e-10	-6.23265	-0.1124	0.018	0.6908	-0.39777	-0.0021	0.0053
4	1	rs2252865	8422676	8390051	8888842	2.22151e-06	C	T	RERE	0	intronic	2.335		4	4	5.511e-11	6.55643	0.1189	0.0181	0.0006494	-3.4101	-0.0182	0.0053
5	1	rs17034501	10193026	10103131	10241587	0.00873279	C	T	UBE4B	0	intronic	2.789	2b	4	4	3.434e-06	-4.64299	-0.1525	0.0329	0.067	-1.83167	-0.0171	0.0093
6	1	rs17035646	10796547	10763241	10802977	6.64533e-08	G	A	CASZ1	0	intronic	6.408	5	5	15	1.26e-44	14.0151	0.2597	0.0185	0.01403	2.45649	0.0131	0.0053
7	1	rs80307360	11859132	11829797	11986229	8.79296e-08	C	T	MTHFR	0	intronic	3.059	6	4	4	4.667e-39	-13.0735	-0.4983	0.0381	0.05665	1.906	0.0209	0.0109
8	1	rs3013095	13798362	13786161	13807158	0.000888697	T	G	LRRC38	3082	intergenic	3.258	6	5	15	5.431e-08	5.43659	0.0961	0.0177	0.4936	0.684594	0.0035	0.0051
9	1	rs848309	16308447	16129320	16366365	8.38611e-08	C	T	ZBTB17	5819	intergenic	4.245	5	5	15	2.753e-15	-7.90162	-0.1377	0.0174	0.04309	-2.02284	-0.0103	0.0051
10	1	rs2235932	17303589	17301780	17319287	0.00610716	T	C	MFAP2	0	intronic	0.902		3	5	3.889e-06	4.61723	0.0834	0.0181	0.003497	2.9203	0.0153	0.0052
11	1	rs12724366	20798620	20773908	20834610	0.00274226	A	G	CAMK2N1	10263	intergenic	11.22	6	5	14	4.1e-07	5.06426	0.1241	0.0245	0.2075	1.26047	0.0089	0.0071
12	1	rs909814	22573942	22552948	22580752	0.00280859	C	T	MIR4418	18789	intergenic	4.383	5	5	14	3.722e-07	5.08265	0.0911	0.0179	0.3611	0.913271	0.0047	0.0052
13	1	rs72654647	25022314	24882805	25220590	1.00124e-07	G	A	SRRM1	22555	intergenic	1.063	2b	2	15	2.105e-21	9.4997	0.1928	0.0203	0.1321	1.50587	0.0088	0.0059
14	1	rs12728150	27268737	26933591	27335529	1.86443e-05	A	G	NUDC	0	intronic	4.419	6	4	4	1.28e-10	-6.42953	-0.2045	0.0318	0.6225	0.49231	0.0046	0.0093
15	1	rs1565715	29539823	29195941	29630554	3.27187e-05	C	T	MECR	0	intronic	0.21		4	4	3.46e-10	6.27663	0.2103	0.0335	0.3479	0.93867	0.009	0.0096
16	1	rs4949456	32140039	32064903	32142684	0.00540074	G	A	COL16A1	0	intronic	3.996	5	2	5	9.228e-07	-4.90742	-0.0883	0.018	0.7072	-0.375619	-0.002	0.0052
17	1	rs28658085	38366704	38235343	38463504	0.00025207	G	A	INPP5B	0	intronic	4.977	7	4	5	3.004e-08	-5.5412	-0.0998	0.018	0.00397	2.88054	0.0148	0.0051
18	1	rs72663521	40005903	39562627	40088043	0.000385699	G	A	RP11-69E11.4:PPIEL	0:0	ncRNA_intronic	0.407	6	2	5	1.422e-08	5.67072	0.1261	0.0222	0.5324	-0.624347	-0.004	0.0064
19	1	rs2146315	42050366	42001301	42050366	0.000166662	C	T	HIVEP3	0	exonic	0.639		4	15	5.026e-09	-5.84631	-0.1197	0.0205	0.159	-1.40844	-0.0083	0.0059
20	1	rs34538877	42383670	42361102	42761522	1.14193e-06	C	T	HIVEP3	0	intronic	8.38	4	1	1	2.127e-12	-7.02589	-0.1241	0.0177	0.4001	0.841443	0.0043	0.0051
21	1	rs2251804	43917409	43759733	44248419	1.0254e-07	T	C	SZT2:HYI	0:0	UTR3	4.339	1f	3	4	4.938e-17	-8.38816	-0.1472	0.0176	0.1561	-1.41831	-0.0072	0.005
22	1	rs56810307	44973546	44973546	44984184	0.000388647	T	C	RNF220	0	intronic	0.007	2b	2	13	1.288e-08	-5.68765	-0.155	0.0273	0.8702	-0.163404	-0.0013	0.0078
23	1	rs12142296	46541679	45896920	46804275	2.41432e-06	T	G	PIK3R3	0	intronic	2.83	6	4	15	8.889e-11	-6.48473	-0.1643	0.0253	0.0002101	3.70655	0.0273	0.0074
24	1	rs4926923	48109225	48105228	48204438	3.78984e-05	T	C	AL591415.1	22375	intergenic	3.589	5	2	15	4.749e-10	6.22718	0.1918	0.0308	0.2215	1.22255	0.011	0.009
25	1	rs2067692	48796120	48564415	48937351	0.00101016	C	A	SPATA6	0	intronic	2.205	7	4	15	6.941e-08	-5.39269	-0.1405	0.0261	0.4107	0.822662	0.0061	0.0074
26	1	rs116287796	51457442	50673386	52037756	1.71007e-05	C	T	CDKN2C	17136	intergenic	0.07	6	4	15	1.001e-10	-6.4668	-0.4233	0.0655	0.9721	0.0349746	0.0006	0.0181
27	1	rs835352	53048482	52864264	53081658	0.00226772	T	C	EEF1GP7	8993	intergenic	0.258	7	5	15	2.844e-07	-5.1335	-0.0908	0.0177	0.2598	-1.12686	-0.0058	0.0051
28	1	rs61772592	56979681	56910035	57020650	0.000271215	A	G	PPAP2B	0	intronic	2.523	6	4	5	7.42e-09	-5.78113	-0.1509	0.0261	0.8221	0.224845	0.0017	0.0075
29	1	rs12730750	59613905	59612507	59690602	0.00011708	G	A	RP11-470E16.1	0	ncRNA_intronic	1.006	5	5	5	1.949e-09	6.002	0.1115	0.0186	0.9886	-0.0142883	-0.0001	0.0054
30	1	rs4439379	61782375	61774969	61833586	0.00202853	A	C	NFIA	0	intronic	20.5	5	5	15	1.774e-07	5.22158	0.1046	0.02	0.9182	-0.102701	-0.0006	0.0057
31	1	rs10493408	66992054	66941692	67209818	3.76105e-05	C	A	SGIP1	7011	intergenic	14.01	5	5	15	5.092e-10	6.21624	0.1584	0.0255	0.1476	1.44806	0.0105	0.0073
32	1	rs10889711	68143195	68120075	68166786	0.000959697	C	T	GADD45A	7548	intergenic	13.9	6	5	15	5.46e-08	5.43564	0.0979	0.018	0.8332	0.210599	0.0011	0.0052
33	1	rs34517439	78450517	77911130	78687156	7.39263e-08	C	A	DNAJB4:GIPC2	0:0	intronic	8.996	6	4	5	2.024e-19	-9.01196	-0.2514	0.0279	0.02252	2.28148	0.0188	0.0083
34	1	rs2635119	79352340	79317529	79488107	0.000711746	C	T	ELTD1	3108	intergenic	1.937	7	4	15	4.29e-08	-5.47848	-0.1024	0.0187	0.2886	1.0612	0.0057	0.0054
35	1	rs17409213	86899164	86764017	86925738	0.00333794	A	C	CLCA2	0	intronic	2.096	7	4	15	6.117e-07	4.98749	0.0902	0.0181	0.1502	-1.43883	-0.0075	0.0052
36	1	rs786921	89286673	88964514	89441719	1.51952e-05	A	G	PKN2	0	intronic	3.631	6	4	5	8.628e-11	-6.48922	-0.1145	0.0176	0.8753	0.15693	0.0008	0.0051
37	1	rs2065152	90228519	90069248	90283067	3.10717e-05	C	T	LRRC8C:RP11-302M6.4	0:0	intronic	11	1f	1	2	8.953e-10	6.12704	0.1103	0.018	0.008827	-2.61868	-0.0136	0.0052
38	1	rs7514579	94051350	94026861	94066635	0.00095563	A	C	BCAR3	0	intronic	0.47	3a	2	5	6.156e-08	5.41421	0.1121	0.0207	0.4628	-0.734244	-0.0044	0.006
39	1	rs17396055	94730954	94580044	94980123	4.17955e-05	G	A	ARHGAP29	0	intronic	3.702	4	2	15	4.134e-10	-6.24888	-0.115	0.0184	0.8487	-0.190777	-0.001	0.0053
40	1	rs41279738	110082551	110078255	110216436	0.00429212	T	G	GPR61:RP5-1160K1.8	0:0	ncRNA_exonic	16.07	4	1	15	1.534e-06	4.80675	0.2534	0.0527	0.01364	-2.46661	-0.037	0.015
41	1	rs2640483	111208867	111180543	111234362	0.00144297	G	A	KCNA3	5442	intergenic	12.29		3	14	1.635e-07	-5.23667	-0.0961	0.0184	0.1221	-1.54602	-0.0083	0.0053
42	1	rs2247867	112131164	112131164	112262826	0.00634955	C	T	RAP1A	0	intronic	2.511	4	2	15	1.75e-06	-4.78034	-0.1431	0.0299	0.1391	-1.47915	-0.0123	0.0083
43	1	rs2769259	113549740	113349347	113712374	8.22099e-08	A	G	RP11-389O22.1	1135	intergenic	0.375	7	4	5	1.025e-16	8.30185	0.1455	0.0175	0.03863	-2.06811	-0.0105	0.0051
44	1	rs11102919	115839778	115826169	115845971	6.76544e-08	T	C	RP4-663N10.1:NGF	0:0	ncRNA_intronic	1.201	3a	5	15	4.198e-15	-7.84887	-0.2745	0.035	0.01513	2.42925	0.025	0.0103
45	1	rs1547110	117019103	117012277	117023609	0.00381642	T	G	RP4-655J12.4	0	ncRNA_intronic	4.058	3a	5	15	4.841e-07	5.03251	0.1059	0.021	0.982	-0.0225616	-0.0001	0.0061
46	1	rs6669446	118223275	118189751	118228061	0.00631855	T	C	SNORA40	7967	intergenic	1.241	7	5	15	1.721e-06	4.7837	0.0836	0.0175	0.1449	1.45778	0.0074	0.0051
47	1	rs7553422	119540719	119451543	119763251	4.17725e-05	C	T	RP4-712E4.1	2247	intergenic	1.6	1f	5	13	4.169e-10	-6.24757	-0.1097	0.0176	0.8157	0.233079	0.0012	0.0051
48	1	rs12145234	145607440	145597943	145713305	0.000790102	C	T	POLR3C	0	intronic	0.356	7	4	4	4.326e-08	5.477	0.116	0.0212	0.5785	-0.555577	-0.0042	0.0075
49	1	rs1819663	154025891	153758562	154270877	1.01742e-05	A	G	NUP210L	0	intronic	10.1	5	9	15	4.625e-11	6.58253	0.1147	0.0174	0.9199	0.10056	0.0005	0.005
50	1	rs11586348	154819359	154812059	154992955	0.00100697	A	C	KCNN3	0	intronic	0.363	4	5	7	8.525e-08	5.35565	0.0981	0.0183	0.1644	-1.39042	-0.0074	0.0053
51	1	rs11578696	156056968	156044938	156206121	0.000413327	A	G	LMNA	0	intronic	3.288	7	4	5	1.65e-08	5.64519	0.1459	0.0258	0.449	-0.757083	-0.0057	0.0076
52	1	rs10799883	162883337	162866629	162887419	0.00815162	G	A	C1orf110	44731	intergenic	1.254	2b	2	15	1.756e-06	4.77965	0.083	0.0174	0.8232	0.223431	0.0011	0.005
53	1	rs56002643	163181430	163147481	163284902	0.00389627	A	G	RGS5:RP11-267N12.1	0:0	ncRNA_exonic	5.604	7	14	15	6.182e-07	-4.98544	-0.1108	0.0222	0.4104	-0.82319	-0.0053	0.0065
54	1	rs2171690	164740099	164740099	164797800	3.47626e-06	T	C	PBX1:RP11-506O24.1	0:0	ncRNA_exonic	3.599		2	7	1.185e-11	6.78203	0.1181	0.0174	0.2801	-1.08009	-0.0054	0.005
55	1	rs10918221	165578870	165522014	165600923	0.00409925	T	G	RP11-306I1.2	0	ncRNA_intronic	3.551	5	5	15	8.17e-07	4.93126	0.0855	0.0173	0.181	1.33768	0.0067	0.005
56	1	rs7524019	167367193	167178149	167394282	0.000140785	C	T	POU2F1	0	intronic	8.974	7	4	5	2.6e-09	5.95505	0.1036	0.0174	0.9717	-0.0354762	-0.0002	0.0051
57	1	rs12097383	168138084	167877693	168178025	0.00702412	G	A	TIPRL	10086	intergenic	0.048	6	7	15	2.016e-06	-4.75181	-0.1505	0.0317	0.1586	-1.4098	-0.0129	0.0091
58	1	rs114860572	171916103	171729298	171916103	0.00445965	C	T	DNM3	0	intronic	7.114	6	5	15	1.127e-06	4.86806	0.2964	0.0609	0.07646	1.77161	0.0387	0.0218
59	1	rs7534393	172318031	172302544	172454826	1.10644e-07	T	C	DNM3	0	intronic	6.551	7	5	15	7.554e-21	-9.36571	-0.1634	0.0174	0.2632	-1.11886	-0.0057	0.0051
60	1	rs3766694	175143207	175111760	175164477	3.67237e-05	C	T	KIAA0040	0	intronic	4.761		4	5	4.073e-10	6.2512	0.1103	0.0176	0.3871	-0.864888	-0.0044	0.0051
61	1	rs3795320	176591291	176565307	176684432	0.000133968	T	G	PAPPA2	0	intronic	2.778	7	5	15	4.442e-09	-5.86683	-0.1177	0.0201	0.06222	1.86472	0.0108	0.0058
62	1	rs150816167	179571862	179473273	179762634	1.66056e-05	T	C	TDRD5	0	intronic	10.16	7	9	15	1.17e-10	-6.44317	-0.2873	0.0446	0.4317	-0.786286	-0.011	0.014
63	1	rs11585424	180679802	180572166	180881148	1.49661e-05	C	T	XPR1	0	intronic	0.565	7	5	15	1.522e-10	-6.40315	-0.1136	0.0177	0.0579	1.89645	0.0098	0.0051
64	1	rs41475048	183058452	182946746	183177218	7.06063e-05	A	G	LAMC1	0	intronic	17.6		5	15	9.928e-10	-6.11056	-0.1233	0.0202	0.6518	-0.451263	-0.0026	0.0059
65	1	rs4651224	184585182	184448108	184585182	3.46726e-05	C	T	C1orf21	0	intronic	2.528	6	5	15	3.388e-10	6.2799	0.1102	0.0175	0.5744	0.561583	0.0029	0.0051
66	1	rs2370264	193283608	192993353	193427087	0.00113164	T	C	LINC01031	0	ncRNA_intronic	2.586		5	15	1.413e-07	-5.26355	-0.0981	0.0186	0.0415	2.0385	0.011	0.0054
67	1	rs633367	201742756	201640821	201771326	3.7592e-08	G	A	NAV1:IPO9-AS1	0:0	ncRNA_intronic	2.883		2	15	4.829e-14	-7.53646	-0.1317	0.0175	0.001961	-3.09608	-0.0156	0.005
68	1	rs33996239	203109801	203071897	203138776	6.54453e-06	C	T	ADORA1	0	intronic	7.08	5	4	14	2.856e-11	-6.65381	-0.2513	0.0378	0.4055	0.831839	0.009	0.0108
69	1	rs2045623	204497413	204426295	204603861	1.11949e-07	G	A	MDM4	0	intronic	6.397		3	4	3.605e-15	-7.86795	-0.1472	0.0187	0.2843	-1.07071	-0.0058	0.0054
70	1	rs2629665	207220800	207179822	207251518	1.18592e-06	C	A	YOD1	0	UTR3	4.869		1	5	1.517e-11	-6.74626	-0.1193	0.0177	0.00122	3.23416	0.0163	0.005
71	1	rs3766614	210019701	209950760	210032392	0.00244196	G	A	DIEXF	0	intronic	0.613		4	4	2.937e-07	5.12745	0.0922	0.018	0.3753	0.886589	0.0046	0.0052
72	1	rs1502358	217324932	217312568	217349340	4.96354e-05	A	G	ESRRG	13834	intergenic	0.41		5	15	1.13e-09	-6.08987	-0.1127	0.0185	0.03402	2.11983	0.0113	0.0053
73	1	rs74727121	217720507	217675363	217769794	7.78177e-08	C	T	GPATCH2	0	intronic	3.762	6	5	15	4.777e-14	7.53787	0.1501	0.0199	0.02895	-2.18417	-0.0124	0.0057
74	1	rs6662137	218542059	218458058	218551774	1.21356e-07	T	G	TGFB2	0	intronic	1.147	5	4	15	5.709e-16	-8.09537	-0.1489	0.0184	0.4646	-0.731293	-0.0039	0.0054
75	1	rs11118188	219156685	219106079	219247150	0.00924858	T	G	RP11-412H9.2	67158	intergenic	1.584	4	5	15	2.609e-06	4.69942	0.083	0.0177	0.3616	-0.912321	-0.0047	0.0051
76	1	rs9431431	221358796	221152602	221436633	8.47343e-07	G	A	RP11-453O22.1	51232	intergenic	1.941	7	5	15	1.705e-12	-7.0567	-0.134	0.019	0.1248	-1.53493	-0.0084	0.0055
77	1	rs10127776	226474479	226389655	226500831	0.00135998	G	A	LIN9	0	intronic	14.41	5	4	5	1.079e-07	-5.31289	-0.0986	0.0185	0.4741	0.715824	0.0039	0.0054
78	1	rs12564763	228294300	228107365	228480964	1.06718e-07	C	T	MRPL55	79	downstream	0.428	5	4	4	4.645e-14	-7.54153	-0.1329	0.0176	0.2062	-1.26408	-0.0064	0.0051
79	1	rs13376410	230865882	230781741	230879952	8.46708e-08	T	G	RP11-99J16__A.2:RN7SL467P	0:0	ncRNA_exonic	3.423	7	5	15	3.535e-20	-9.20134	-0.1966	0.0214	0.0455	-2	-0.0123	0.0062
80	1	rs1285677	232712355	232690086	232715237	0.00895507	C	A	SIPA1L2	15050	intergenic	3.566		5	15	3.22e-06	4.65626	0.0827	0.0178	0.1113	1.59238	0.0081	0.0051
81	1	rs1885018	236316575	236313473	236339034	0.000400664	A	C	GPR137B	0	intronic	5.911	5	5	15	1.757e-08	5.63437	0.1318	0.0234	0.2667	1.11069	0.0078	0.007
82	1	rs2256126	243504108	243098453	243867823	8.36847e-08	A	G	SDCCAG8	0	intronic	2.531		4	5	2.564e-19	-8.986	-0.1738	0.0193	0.04259	2.02771	0.0113	0.0056
83	1	rs4399196	249171879	249171879	249172381	0.000228293	T	C	AL672294.1	12883	intergenic	1.036	7	5	15	5.744e-09	5.82405	0.1151	0.0198	0.7854	-0.272289	-0.0016	0.0059
84	2	rs56236159	3636478	3632442	3642361	0.00532422	T	G	COLEC11	5947	intergenic	3.062	5	4	5	9.16e-07	4.90888	0.1265	0.0258	0.6603	0.439499	0.0033	0.0074
85	2	rs77350929	9805281	9801788	9816176	0.000762725	T	G	RP11-521D12.2	8870	intergenic	4.784	5	5	15	3.843e-08	5.49792	0.1161	0.0211	0.783	0.275412	0.0017	0.006
86	2	rs2615047	17943015	17817838	17991974	0.00757065	C	T	SMC6:GEN1	0:0	intronic	8.597	7	4	5	2.063e-06	-4.74715	-0.0851	0.0179	0.2449	1.16283	0.006	0.0051
87	2	rs6531119	18993027	18826468	19011356	0.00199494	C	T	AC106053.1	24008	intergenic	0.498	7	5	15	1.801e-07	5.21879	0.1125	0.0215	0.7707	-0.291459	-0.0018	0.0063
88	2	rs10176996	19708692	19694875	19765602	8.11574e-08	T	C	AC010096.2	20080	intergenic	3.396	5	5	15	4.319e-14	-7.55101	-0.1397	0.0185	0.03603	-2.09659	-0.0116	0.0055
89	2	rs342130	20715656	20715656	20725454	5.38178e-05	G	A	AC012065.4	14584	intergenic	1.667		5	15	6.17e-10	6.18603	0.1103	0.0178	0.8039	-0.248303	-0.0013	0.0052
90	2	rs729790	23693062	23584565	23702734	0.00820217	G	T	KLHL29	0	intronic	2.691		5	15	2.091e-06	4.74442	0.0874	0.0184	0.4045	-0.833611	-0.0054	0.0065
91	2	rs55893453	25139367	24690909	25447500	3.10393e-08	A	G	ADCY3	0	intronic	2.262	7	4	5	6.659e-18	8.62062	0.1845	0.0214	0.001095	-3.26491	-0.0204	0.0062
92	2	rs1275958	26904865	26877679	26932887	1.14065e-07	G	A	AC015977.5	3486	intergenic	3.8	3a	5	14	2.519e-35	12.4029	0.2389	0.0193	0.3199	0.994663	0.0056	0.0056
93	2	rs6547850	28629343	28602911	28668615	2.10674e-05	G	T	FOSL2	0	intronic	3.205	4	3	6	2.073e-10	-6.35583	-0.1108	0.0174	0.1493	1.44201	0.0073	0.0051
94	2	rs11690940	31518264	31502382	31527853	0.00764336	T	C	AL121657.4	3793	intergenic	0.039	5	5	15	2.394e-06	4.71696	0.0858	0.0182	0.1324	-1.5047	-0.008	0.0053
95	2	rs1033751	32695759	32495395	32854668	0.00265634	C	T	BIRC6	0	intronic	9.03	7	4	5	3.068e-07	5.11922	0.0901	0.0176	0.5604	0.582247	0.003	0.0051
96	2	rs1607644	34679626	34653323	34746650	0.00185106	G	A	AC073218.1	0	ncRNA_intronic	2.291		5	15	1.948e-07	-5.20423	-0.0934	0.0179	0.3196	0.99528	0.0052	0.0052
97	2	rs13392090	36580097	36578013	36646343	0.00110598	C	A	RP11-490M8.1	1794	intergenic	9.834	4	2	15	7.508e-08	-5.37857	-0.0943	0.0175	0.5491	0.599109	0.003	0.005
98	2	rs13420463	37517566	37082242	37596089	1.36238e-07	A	G	PRKD3	0	intronic	0.497	7	4	5	1.595e-15	7.96936	0.1645	0.0206	0.8563	0.181086	0.0011	0.0059
99	2	rs6740127	37879796	37861190	37887917	0.000331482	A	C	CDC42EP3	0	intronic	4.619	3a	2	7	1.024e-08	-5.72671	-0.1251	0.0218	0.7944	-0.260601	-0.0016	0.0063
100	2	rs2192774	40615130	40509154	40624522	8.3819e-08	G	A	SLC8A1	0	intronic	2.934		5	15	7.375e-14	-7.48102	-0.1297	0.0173	0.04297	-2.024	-0.0102	0.0051
101	2	rs7598400	43368986	43362418	43442583	6.27668e-08	G	A	THADA	24813	intergenic	2.342	5	2	15	2.03e-16	8.2203	0.1616	0.0197	0.01113	2.53859	0.0144	0.0057
102	2	rs687914	45878760	45863787	45950332	1.19016e-07	G	T	PRKCE	0	UTR5	19.01	4	1	1	6.494e-17	8.35589	0.1688	0.0202	0.4139	0.81705	0.0049	0.0059
103	2	rs10495928	46353166	46346716	46397631	3.04711e-06	A	G	PRKCE	0	intronic	13.45	5	5	15	7.693e-12	6.84415	0.1248	0.0182	0.8567	0.180577	0.001	0.0053
104	2	rs6749716	47089862	47066282	47100516	0.000897859	A	G	LINC01119	3715	intergenic	8.786	5	5	15	1.123e-07	-5.3056	-0.0949	0.0179	0.02293	-2.2746	-0.0118	0.0052
105	2	rs10188271	50642287	50565845	50682462	0.00607769	C	T	NRXN1	0	intronic	3.637	6	14	15	1.119e-06	4.86947	0.1007	0.0207	0.7316	0.342998	0.002	0.0059
106	2	rs7573204	53002691	52945565	53168687	8.34378e-05	G	T	AC010967.2	0	ncRNA_intronic	1.28	6	9	15	5.979e-09	-5.81734	-0.1005	0.0173	0.003756	-2.89796	-0.0145	0.005
107	2	rs62139200	54475507	54461744	54498311	0.00119129	C	T	ACYP2	0	intronic	0.036	7	5	15	8.615e-08	5.35375	0.1328	0.0248	0.4986	0.676694	0.0049	0.0072
108	2	rs4672056	55797303	55666544	55960478	7.46656e-08	C	T	SMEK2	0	intronic	4.601	6	4	5	6.736e-14	-7.49292	-0.1297	0.0173	0.02361	-2.26342	-0.0113	0.005
109	2	rs111981105	60067114	59999616	60103493	4.12693e-05	A	G	RP11-444A22.1	0	ncRNA_intronic	2.782	6	9	15	7.292e-10	6.15962	0.1414	0.023	0.05881	-1.88961	-0.0124	0.0066
110	2	rs7608483	61836235	61212547	61859248	6.53737e-06	C	A	RNU6-1145P	3377	intergenic	3.506	7	15	15	2.83e-11	6.65516	0.1171	0.0176	0.4211	0.804514	0.0041	0.0051
111	2	rs4428007	62724102	62724102	62724102	0.00388688	C	A	TMEM17	3253	intergenic	0.183	6	5	15	1.708e-06	4.78522	0.0997	0.0208	0.005121	2.79932	0.0167	0.006
112	2	rs13014371	64217786	63317516	64410700	5.04089e-06	T	C	VPS54	0	intronic	1.617	7	4	15	1.681e-11	-6.73135	-0.1176	0.0175	0.7387	0.333575	0.0017	0.0051
113	2	rs929698	65008756	64888426	65015196	0.000116726	C	A	AC007365.2	5434	intergenic	1.755		5	15	2.396e-09	5.96839	0.1048	0.0176	0.3983	0.844661	0.0043	0.0051
114	2	rs2300481	66782467	66729420	66784219	0.00569735	C	T	MEIS1	0	intronic	1.884	4	1	15	1.56e-06	4.80339	0.0853	0.0178	0.1064	1.61459	0.0083	0.0052
115	2	rs12614695	67117031	67117031	67206580	0.00797381	C	T	AC009474.2	8676	intergenic	5.907	5	5	15	1.887e-06	4.76516	0.1322	0.0277	0.5098	-0.659149	-0.0053	0.0081
116	2	rs12052761	69065841	68959471	69127058	1.89818e-06	G	A	AC097495.2	984	downstream	4.619	5	5	15	4.224e-12	-6.92948	-0.1229	0.0177	0.5517	0.595215	0.0031	0.0051
117	2	rs4328676	69539458	69524593	69726040	0.00685918	C	A	GFPT1	7446	intergenic	4.048		5	5	1.85e-06	-4.76916	-0.0839	0.0176	0.1911	-1.30733	-0.0067	0.0051
118	2	rs1876489	73052273	72389334	73122181	8.05795e-07	A	G	EXOC6B	0	intronic	4.835	6	1	1	1.162e-12	7.10981	0.1364	0.0192	0.5972	-0.528431	-0.0029	0.0056
119	2	rs111384899	85620188	85609284	85635427	4.06899e-05	T	C	ELMOD3	1312	intergenic	3.469	6	4	5	4.622e-10	-6.23143	-0.1434	0.023	0.4356	0.779645	0.0053	0.0067
120	2	rs311564	86293498	86064849	86559358	4.02164e-07	G	A	POLR1A	0	intronic	6.129	3a	4	4	4.234e-13	-7.24786	-0.133	0.0183	0.5568	-0.587601	-0.0031	0.0053
121	2	rs72821422	96053409	95931218	97339781	2.13032e-08	C	T	KCNIP3	1583	intergenic	0.057	5	5	15	1.13e-17	8.55986	0.1545	0.018	0.0003026	-3.61306	-0.0191	0.0053
122	2	rs12615789	106906326	106681220	106937192	0.00180144	C	A	AC114755.2	816	upstream	0.066	7	5	15	1.432e-07	-5.2611	-0.1506	0.0286	0.9993	0.00087732	0	0.0085
123	2	rs2305484	108905030	108861242	108912150	0.00155214	C	T	SULT1C2	64	upstream	0.624	4	1	15	1.29e-07	5.28026	0.0943	0.0179	0.5597	-0.583287	-0.003	0.0051
124	2	rs2015454	111872148	111862303	111949327	0.00227949	G	A	ACOXL:AC096670.3	0:0	ncRNA_intronic	0.861		5	14	2.129e-07	-5.18771	-0.0901	0.0174	0.9167	0.104591	0.0005	0.005
125	2	rs28377357	112769721	112654009	112929485	1.10469e-05	G	A	MERTK	0	intronic	0.841	7	4	5	6.027e-11	-6.54307	-0.1243	0.019	0.5095	0.659616	0.0036	0.0055
126	2	rs2863957	114089551	114065390	114168975	7.68429e-08	C	A	PAX8	53023	intergenic	3.503	7	4	15	1.938e-14	-7.65468	-0.1593	0.0208	0.02717	2.20907	0.0132	0.006
127	2	rs10864859	121440218	121429409	121449337	8.67842e-05	T	G	AC018866.1	3992	intergenic	0.118	5	5	14	1.523e-09	6.04191	0.1962	0.0325	0.3914	-0.857081	-0.008	0.0093
128	2	rs2580350	121996007	121970361	122007378	0.00280999	A	G	TFCP2L1	0	intronic	0.881		4	15	3.701e-07	5.08373	0.0895	0.0176	0.3711	0.894415	0.0046	0.0051
129	2	rs4849000	126029884	125803062	126051301	0.00040677	C	T	snosnR60_Z15	143393	intergenic	0.157	7	9	15	1.212e-07	-5.29168	-0.0944	0.0178	0.0009546	-3.30358	-0.017	0.0051
130	2	rs13001283	127183454	126795393	127308675	3.9426e-06	G	A	AC023347.1	81884	intergenic	0.388	6	7	15	1.917e-10	6.36785	0.1522	0.0239	2.606e-06	-4.69966	-0.0324	0.0069
131	2	rs11883476	128965077	128840881	129008914	0.00993414	T	G	AC017079.3	3727	intergenic	1.464		8	15	2.419e-06	4.71484	0.0969	0.0206	0.8552	0.182488	0.0011	0.0059
132	2	rs6430455	134559761	134481217	134566526	0.00631965	G	A	RN7SKP93	205790	intergenic	0.724	5	5	15	1.861e-06	-4.76796	-0.1048	0.022	0.1006	1.64195	0.0101	0.0061
133	2	rs4954192	135632981	135284038	135755629	2.79341e-06	T	C	CCNT2-AS1:ACMSD	0:0	ncRNA_intronic	0.318	4	4	15	8.146e-12	-6.83596	-0.1225	0.0179	0.3671	-0.901919	-0.0047	0.0052
134	2	rs7606205	144146311	144145478	144272299	5.66277e-06	A	C	ARHGAP15:AC096558.1:RP11-570L15.2	0:0:0	ncRNA_intronic	0.504	7	4	15	2.361e-11	-6.68175	-0.1276	0.0191	0.3543	-0.926281	-0.0051	0.0055
135	2	rs62169186	145061131	144720437	145122864	0.000563394	G	A	GTDC1	0	intronic	0.208	5	5	15	6.495e-08	5.40461	0.1989	0.0368	0.01218	-2.50689	-0.0278	0.0111
136	2	rs1371048	145753166	145504787	146092756	8.06588e-08	G	T	TEX41	0	ncRNA_intronic	0.323		1	15	5.02e-21	9.40877	0.1688	0.0179	0.03486	-2.10998	-0.011	0.0052
137	2	rs12990959	148572160	148457312	148803672	3.91277e-06	T	C	AC009480.4	3813	intergenic	1.048	6	14	15	1.107e-11	-6.79186	-0.1271	0.0187	0.8708	-0.162642	-0.0009	0.0054
138	2	rs2509902	158514969	158494100	158521535	1.0964e-07	C	T	ACVR1C	29451	intergenic	0.644		7	15	5.145e-14	-7.52819	-0.1884	0.025	0.2474	-1.15669	-0.0086	0.0074
139	2	rs72936986	159429379	159306290	159561219	0.000162912	A	C	PKP4	0	intronic	2.95	7	5	15	3.329e-09	5.91449	0.114	0.0193	0.8828	0.147421	0.0008	0.0055
140	2	rs62189017	162589843	162278233	162752287	0.00367391	A	G	SLC4A10	0	intronic	4.391	7	7	15	7.897e-07	4.9379	0.1437	0.0291	0.09317	-1.67891	-0.0146	0.0087
141	2	rs13026245	164936215	164858188	165177882	6.38973e-08	C	T	AC092684.1	0	ncRNA_intronic	1.664	5	7	15	1.408e-20	-9.29973	-0.2139	0.023	0.01195	2.51362	0.0168	0.0067
142	2	rs2390258	166250129	166145241	166252907	0.00147233	G	A	SCN2A	1310	intergenic	2.261	6	5	15	1.078e-07	-5.31306	-0.0998	0.0188	0.834	-0.209574	-0.0011	0.0054
143	2	rs13016705	171943820	171763638	172042739	0.00133504	G	A	TLK1	0	intronic	1.168	5	2	5	1.183e-07	5.2961	0.0965	0.0182	0.2815	-1.07696	-0.0056	0.0052
144	2	rs6758859	173965056	173915007	174083171	4.53149e-06	T	C	MLTK	0	intronic	2.316	6	4	15	1.454e-11	6.75242	0.1211	0.0179	0.7068	0.376157	0.002	0.0052
145	2	rs10048760	174977976	174930016	175126124	0.00145905	T	G	OLA1	0	intronic	2.998	6	4	5	1.088e-07	-5.31138	-0.0919	0.0173	0.7498	-0.318903	-0.0016	0.005
146	2	rs12623637	177573878	177490294	177573878	0.000220579	A	G	AC092162.1	15117	intergenic	2.483	5	2	15	5.962e-09	-5.81782	-0.1023	0.0176	0.5352	0.620088	0.0031	0.005
147	2	rs11693372	179673364	179267654	179854982	1.04889e-07	T	C	TTN	0	intronic	3.111	6	1	15	7.564e-14	-7.47769	-0.1376	0.0184	0.1827	-1.33249	-0.0071	0.0053
148	2	rs56135832	180733959	180665865	180741372	0.00149027	A	C	ZNF385B	7726	intergenic	1.702	7	13	15	1.234e-07	5.28839	0.102	0.0193	0.5044	-0.667583	-0.0037	0.0056
149	2	rs10167839	181882879	181828140	182138557	1.77802e-07	G	A	UBE2E3	0	intronic	2.691	5	5	15	5.004e-13	-7.22519	-0.1322	0.0183	0.004392	-2.84854	-0.0151	0.0053
150	2	rs12989198	183287411	182937824	183461956	6.49294e-08	A	G	PDE1A	0	intronic	8.806	6	1	15	1.123e-19	-9.07633	-0.1589	0.0175	0.01275	-2.49068	-0.0126	0.0051
151	2	rs359882	185483858	185415747	185530491	0.00610664	A	G	ZNF804A	0	intronic	6.014	7	5	15	2.209e-06	4.7333	0.0822	0.0174	0.03366	2.12412	0.0108	0.0051
152	2	rs7576060	188073163	187810292	188354127	0.000478381	C	T	AC007319.1	0	ncRNA_intronic	7.808	2b	7	15	2.052e-08	-5.60756	-0.1017	0.0181	0.4739	0.716148	0.0037	0.0052
153	2	rs12693587	191703607	191268293	191896716	1.01824e-07	C	T	AC005540.3	41915	intergenic	4.937	3a	2	15	1.114e-13	-7.42663	-0.1293	0.0174	0.03122	2.15426	0.0108	0.005
154	2	rs1879127	197551143	197490640	197816450	0.00772373	G	A	CCDC150	0	intronic	1.573		4	15	1.744e-06	-4.78103	-0.1273	0.0266	0.5697	-0.568493	-0.0044	0.0077
155	2	rs1729413	201086663	201086663	201214071	0.00435841	T	G	SPATS2L	83940	intergenic	3.102	5	5	15	9.056e-07	4.91111	0.0856	0.0174	0.1741	1.35915	0.0068	0.005
156	2	rs4675297	203696607	203460202	204421504	1.5735e-06	A	G	ICA1L	0	intronic	8.8	4	2	15	3.159e-12	-6.97046	-0.1284	0.0184	0.5777	-0.556747	-0.003	0.0053
157	2	rs2162003	205077128	205077128	205104824	7.83117e-07	T	C	AC009498.1	15731	intergenic	9.437	6	9	15	3.195e-12	6.96887	0.1279	0.0183	0.009	-2.61205	-0.0138	0.0053
158	2	rs2551972	208536856	208330457	208547287	1.09335e-07	G	A	AC079767.4	5107	intergenic	0.883	7	5	15	6.322e-14	-7.50123	-0.1316	0.0175	0.2428	1.16802	0.0059	0.0051
159	2	rs62190896	208882584	208834260	208958218	0.00719505	C	T	PLEKHM3	0	intronic	4.09	5	5	15	2.322e-06	-4.72317	-0.1219	0.0258	0.09553	1.66692	0.0123	0.0074
160	2	rs1047891	211540507	211540507	211697706	1.32154e-07	C	A	CPS1	0	exonic	20.8	6	4	15	8.19e-14	-7.46723	-0.1405	0.0188	0.6072	0.514074	0.0029	0.0057
161	2	rs111859325	213841096	213841096	213841096	0.00872675	T	C	AC079610.1	0	ncRNA_intronic	6.18	7	4	15	1.945e-06	-4.75906	-0.3212	0.0675	0.8752	0.157057	0.0031	0.02
162	2	rs2571445	218683154	218666889	218696949	1.08485e-07	G	A	TNS1	0	exonic	16.85		4	4	5.449e-19	8.90273	0.1574	0.0177	0.2304	1.19933	0.0062	0.0051
163	2	rs6716642	219651819	219265852	219654698	1.27506e-07	G	A	CYP27A1	0	intronic	3.294	6	5	15	7.983e-14	-7.4706	-0.2948	0.0395	0.5536	-0.592374	-0.0067	0.0113
164	2	rs4674406	220360683	220335670	220424575	5.2605e-05	C	T	SPEG:AC053503.11	0:0	ncRNA_intronic	2.632	4	2	12	8.456e-10	6.13612	0.1122	0.0183	0.1574	1.41387	0.0074	0.0052
165	2	rs7558175	221176925	221139346	221229840	0.00512526	C	T	AC114765.1	0	ncRNA_intronic	1.795	5	5	15	2.688e-06	4.69332	0.0895	0.0191	0.004752	-2.82338	-0.0158	0.0056
166	2	rs12329131	225844421	225843144	225853618	0.00844959	T	C	DOCK10	0	intronic	2.641	7	2	15	2.811e-06	-4.68417	-0.0915	0.0195	0.1384	-1.48178	-0.0086	0.0058
167	2	rs10804330	227185749	227020521	227199263	1.12465e-07	T	C	AC068138.1	135661	intergenic	0.513	7	2	15	4.602e-14	7.54274	0.1331	0.0176	0.2926	-1.05244	-0.0054	0.0051
168	2	rs10178202	227914561	227759720	227952154	0.00847363	C	T	COL4A4	0	intronic	0.028	1f	4	15	4.442e-06	-4.58955	-0.0812	0.0177	0.01472	2.4392	0.0124	0.0051
169	2	rs1044822	230629138	230601296	230854290	0.000719948	C	T	TRIP12	0	UTR3	7.95		4	4	4.135e-08	-5.48499	-0.1334	0.0243	0.3702	-0.896099	-0.0064	0.0072
170	2	rs10167535	232526373	232515186	232531934	0.00597483	A	C	RN7SL499P	15388	intergenic	1.357	5	2	15	1.082e-06	-4.87611	-0.1231	0.0252	0.7416	0.329735	0.0027	0.0081
171	2	rs2059752	235793752	235776000	235793752	0.00785766	T	C	AC010148.1	0	ncRNA_intronic	3.443	6	5	15	1.591e-06	-4.79945	-0.1487	0.031	0.9883	-0.0146643	-0.0001	0.0094
172	2	rs4507125	239864732	239857753	239900775	0.000149446	A	C	AC114788.2	16766	intergenic	0.021	5	2	15	3.603e-09	-5.90146	-0.1244	0.0211	0.349	-0.936531	-0.0057	0.0061
173	2	rs79349366	242466277	242184638	242466277	0.00523039	C	T	STK25	17131	intergenic	1.576	7	5	15	8.182e-07	-4.93098	-0.253	0.0513	0.9694	-0.0383608	-0.0006	0.0153
174	3	rs9865843	7489993	7426911	7509715	0.00127471	A	G	GRM7	0	intronic	4.262	6	9	15	1.726e-07	-5.22666	-0.0923	0.0177	0.04019	-2.05179	-0.0105	0.0051
175	3	rs346067	11252095	11185086	11614342	2.13032e-08	C	T	HRH1	0	intronic	0.11	5	4	15	7.317e-14	-7.48205	-0.1358	0.0182	0.000336	-3.58584	-0.0187	0.0052
176	3	rs9872031	12496461	12317654	12500065	0.00108531	G	A	PPARG	20605	intergenic	4.045	4	5	15	7.331e-08	5.38286	0.0951	0.0177	0.5385	0.615083	0.0031	0.0051
177	3	rs34991912	14926351	14878830	14958126	6.20827e-08	C	T	FGD5	0	intronic	0.57	4	2	15	1.088e-16	8.29477	0.1461	0.0176	0.01066	-2.55365	-0.0131	0.0051
178	3	rs6442608	16588273	16583678	16656342	0.000162978	T	C	LINC00690	5392	intergenic	2.269	4	2	15	7.487e-09	-5.77962	-0.1339	0.0232	0.02763	2.2025	0.0145	0.0066
179	3	rs7638345	20112416	20102108	20118522	0.00259034	A	G	KAT2B	0	intronic	0.232	7	4	5	2.724e-06	4.6906	0.0831	0.0177	0.0002292	3.68445	0.019	0.0052
180	3	rs4634143	23163749	23150473	23183686	6.49872e-05	C	T	RPL24P7	12113	intergenic	1.523	5	13	15	7.889e-10	6.14715	0.1161	0.0189	0.9794	0.0258211	0.0001	0.0054
181	3	rs7628541	25422696	25328394	25459497	0.000933371	A	G	RARB	0	intronic	3.718	5	5	15	5.695e-08	5.42812	0.114	0.021	0.5574	0.586708	0.0036	0.0061
182	3	rs1522153	27170777	27039203	27582334	7.31869e-08	A	G	NEK10	0	intronic	0.291	5	4	15	4.07e-15	-7.85275	-0.1488	0.0189	0.02148	2.29944	0.0126	0.0055
183	3	rs7374763	29373274	29345532	29376642	0.000770523	A	G	RBMS3	0	intronic	5.365	6	2	15	5.346e-08	5.4394	0.1071	0.0197	0.1975	-1.28871	-0.0072	0.0056
184	3	rs56401299	30422563	30305543	30422563	0.000846588	C	T	U3	76535	intergenic	0.061	7	5	15	4.504e-08	5.46986	0.1004	0.0183	0.7891	0.267479	0.0014	0.0053
185	3	rs7349512	35743058	35743058	35785056	0.00727479	G	A	ARPP21	0	intronic	2.447	7	4	15	2.226e-06	4.73174	0.0915	0.0193	0.1284	1.52044	0.0084	0.0055
186	3	rs7427249	37572489	37532465	37598382	3.73468e-05	A	G	ITGA9	0	intronic	4.208	5	4	15	4.336e-10	-6.24143	-0.1098	0.0176	0.3166	-1.00147	-0.0051	0.0051
187	3	rs79211428	41921810	41609265	42183563	4.39832e-08	C	T	ULK4	0	intronic	2.126	7	5	15	1.594e-38	12.9798	0.3253	0.0251	0.003206	2.94726	0.0209	0.0071
188	3	rs4858891	48185955	47587905	49871947	5.71179e-08	A	G	CDC25A	12680	intergenic	3.509	7	5	15	1.185e-37	12.8252	0.2374	0.0185	0.00778	2.66147	0.0144	0.0054
189	3	rs36051354	52986012	52848896	53170947	0.00477211	T	C	SFMBT1	0	intronic	0.638	6	4	15	3.658e-06	-4.62992	-0.0859	0.0185	0.001496	-3.17546	-0.017	0.0053
190	3	rs35593046	53553923	53545622	53599780	9.92113e-08	G	T	CACNA1D	0	intronic	1.473	5	2	15	4.354e-14	-7.54996	-0.152	0.0201	0.124	1.5382	0.009	0.0059
191	3	rs60960215	55613288	55591995	55613288	0.00834176	G	A	ERC2	0	intronic	2.154	7	5	15	1.829e-06	-4.77145	-0.0899	0.0188	0.8155	-0.233337	-0.0013	0.0055
192	3	rs34481679	56772125	56527268	56826848	1.13174e-07	G	A	ARHGEF3	0	intronic	2.866	6	4	5	3.543e-15	-7.87012	-0.179	0.0227	0.3044	1.02704	0.007	0.0068
193	3	rs3774702	63856870	63787162	64008510	1.61803e-05	G	A	ATXN7	0	intronic	0.48	6	5	5	1.175e-10	6.44253	0.147	0.0228	0.3513	0.932071	0.0061	0.0065
194	3	rs62247658	64715155	64698813	64730121	1.09848e-07	T	C	ADAMTS9-AS2	0	ncRNA_intronic	2.004	7	5	15	2.363e-15	7.92064	0.1396	0.0176	0.2506	1.14889	0.0058	0.0051
195	3	rs2699491	70909039	70836756	71020490	6.83413e-05	T	C	AC096971.1	18771	intergenic	8.688		5	15	1.952e-09	6.00175	0.1119	0.0186	0.02906	-2.18267	-0.0116	0.0053
196	3	rs3911952	73797420	73771595	73804461	0.00545313	T	G	RP11-20B7.1	60331	intergenic	0.093	7	5	15	9.831e-07	-4.89499	-0.0939	0.0192	0.5753	0.560263	0.0031	0.0055
197	3	rs7623706	74712754	74676957	75238933	0.000554361	A	G	AC128653.1	128731	intergenic	6.794	5	7	15	2.835e-08	5.55133	0.0975	0.0176	0.3164	-1.00188	-0.0051	0.0051
198	3	rs1507418	78651132	78608901	78664011	0.00481432	T	C	ROBO1	0	intronic	5.768	6	4	15	1.144e-06	-4.8651	-0.1032	0.0212	0.1278	-1.52283	-0.0093	0.0061
199	3	rs535591	83154118	82982289	83382099	0.00488479	A	G	CYP51A1P1	296945	intergenic	0.14	6	15	15	8.864e-07	4.91531	0.1044	0.0212	0.417	0.811637	0.0049	0.0061
200	3	rs11923343	85668570	85397049	85905981	3.34368e-05	G	A	CADM2	0	intronic	2.676	6	9	15	3.101e-10	-6.29364	-0.1138	0.0181	0.6671	-0.430131	-0.0022	0.0052
201	3	rs7643923	88156023	88097372	88273071	0.0082569	C	T	CGGBP1:RP11-159G9.5	0:0	intronic	3.383	6	5	5	2.213e-06	4.73293	0.1145	0.0242	0.3267	-0.980783	-0.007	0.0071
202	3	rs10933938	94957877	94258938	95057391	0.00683744	G	A	RPS18P6	66655	intergenic	0.394	7	9	15	2.536e-06	-4.70521	-0.0843	0.0179	0.04185	-2.03501	-0.0106	0.0052
203	3	rs9851091	101238546	101011537	101545585	6.54147e-06	A	G	FAM172BP	0	ncRNA_intronic	2.571	7	5	14	3.343e-11	-6.63061	-0.1168	0.0176	0.1801	1.34045	0.0068	0.0051
204	3	rs28675079	111500002	111451389	111672174	1.23247e-05	G	A	PLCXD2:PHLDB2	0:0	intronic	0.942	5	5	15	8.342e-11	-6.4943	-0.1444	0.0222	0.2358	1.18555	0.0076	0.0064
205	3	rs9881563	113414031	113327959	113541245	0.00754701	T	C	KIAA2018	0	intronic	4.688	6	1	2	1.573e-06	-4.80173	-0.0881	0.0183	0.7752	-0.28558	-0.0015	0.0052
206	3	rs9863881	122100023	121976471	122289005	0.000111677	C	T	CCDC58	0	intronic	1.003	6	2	5	1.891e-09	6.0069	0.1044	0.0174	0.8384	0.20394	0.001	0.005
207	3	rs1948696	124594955	124442738	124648820	1.01856e-07	C	T	ITGB5	0	intronic	4.046	5	2	5	3.717e-16	8.14744	0.1448	0.0178	0.1489	-1.44343	-0.0074	0.0051
208	3	rs62264113	127292333	127254061	127311198	0.000618073	G	A	TPRA1	0	UTR3	4.725	5	4	4	4.663e-08	5.4637	0.153	0.028	0.07387	-1.78742	-0.0148	0.0083
209	3	rs67950452	128136946	128128140	128148172	0.00958393	C	T	EEFSEC	9460	intergenic	0.399	5	5	15	2.449e-06	-4.71233	-0.1913	0.0406	0.6172	0.499823	0.0059	0.0118
210	3	rs3762672	132218623	132124605	132270181	0.00586519	G	T	DNAJC13	0	exonic	19.32	5	4	4	1.242e-06	-4.84882	-0.0846	0.0175	0.3514	0.931877	0.0047	0.005
211	3	rs9875380	132780356	132705311	132801239	0.000260998	C	T	TMEM108	0	intronic	1.883	7	5	15	9.292e-08	-5.34005	-0.0925	0.0173	0.0004505	3.50858	0.0177	0.005
212	3	rs6439473	133998371	133730260	134095413	1.01301e-07	C	T	RYK	28681	intergenic	11.92	5	5	15	9.021e-22	-9.58754	-0.1753	0.0183	0.1433	-1.46361	-0.0078	0.0054
213	3	rs1153872	135955800	135814009	136352543	0.00244287	A	G	PCCB	13347	intergenic	0.474		5	15	2.573e-07	5.15231	0.0893	0.0173	0.667	-0.430269	-0.0021	0.005
214	3	rs6807945	138052754	137906532	138154854	1.2765e-07	T	C	NME9	4025	intergenic	2.153	7	5	15	1.803e-15	-7.95419	-0.1874	0.0236	0.6118	0.507506	0.0034	0.0068
215	3	rs11919595	141135126	141036666	141312982	8.48913e-08	T	C	ZBTB38	0	intronic	2.211	7	4	4	6.021e-22	-9.62918	-0.3487	0.0362	0.04618	1.99374	0.0209	0.0105
216	3	rs4301033	150042618	150038247	150239030	0.000172483	G	A	RP11-483E7.1	37457	intergenic	12.52	4	5	15	3.55e-09	5.9039	0.1787	0.0303	0.9726	0.0343476	0.0003	0.0086
217	3	rs55836868	154586185	153751177	154713681	8.7759e-08	G	A	RP11-439C8.1	7378	intergenic	0.562	7	5	15	1.141e-14	-7.72247	-0.2243	0.029	0.056	1.91104	0.0163	0.0085
218	3	rs10936144	158189962	157828781	158512334	2.13032e-08	C	T	RSRC1	0	intronic	6.243	5	5	15	2.444e-14	7.62481	0.1496	0.0196	3.825e-05	-4.1178	-0.0238	0.0058
219	3	rs6806825	168789705	168666076	168972802	8.87731e-08	C	T	MECOM	11581	intergenic	1.172	7	5	15	4.114e-15	-7.85141	-0.1428	0.0182	0.06002	1.88065	0.0098	0.0052
220	3	rs4894803	171800256	171759410	171833266	0.00174838	A	G	FNDC3B	0	intronic	21.6	4	4	5	2.035e-07	-5.19611	-0.0929	0.0179	0.1806	-1.33891	-0.0069	0.0052
221	3	rs7611674	179169230	179085630	179176059	1.07503e-06	T	G	GNB4	0	UTR5	8.796	4	1	1	1.674e-12	7.05925	0.1576	0.0223	0.7742	0.286885	0.0018	0.0064
222	3	rs2314086	183431081	183410967	183538523	2.4556e-05	G	A	YEATS2	0	intronic	0.012		4	5	1.828e-10	6.37514	0.1159	0.0182	0.8092	0.241458	0.0013	0.0054
223	3	rs6774871	185347459	185262137	185464488	9.2797e-08	A	G	SENP2	0	intronic	0.55	4	3	4	7.716e-21	-9.36347	-0.173	0.0185	0.07916	1.75558	0.0093	0.0053
224	3	rs80045342	186177114	186143122	186210417	0.000213713	G	A	RP11-48F14.1	0	ncRNA_intronic	2.599	4	5	15	1.057e-08	-5.72132	-0.1946	0.034	0.03561	-2.10135	-0.0217	0.0103
225	3	rs6776964	189304602	189226081	189392057	0.000404912	A	G	TP63	44602	intergenic	0.442	4	5	15	1.86e-08	5.62454	0.0973	0.0173	0.2214	1.22281	0.0061	0.005
226	3	rs1706003	194299967	194263737	194342447	2.0373e-06	G	T	TMEM44-AS1	4772	intergenic	1.433	4	5	15	5.77e-12	6.88522	0.1243	0.0181	0.19	1.31058	0.0069	0.0053
227	3	rs13099664	196229475	195956675	196270235	2.55026e-05	A	C	RNF168	0	intronic	8.267	3a	1	1	3.413e-10	6.27875	0.1265	0.0201	0.0603	1.87859	0.011	0.0059
228	3	rs6777317	197070959	197061760	197072462	1.93684e-05	G	A	snoU13	4536	intergenic	0.267	4	5	15	1.505e-10	6.40487	0.1249	0.0195	0.3947	0.851125	0.0047	0.0055
229	4	rs61789369	2265295	2137104	2267566	1.35852e-06	A	G	MXD4	1273	intergenic	1.614	5	1	7	3.065e-12	-6.97471	-0.3039	0.0436	0.2311	1.19753	0.0148	0.0124
230	4	rs11734663	16867757	16863397	16885455	0.00859523	G	T	LDB2	0	intronic	14.09	3a	4	15	1.919e-06	-4.76177	-0.0825	0.0173	0.8276	0.217781	0.0011	0.005
231	4	rs2707450	17942560	17792869	18025484	9.4242e-06	T	C	LCORL	0	intronic	1.935	6	5	15	4.452e-11	6.5882	0.1297	0.0197	0.6618	-0.437429	-0.0025	0.0057
232	4	rs76287963	25961394	25930494	25961698	0.00812752	G	A	SMIM20	29958	intergenic	0.485	7	5	15	2.897e-06	-4.67799	-0.1045	0.0223	0.08722	-1.71025	-0.011	0.0064
233	4	rs7687234	26808829	26576180	26822377	1.12623e-07	C	T	STIM2	50470	intergenic	1.856	5	5	15	3.123e-18	8.7069	0.1561	0.0179	0.2952	-1.04678	-0.0055	0.0052
234	4	rs17493657	36076892	36055522	36232191	0.000514626	T	C	ARAP2	0	intronic	3.729	6	4	15	2.867e-08	5.54937	0.0983	0.0177	0.1783	-1.34601	-0.0068	0.0051
235	4	rs6819003	38359317	38298707	38431377	8.9514e-08	A	G	RP11-83C7.1	9217	intergenic	0.701	6	5	15	7.957e-14	-7.47103	-0.131	0.0175	0.0576	-1.89873	-0.0096	0.005
236	4	rs62301873	40603821	40593581	40642858	6.98963e-05	A	G	RBM47	0	intronic	5.391	5	2	15	1.063e-09	-6.09965	-0.1734	0.0284	0.4486	-0.757751	-0.0075	0.0098
237	4	rs12511987	46595623	46554104	46703397	0.00126925	T	G	RNU6-412P	62263	intergenic	0.571	7	9	15	9.833e-08	-5.32978	-0.122	0.0229	0.4495	-0.756249	-0.005	0.0066
238	4	rs4998802	48800910	48344930	48936821	0.000742419	G	A	OCIAD1	6318	intergenic	0.214	7	5	15	4.415e-08	-5.47339	-0.1072	0.0196	0.3402	-0.95377	-0.0054	0.0056
239	4	rs871606	54799245	54799245	54808291	1.25607e-05	T	C	FIP1L1	0	intronic	9.85	4	1	15	8.561e-11	-6.4904	-0.1844	0.0284	0.242	-1.17	-0.0094	0.0081
240	4	rs11945489	56463775	56165105	56535070	8.84875e-08	C	T	NMU	0	intronic	0.75	6	4	15	3.993e-13	-7.2558	-0.1392	0.0192	0.0008469	3.33699	0.0182	0.0055
241	4	rs4576073	57508702	57506571	57526229	0.00857436	G	A	HOPX	5452	intergenic	2.895	5	5	15	2.661e-06	4.69539	0.0838	0.0178	0.195	-1.29593	-0.0069	0.0053
242	4	rs1718845	57943153	57940080	57944503	0.00210858	G	A	IGFBP7	0	intronic	7.118	5	4	5	2.329e-07	-5.17096	-0.0982	0.019	0.3697	0.897035	0.0049	0.0055
243	4	rs4643849	63655004	63535484	63724199	0.000191444	A	C	EXOC5P1	27539	intergenic	2.628	7	9	15	1.771e-08	5.633	0.1437	0.0255	0.005132	-2.79863	-0.0205	0.0073
244	4	rs60051209	71961485	71903633	71971734	0.00290017	A	G	DCK	64853	intergenic	1.867	5	1	15	3.214e-07	-5.11045	-0.1052	0.0206	0.8493	-0.190012	-0.0011	0.006
245	4	rs34587285	73349491	73289165	73554072	0.00043928	C	T	ADAMTS3	0	intronic	3.334	7	5	15	3.277e-08	5.52595	0.0983	0.0178	0.03446	-2.11465	-0.0109	0.0051
246	4	rs6838416	77378829	77183300	77439979	1.3865e-05	A	G	SHROOM3	0	intronic	1.357	7	5	15	8.206e-11	-6.49678	-0.1212	0.0187	0.6016	-0.522101	-0.0028	0.0054
247	4	rs1458046	81199966	81106716	81207963	7.30553e-08	G	A	FGF5	0	intronic	0.915	5	1	15	1.635e-38	12.9778	0.2302	0.0177	0.0213	-2.30262	-0.0118	0.0051
248	4	rs72976750	86725684	86613919	86760684	2.94489e-06	T	C	ARHGAP24	0	intronic	4.698	7	5	15	7.367e-12	-6.85035	-0.1718	0.0251	0.8223	-0.224588	-0.0016	0.0073
249	4	rs28495376	87775635	87759069	87976387	0.001059	C	T	SLC10A6	5218	intergenic	5.214	7	5	15	9.99e-08	-5.32691	-0.112	0.021	0.1201	1.55435	0.0094	0.006
250	4	rs7435410	89456219	89455635	89479382	0.00685074	A	G	HERC3	0	intronic	1.139	6	2	15	2.197e-06	-4.7344	-0.1046	0.0221	0.08533	-1.72056	-0.0109	0.0063
251	4	rs1807870	89947671	89744825	90077986	0.000205988	G	A	FAM13A	0	intronic	7.129		5	15	5.868e-09	5.82048	0.1032	0.0177	0.3572	0.920714	0.0047	0.0051
252	4	rs4699835	95329727	95128033	95356328	0.000710738	G	A	RP11-398J16.1	38412	intergenic	2.666	5	1	15	3.47e-08	5.5159	0.0963	0.0175	0.7318	0.342732	0.0017	0.005
253	4	rs1596670	95906839	95901481	96099608	0.000788312	T	C	BMPR1B	0	intronic	1.365		14	15	6.354e-08	5.40854	0.13	0.024	0.1055	-1.61875	-0.0111	0.0069
254	4	rs230489	103388441	102702364	104032368	7.61017e-08	T	C	AF213884.1	5131	intergenic	5.231		5	15	9.992e-33	11.9141	0.3575	0.03	0.02589	-2.22786	-0.0181	0.0081
255	4	rs56388530	106910958	106892575	106938490	1.30767e-07	T	C	NPNT	0	intronic	17.89	2b	5	15	7.449e-29	11.1465	0.2291	0.0206	0.6932	-0.394516	-0.0023	0.0059
256	4	rs7694643	109017528	108853384	109111726	2.5541e-07	A	G	LEF1	0	intronic	0.407	6	5	15	3.068e-13	-7.29138	-0.1318	0.0181	0.1102	-1.59729	-0.0084	0.0052
257	4	rs243968	111289249	111257901	111454631	1.03068e-07	T	G	ENPEP	0	intergenic	0.086		5	15	4.07e-14	-7.55874	-0.142	0.0188	0.1619	-1.39871	-0.0076	0.0054
258	4	rs6851570	119466668	119335427	119478724	0.00146287	A	C	CEP170P1	0	ncRNA_intronic	2.962	6	5	15	1.2e-07	-5.2935	-0.1139	0.0215	0.4977	0.678113	0.0042	0.0062
259	4	rs10022448	120270421	120056815	120691218	8.6221e-08	A	G	KLHL2P1	0	ncRNA_intronic	5.944	6	5	15	4.734e-14	7.53905	0.1369	0.0182	0.0505	1.9557	0.0102	0.0052
260	4	rs13116100	124814424	124633397	124923105	0.00134318	T	G	LINC01091	0	ncRNA_intronic	1.564	4	1	15	9.906e-08	5.32844	0.1176	0.0221	0.6457	0.459744	0.003	0.0064
261	4	rs9286351	138441530	138383919	138522775	9.41236e-08	A	G	PCDH18	0	UTR3	2.325	7	4	15	1.605e-15	-7.96859	-0.1412	0.0177	0.08683	-1.71236	-0.0088	0.0051
262	4	rs4270544	144044338	143617304	144332533	2.4753e-06	C	T	RP11-284M14.1	0	ncRNA_intronic	4.276	6	14	15	6.37e-12	6.87112	0.1278	0.0186	0.4986	0.676694	0.0036	0.0053
263	4	rs28628236	145269430	145261999	145433698	8.53946e-05	A	G	RP11-361D14.2	157621	intergenic	4.657	7	5	15	1.324e-09	6.06446	0.1072	0.0177	0.6608	0.438809	0.0023	0.0051
264	4	rs10022648	146851785	146831323	146871588	0.00180635	A	G	ZNF827	0	intronic	5.699	4	2	5	3.119e-07	5.11611	0.0917	0.0179	0.03489	2.10963	0.0108	0.0051
265	4	rs4835377	148039045	148024671	148047550	0.00796051	G	A	RP11-292D4.3	108747	intergenic	1.324	5	5	15	2.129e-06	4.74078	0.1116	0.0235	0.3009	1.03451	0.0069	0.0067
266	4	rs10434099	148518051	148502865	148519831	0.000167443	A	C	RP11-752L20.5	2311	intergenic	3.703	5	5	15	4.42e-09	5.86766	0.1047	0.0179	0.3042	1.02747	0.0055	0.0054
267	4	rs4240358	151070611	150974933	151456713	0.000164316	G	A	DCLK2	0	intronic	1.496	2b	2	15	4.234e-09	5.87478	0.1255	0.0214	0.3213	0.99179	0.0061	0.0061
268	4	rs13126083	156437388	156342994	156517875	1.09134e-07	T	C	RP13-487K5.1	0	ncRNA_intronic	1.44	6	14	15	1.031e-14	-7.73537	-0.1407	0.0182	0.2398	-1.17549	-0.0062	0.0053
269	4	rs1425486	157683685	157611192	157814489	7.41451e-07	C	T	PDGFC	0	UTR3	6.053	7	4	15	1.107e-12	-7.1165	-0.1331	0.0187	0.4288	-0.791247	-0.0042	0.0053
270	4	rs4342155	163273274	163273274	163273274	0.00444945	C	T	MTHFD2P4	28214	intergenic	0.635	7	5	15	8.002e-07	-4.93532	-0.1379	0.0279	0.3425	0.949237	0.0077	0.0081
271	4	rs2877766	174455685	174455685	174462531	0.00795869	G	T	HAND2-AS1	0	ncRNA_intronic	6.386	4	1	13	1.762e-06	-4.77896	-0.0839	0.0176	0.6786	0.414374	0.0021	0.0051
272	4	rs6858266	174868363	174862203	174986301	0.00440738	A	G	RP11-161D15.3	0	ncRNA_intronic	7.206	7	7	15	6.297e-07	4.98188	0.1131	0.0227	0.8854	-0.144127	-0.001	0.0067
273	5	rs6555205	360543	200310	378884	0.000649094	T	C	AHRR	0	intronic	4.138	4	2	15	3.842e-08	-5.49796	-0.0965	0.0175	0.2501	-1.15011	-0.0058	0.0051
274	5	rs10069690	1279790	1277577	1297918	1.35769e-07	C	T	TERT	0	intronic	0.133	5	4	15	1.418e-14	7.69472	0.1615	0.021	0.8415	0.199975	0.0012	0.006
275	5	rs954767	3706050	3697680	3752812	1.35852e-07	A	C	IRX1	104532	intergenic	3.105	6	5	15	4.241e-14	-7.55338	-0.1496	0.0198	0.8441	0.196652	0.0011	0.0057
276	5	rs30771	14379277	14242621	14386655	0.00327747	C	T	TRIO	0	intronic	0.351	7	4	4	3.789e-07	-5.07926	-0.1194	0.0235	0.9614	-0.0483968	-0.0003	0.0068
277	5	rs2921604	14867948	14867020	14880212	0.000844493	T	C	ANKH	0	intronic	7.727	6	5	5	4.456e-08	-5.47176	-0.096	0.0176	0.8141	0.23514	0.0012	0.0051
278	5	rs4867479	32891191	32727684	32954698	9.09866e-08	T	C	CTD-2218G20.1	2939	intergenic	4.073	6	5	15	1.153e-15	8.00937	0.1411	0.0176	0.06984	1.81295	0.0091	0.005
279	5	rs72732580	36785541	36785541	37660788	0.00191421	A	G	CTD-2353F22.1	60243	intergenic	3.35	5	14	15	2.224e-07	5.17957	0.1013	0.0196	0.231	-1.19779	-0.0068	0.0057
280	5	rs172906	38616887	38611768	38643598	0.00082942	C	A	LIFR-AS1	0	ncRNA_intronic	1.092		5	15	5.337e-08	-5.4397	-0.102	0.0188	0.3314	0.971298	0.0055	0.0056
281	5	rs863241	40805847	40629347	40839228	0.00243991	G	T	PRKAA1	7370	intergenic	0.027		5	15	2.774e-07	5.13819	0.0909	0.0177	0.4748	0.714691	0.0037	0.0052
282	5	rs2940928	42423905	42363925	42531580	0.000274208	G	A	GHR	0	UTR5	15.24	5	1	1	7.561e-09	-5.77796	-0.1264	0.0219	0.8171	0.231277	0.0014	0.0062
283	5	rs6875967	50878292	50504623	51092927	1.31767e-07	G	A	CTD-2335O3.3	120368	intergenic	16.33	6	7	15	1.214e-13	7.41525	0.1344	0.0181	0.1003	1.6434	0.0086	0.0052
284	5	rs1664781	53276301	53271420	53322694	4.11391e-06	A	G	ARL15	0	intronic	4.08	7	5	15	1.451e-11	6.75272	0.1265	0.0187	0.3718	-0.893107	-0.0048	0.0054
285	5	rs1848510	57754005	57646026	57776880	1.48673e-06	G	A	PLK2	0	intronic	6.035		1	1	4.102e-12	6.93362	0.1256	0.0181	0.09768	1.65621	0.0086	0.0052
286	5	rs10062049	61553881	61319964	61966018	9.18559e-08	C	T	KIF2A	48107	intergenic	2.147	5	5	15	4.496e-18	8.66548	0.2208	0.0255	0.07413	1.78581	0.013	0.0073
287	5	rs6889240	66320940	66280426	66356632	6.87439e-05	A	G	MAST4	0	intronic	4.372	7	5	15	1.049e-09	6.10177	0.1203	0.0197	0.4256	0.796744	0.0046	0.0058
288	5	rs10066799	67708390	67673635	67729637	1.37297e-07	G	T	CTC-537E7.3	17863	intergenic	1.119	7	5	15	9.417e-13	7.13877	0.1378	0.0193	0.0005442	3.458	0.0194	0.0056
289	5	rs152130	68006898	68005719	68046285	7.32752e-05	A	G	CTC-340D7.1	121513	intergenic	0.033		2	15	9.702e-10	-6.11424	-0.1176	0.0192	0.9013	-0.124019	-0.0007	0.0056
290	5	rs17634065	73032519	72923545	73032519	0.00920039	C	T	ARHGEF28	0	intronic	2.55	7	4	15	2.069e-06	-4.74657	-0.0993	0.0209	0.9987	0.00162931	0	0.0061
291	5	rs253391	74953504	74356571	75143624	1.05037e-07	T	C	ANKDD1B	0	intronic	1.036	7	5	15	2.437e-16	-8.19835	-0.1511	0.0184	0.1845	-1.32703	-0.007	0.0053
292	5	rs62362531	76722442	76722442	76890387	0.000678503	C	T	PDE8B:WDR41	0:0	UTR3	5.077	4	2	5	5.863e-08	-5.42293	-0.1247	0.023	0.05312	-1.93394	-0.0133	0.0069
293	5	rs4704514	77820081	77645265	77886850	0.000425352	C	T	LHFPL2	0	intronic	1.006	4	2	5	1.713e-08	5.63874	0.1087	0.0193	0.4603	-0.738353	-0.0042	0.0056
294	5	rs10042590	87773318	87100442	88470330	3.96305e-07	G	A	CTC-498M16.4	0	ncRNA_intronic	0.807	7	5	15	6.598e-13	-7.18752	-0.2263	0.0315	0.05948	1.88463	0.0168	0.0089
295	5	rs62380354	89484911	89484911	89589331	3.87201e-05	A	C	RP11-61G23.1	0	ncRNA_intronic	0.18	6	5	15	3.681e-10	6.26699	0.1825	0.0291	0.8257	-0.22022	-0.0019	0.0087
296	5	rs4489092	90420644	90279828	90420644	0.000193761	T	G	GPR98	0	intronic	2.301	7	2	15	1.052e-08	-5.72212	-0.1039	0.0182	0.02167	2.2961	0.0121	0.0052
297	5	rs7731530	91983354	91959656	92055195	5.69648e-07	A	C	RP11-133F8.2	0	ncRNA_intronic	0.181	6	5	15	6.411e-13	7.19144	0.1363	0.019	0.8271	-0.218422	-0.0012	0.0055
298	5	rs7714279	95527383	95503950	95763256	0.00399626	T	C	CTD-2337A12.1:RP11-254I22.1	0:0	ncRNA_intronic	0.711	7	5	15	6.566e-07	4.97378	0.0872	0.0175	0.3726	0.891614	0.0045	0.0051
299	5	rs55770741	96220087	96101944	96374150	2.71237e-07	T	C	CTD-2260A17.2:ERAP2	0:0	intronic	4.059	7	4	5	2.202e-13	-7.33592	-0.1281	0.0175	0.7494	-0.319431	-0.0016	0.0051
300	5	rs1871190	97953719	97901912	98058939	0.000241236	G	T	AC022142.1	21081	intergenic	0.04		5	15	6.63e-09	5.80004	0.1078	0.0186	0.6178	0.498971	0.0027	0.0054
301	5	rs529279	111098877	111098877	111103086	0.0010034	C	T	NREP	0	intronic	1.515	4	2	15	1.014e-07	-5.3242	-0.0924	0.0173	0.07612	1.77366	0.0089	0.005
302	5	rs9326869	112349070	112304202	112395949	0.000797051	C	T	DCP2	0	exonic	0.378	7	4	4	3.986e-08	5.49147	0.1096	0.02	0.9137	0.108373	0.0006	0.0058
303	5	rs114707644	113030009	113030009	113030009	0.00216797	A	G	YTHDC2	99026	intergenic	1.506	7	5	14	3.452e-07	5.09693	0.241	0.0473	0.08328	1.73196	0.027	0.0156
304	5	rs4421092	114376612	114006164	114451587	8.52664e-08	C	T	RP11-438C19.2	9020	intergenic	3.235	7	9	15	1.604e-16	-8.2485	-0.1436	0.0174	0.04736	-1.98307	-0.01	0.005
305	5	rs6594921	115307266	115294329	115340589	0.00709771	T	C	AQPEP	0	intronic	2.149	7	5	15	1.387e-06	-4.82686	-0.086	0.0178	0.8546	0.183252	0.0009	0.0051
306	5	rs6892204	118605139	118429590	118607342	0.00123275	G	A	TNFAIP8	0	intronic	11.57	3a	1	1	1.447e-07	5.25918	0.1198	0.0228	0.06782	1.8262	0.0118	0.0065
307	5	rs17480154	123122388	122621332	123192062	3.54851e-08	T	C	KRT18P16	149290	intergenic	3.661	5	5	15	1.541e-15	7.97361	0.1986	0.0249	0.001645	3.14781	0.0225	0.0071
308	5	rs10035972	127809103	127615315	128059841	1.00714e-07	C	T	FBN2	0	intronic	3.014	5	4	15	1.088e-14	7.72852	0.1519	0.0197	0.1376	1.48479	0.0084	0.0057
309	5	rs4705938	131694077	129630225	131879916	1.02306e-07	T	C	AC034220.3	0	ncRNA_intronic	2.243	1f	1	5	3.863e-15	7.8593	0.1367	0.0174	0.1536	1.42693	0.0071	0.005
310	5	rs3923060	138775301	138710030	138781765	0.00277601	T	C	DNAJC18	0	intronic	7.194	4	1	1	3.344e-07	5.10295	0.1017	0.0199	0.5363	0.618418	0.0035	0.0057
311	5	rs2531352	140119534	140013374	140222641	0.0010504	A	G	RP11-515C16.7	7085	intergenic	0.731		9	15	7.547e-07	-4.94673	-0.0864	0.0175	0.0001928	3.72827	0.0187	0.005
312	5	rs7708525	141719093	141662764	141814810	6.64105e-06	C	T	AC005592.2	0	ncRNA_intronic	1.093	7	4	15	4.117e-11	-6.5998	-0.1359	0.0206	0.07399	1.78668	0.0105	0.0059
313	5	rs3776299	142507651	142494165	142520586	4.79001e-07	G	A	ARHGAP26	0	intronic	0.297		1	5	5.064e-13	7.22357	0.1266	0.0175	0.7662	-0.297349	-0.0015	0.005
314	5	rs6866101	148415980	148346443	148516012	9.07397e-08	T	C	SH3TC2	0	intronic	5.734	5	4	15	3.187e-16	8.16603	0.1432	0.0175	0.06867	1.82058	0.0092	0.005
315	5	rs596206	153890770	153886080	153890856	0.00107915	C	T	CTB-158E9.2	16466	intergenic	3.475		5	14	1.194e-07	-5.29441	-0.1049	0.0198	0.06135	-1.87096	-0.0108	0.0058
316	5	rs13182776	157782900	157713082	158024275	7.27738e-08	A	C	RP11-542A14.1	68692	intergenic	2.531	7	7	15	1.182e-17	8.55468	0.1586	0.0185	0.02092	2.30943	0.0123	0.0053
317	5	rs72806279	159123116	159102717	159135376	0.00173525	G	A	AC008691.1	52123	intergenic	9.849	7	2	15	1.873e-07	5.21152	0.1289	0.0247	0.2458	-1.16061	-0.0081	0.007
318	5	rs2546963	159522488	159474940	159559606	0.000556779	T	C	PWWP2A	0	intronic	1.043		4	5	3.656e-08	5.50671	0.0971	0.0176	0.1035	-1.62812	-0.0082	0.0051
319	5	rs6555948	170804832	170776747	170848124	0.000507524	G	A	MIR3912	8827	intergenic	1.739	7	5	15	4.711e-08	5.46189	0.096	0.0176	0.02071	2.31323	0.0118	0.0051
320	5	rs114503346	172192350	172150529	172213221	3.33363e-05	C	T	RP11-779O18.3	0	ncRNA_intronic	7.031	2a	1	2	3.095e-10	-6.29394	-0.2678	0.0426	0.6602	-0.439637	-0.0058	0.0131
321	5	rs7703428	173390694	173269669	173405730	9.0871e-08	C	T	CPEB4	1714	intergenic	0.592	2b	1	5	6.904e-15	-7.78623	-0.1366	0.0175	0.06929	-1.81652	-0.0092	0.0051
322	5	rs13190036	176737720	176533852	176749588	5.97901e-05	G	A	MXD3	0	intronic	8.349	4	1	7	1.019e-09	-6.10641	-0.169	0.0277	0.1732	-1.36199	-0.0109	0.008
323	5	rs61408162	179042400	178978012	179079104	0.00777881	C	T	HNRNPH1	0	intronic	9.345	2b	4	4	3.342e-06	4.6486	0.0866	0.0186	0.03017	2.16785	0.0117	0.0054
324	5	rs62407083	180059246	180058963	180080712	0.00174796	C	T	FLT4	0	intronic	7.221	5	5	15	2.593e-07	-5.15086	-0.1009	0.0196	0.06264	1.86174	0.0107	0.0058
325	6	rs2569882	1620147	1598227	1620627	9.14664e-06	T	C	GMDS	3893	intergenic	8.859	4	1	11	4.28e-11	6.59405	0.1199	0.0182	0.6414	-0.465742	-0.0025	0.0054
326	6	rs9406076	8023804	7979324	8066286	0.000774414	C	T	TXNDC5:BLOC1S5-TXNDC5:BLOC1S5:EEF1E1-BLOC1S5	0:0:0:0	intronic	2.862	7	4	5	4.649e-08	5.46424	0.101	0.0185	0.3641	-0.90758	-0.0049	0.0054
327	6	rs142843359	11612120	11393483	11612120	0.00105942	G	A	RP11-679B17.2	3905	intergenic	7.687	6	5	15	1.174e-07	-5.2975	-0.3117	0.0588	0.05795	1.89608	0.0331	0.0175
328	6	rs2282823	15478336	15380895	15505128	0.000642886	T	C	JARID2	0	intronic	0.43		4	5	3.033e-08	5.53952	0.135	0.0244	0.6646	0.433571	0.0031	0.0071
329	6	rs1322599	16758425	16710967	16758425	0.000972015	C	T	ATXN1	0	intronic	6.432	5	1	7	9.969e-08	-5.32729	-0.1225	0.023	0.06597	-1.83863	-0.0123	0.0067
330	6	rs61408836	17302857	17249710	17339946	0.000197112	C	T	RBM24	8750	intergenic	3.66	7	5	15	5.689e-09	-5.82565	-0.1277	0.0219	0.2991	-1.03837	-0.0065	0.0063
331	6	rs2328238	18327303	18213544	18393026	0.00289258	C	T	RNU6-263P	19992	intergenic	2.81	5	2	15	4.84e-07	-5.03255	-0.1041	0.0207	0.1482	-1.44592	-0.0087	0.006
332	6	rs35261542	20675792	20541166	20772818	6.79246e-05	C	A	CDKAL1	0	intronic	6.485	5	5	15	9.288e-10	6.12119	0.1196	0.0195	0.6591	-0.441156	-0.0025	0.0056
333	6	rs7744319	21099352	21099352	21108114	0.00839645	C	T	CDKAL1	0	intronic	1.812	5	5	15	1.87e-06	-4.76699	-0.0852	0.0179	0.7774	0.282709	0.0015	0.0051
334	6	rs6901879	22137547	22056131	22151747	1.163e-07	T	C	CASC15:CASC14	0:0	ncRNA_intronic	0.457	6	5	15	7.454e-14	-7.47962	-0.1331	0.0178	0.3618	-0.911941	-0.0047	0.0051
335	6	rs9356837	22832405	22832405	22877779	0.000516652	G	A	RP1-209A6.1	0	ncRNA_intronic	1.709	6	5	15	3.163e-08	-5.53217	-0.1255	0.0227	0.1153	-1.57481	-0.0105	0.0067
336	6	rs9467626	25873746	25182925	32679326	2.13032e-08	C	A	SLC17A3	0	intronic	5.702	6	5	15	2.175e-17	-8.48404	-0.2434	0.0287	0.0003267	-3.59315	-0.0325	0.009
337	6	rs115245297	34244132	34067732	34381136	7.21406e-07	T	C	RP11-513I15.6:NUDT3	3323:3323	intergenic	4.705	3a	5	5	1.055e-12	-7.12313	-0.3116	0.0437	0.4425	0.767978	0.0099	0.0129
338	6	rs3734254	35395010	35367909	35448189	0.00557263	T	C	PPARD	0	UTR3	1.387	5	3	4	1.115e-06	-4.87017	-0.1047	0.0215	0.4003	-0.841086	-0.0052	0.0062
339	6	rs6918122	39188691	39124448	39189361	3.5821e-06	C	T	KCNK5	0	intronic	5.03	5	2	15	1.189e-11	-6.78154	-0.1405	0.0207	0.3487	0.937114	0.0056	0.006
340	6	rs7763558	43349215	43260660	43414234	1.28604e-07	G	A	ZNF318	11998	intergenic	2.735	6	5	15	9.006e-14	7.45472	0.1373	0.0184	0.3534	0.928015	0.0049	0.0053
341	6	rs729761	43804571	43785255	43829941	3.93986e-08	G	T	RP11-344J7.2	14922	intergenic	6.227	2b	5	15	7.193e-14	-7.4843	-0.1467	0.0196	0.002272	3.05216	0.0172	0.0056
342	6	rs6458374	44181315	44153635	44191920	1.17317e-06	T	C	RP1-302G2.5	3360	intergenic	1.957	6	5	15	2.326e-12	7.0134	0.1546	0.022	0.3145	-1.00582	-0.0065	0.0065
343	6	rs78648104	50683009	50432650	50963764	7.94718e-08	T	C	TFAP2D	0	exonic	24.3	4	9	13	8.141e-15	-7.76537	-0.2413	0.0311	0.03224	2.14142	0.0197	0.0092
344	6	rs62413470	55999537	55787346	56103747	3.10938e-06	G	A	COL21A1	0	intronic	1.96	6	5	15	9.072e-12	-6.82051	-0.1659	0.0243	0.467	0.727369	0.005	0.0069
345	6	rs504691	72206620	72105557	72449576	5.43831e-06	C	A	RP1-288M22.2	38042	intergenic	1.367	5	2	15	3.138e-11	-6.63995	-0.1177	0.0177	0.06504	1.84498	0.0095	0.0051
346	6	rs113597915	75910374	75892252	75960670	0.00965095	G	A	COL12A1	0	intronic	7.231	6	3	14	2.26e-06	-4.72867	-0.1831	0.0387	0.9383	0.0774067	0.0008	0.0108
347	6	rs4532411	78722248	78542878	78946978	0.00853437	C	T	SNORD112	75259	intergenic	7.556	6	9	15	3.006e-06	4.67041	0.0817	0.0175	0.1066	1.61367	0.0081	0.005
348	6	rs9361454	79565244	79316046	79861169	8.46675e-08	G	T	IRAK1BP1	11944	intergenic	12.41	7	5	15	9.453e-23	9.81764	0.1695	0.0173	0.04549	2.0001	0.0178	0.0089
349	6	rs7753695	80818531	80805796	81064596	0.000108062	C	T	BCKDHB	0	intronic	0.005	6	1	15	4.766e-09	5.85514	0.1031	0.0176	0.01631	-2.4019	-0.0123	0.0051
350	6	rs7763102	82279237	82128386	82387139	0.000595561	C	A	FAM46A	0	intronic	1.699	7	5	15	2.605e-08	5.5661	0.1119	0.0201	0.7573	-0.309028	-0.0018	0.0058
351	6	rs9449469	83110708	83028835	83117374	0.00758026	T	C	TPBG	30162	intergenic	9.279	5	5	15	3.278e-06	-4.65258	-0.0843	0.0181	0.0269	-2.21297	-0.0116	0.0052
352	6	rs16875357	85652904	85587844	85774235	0.000144532	T	G	RP3-435K13.1	23210	intergenic	3.309	7	5	15	2.695e-09	-5.94917	-0.1205	0.0203	0.9795	0.0256958	0.0002	0.0059
353	6	rs3798293	97033370	96841762	97067047	2.88759e-05	A	G	FHL5	0	intronic	6.873	6	5	15	2.695e-10	-6.31538	-0.1328	0.021	0.4567	-0.744292	-0.0045	0.006
354	6	rs1933718	98341457	98310091	98673816	0.00100071	T	C	RP11-436D23.1	0	ncRNA_intronic	1.877	7	14	15	7.116e-08	-5.38822	-0.1381	0.0256	0.3485	-0.937503	-0.007	0.0074
355	6	rs9496614	100613551	100600097	100629078	1.42008e-05	T	C	RP3-344J20.1	11533	intergenic	5.303		5	15	1.629e-10	6.39278	0.1312	0.0205	0.03458	2.11324	0.0123	0.0058
356	6	rs72613226	106320460	106317587	106324741	8.94708e-06	A	G	RN7SKP211	31787	intergenic	13.55	3a	5	15	4.908e-11	-6.5737	-0.1865	0.0284	0.2964	1.04418	0.0087	0.0083
357	6	rs9386780	109584410	109507533	110096053	0.000402887	G	A	C6orf183	0		0.468	5	4	15	1.455e-08	5.66679	0.0982	0.0173	0.655	-0.446827	-0.0022	0.005
358	6	rs9320368	111904737	111889454	111916910	0.000928558	C	T	TRAF3IP2-AS1:TRAF3IP2	0:0	ncRNA_intronic	5.495	7	4	5	5.888e-08	-5.42217	-0.0945	0.0174	0.4614	0.736544	0.0037	0.005
359	6	rs2350116	115318766	115277780	115865842	0.00763747	T	C	RNU6-475P	130625	intergenic	4.384	7	9	15	2.087e-06	-4.74481	-0.0889	0.0187	0.2468	-1.15816	-0.0062	0.0053
360	6	rs195486	116224667	116147191	116811864	2.73669e-06	T	C	FRK	27644	intergenic	4.752	7	5	15	1.181e-11	6.78252	0.1209	0.0178	0.05086	1.95266	0.0101	0.0052
361	6	rs9372475	117501988	117334453	117571934	1.33454e-07	C	T	VGLL2	84732	intergenic	0.8	6	9	15	4.998e-16	-8.11155	-0.1456	0.0179	0.7716	0.290283	0.0015	0.0052
362	6	rs11153730	118667522	118552967	119027955	1.0845e-07	T	C	SLC35F1	28682	intergenic	4.939	6	1	15	2.568e-19	8.98583	0.1551	0.0173	0.2299	-1.20062	-0.006	0.005
363	6	rs2031301	121789778	121702090	121844351	2.9616e-06	G	T	RP1-172I22.1	9640	intergenic	0.314	6	14	15	7.284e-12	6.85197	0.1225	0.0179	0.888	-0.140835	-0.0007	0.0051
364	6	rs10484759	127037042	126513437	127340068	8.3833e-08	C	T	RPS4XP9	32049	intergenic	3.428		5	15	3.964e-25	-10.3552	-0.2105	0.0203	0.04301	2.02361	0.0118	0.0058
365	6	rs12192720	134195719	134123317	134257758	0.000361887	G	A	RP3-323P13.2	0	ncRNA_intronic	1.499	6	1	14	1.182e-08	-5.7023	-0.1091	0.0191	0.7929	0.262547	0.0015	0.0055
366	6	rs9399136	135402339	135402339	135459837	0.000175055	T	C	HBS1L	0	intronic	0.431	7	5	15	3.773e-09	5.89385	0.1169	0.0198	0.8175	-0.230762	-0.0013	0.0058
367	6	rs995207	136034677	135965409	136137559	0.00284449	A	G	LINC00271	0	ncRNA_intronic	2.728	7	13	15	3.043e-07	-5.12076	-0.0946	0.0185	0.9239	0.0955223	0.0005	0.0053
368	6	rs668459	139835689	139828916	139844429	1.2583e-05	T	C	RP11-12A2.3	41496	intergenic	0.093	7	5	15	1.01e-10	-6.46545	-0.1132	0.0175	0.1042	1.62482	0.0082	0.005
369	6	rs645144	141180780	140945378	141275024	0.000729389	T	C	RP3-460G2.2	6718	intergenic	1.78		5	15	4.149e-08	5.48439	0.1014	0.0185	0.3991	0.84323	0.0045	0.0053
370	6	rs13195550	143159284	143142313	143206826	1.11275e-06	C	T	HIVEP2	0	intronic	6.689	5	2	5	1.693e-12	7.05768	0.132	0.0187	0.9004	-0.125156	-0.0007	0.0054
371	6	rs9399437	143636526	143606086	143718234	2.35e-05	G	A	AIG1	0	intronic	1.901	6	5	15	2.092e-10	6.35443	0.1252	0.0197	0.3407	0.952783	0.0055	0.0057
372	6	rs55659702	144026720	144018240	144026720	0.00475414	A	G	PHACTR2	0	intronic	0.315	4	4	5	9.982e-07	-4.89199	-0.1014	0.0207	0.2098	1.25412	0.0076	0.006
373	6	rs76194939	144303140	144289599	144303140	0.00174893	T	C	PLAGL1	0	intronic	13.42	5	4	15	2.373e-07	-5.16746	-0.1171	0.0227	0.09463	-1.67146	-0.0108	0.0065
374	6	rs7765526	147713764	147484610	147735972	1.1124e-05	G	A	RP11-361F15.2	2162	intergenic	2.149	5	4	15	8.023e-11	6.50017	0.1145	0.0176	0.1273	-1.52484	-0.0077	0.005
375	6	rs62434124	150999751	150952601	151118800	8.16441e-08	C	T	PLEKHG1	0	intronic	6.555	7	4	15	7.834e-47	-14.3713	-0.4853	0.0338	0.03721	-2.08345	-0.0208	0.01
376	6	rs851966	151981210	151941020	152001958	0.00036855	A	G	ESR1	0		2.991		5	15	1.296e-08	-5.68659	-0.0989	0.0174	0.5857	-0.545078	-0.0027	0.005
377	6	rs9478282	152398669	152307706	152417046	6.0994e-07	C	T	ESR1	0	intronic	3.763	7	5	15	8.704e-13	-7.14959	-0.1994	0.0279	0.3527	-0.929365	-0.0077	0.0083
378	6	rs9479509	153427265	153357921	153449670	7.9167e-05	G	A	RGS17	0	intronic	1.802	5	5	15	1.213e-09	-6.07852	-0.1152	0.019	0.5747	-0.561143	-0.0031	0.0055
379	6	rs598682	154418759	154409222	154461547	0.000830906	G	A	OPRM1	0	intronic	6.022		14	15	7.2e-08	-5.38611	-0.1073	0.0199	0.09099	-1.6902	-0.0098	0.0058
380	6	rs73013270	157075800	157074929	157228929	0.00278596	T	G	RP11-230C9.4	19550	intergenic	3.66	5	5	15	4.336e-07	5.05358	0.1733	0.0343	0.185	-1.32552	-0.0135	0.0102
381	6	rs9456648	161712235	161704130	161720674	3.06395e-05	C	T	AGPAT4	17141	intergenic	13.31	6	5	15	2.762e-10	-6.31158	-0.1166	0.0185	0.6119	-0.507363	-0.0028	0.0055
382	6	rs9365555	163757127	163737476	163757629	4.38162e-06	A	G	PACRG	20602	intergenic	17.8	4	2	15	1.964e-11	6.70867	0.1254	0.0187	0.1242	-1.53738	-0.0084	0.0055
383	6	rs4709746	164133001	164092706	164133001	0.000494622	C	T	RP1-230L10.1	0	ncRNA_intronic	4.13	2b	2	15	2.206e-08	-5.59502	-0.1447	0.0259	0.4337	0.782876	0.0059	0.0075
384	6	rs7744902	166176722	166141447	166185398	1.20207e-07	G	A	PDE10A:RP11-252P19.1	0:0	ncRNA_intronic	0.499	5	5	15	2.811e-19	-8.97588	-0.304	0.0339	0.439	0.773883	0.0075	0.0097
385	6	rs1322639	169587103	169560268	169624769	8.92682e-08	A	G	RP11-417E7.2	4267	intergenic	4.346		1	15	3.873e-14	-7.56519	-0.1584	0.0209	0.06209	-1.86565	-0.0114	0.0061
386	6	rs12189864	170685537	170597276	170753960	0.000806075	G	A	FAM120B	0	intronic	2.284	5	4	5	1.9e-07	-5.20886	-0.0972	0.0187	0.003135	-2.95418	-0.0159	0.0054
387	7	rs73050466	1141575	989647	1233801	1.31535e-07	G	A	C7orf50	0	intronic	1.298	5	2	5	4.242e-22	-9.6651	-0.514	0.0532	0.7148	0.365417	0.006	0.0163
388	7	rs117906106	2535014	2482304	2557266	9.84192e-08	A	C	LFNG	17148	intergenic	0.773	5	5	14	4.945e-16	8.11284	0.185	0.0228	0.1173	1.56621	0.0105	0.0067
389	7	rs4723948	4669136	4655524	4674285	0.00108131	T	C	FOXK1	14251	intergenic	0.207	5	5	15	8.206e-08	-5.36254	-0.1135	0.0212	0.3145	1.00582	0.0061	0.0061
390	7	rs1468520	7290732	7194680	7304142	6.57258e-07	A	G	C1GALT1	2449	intergenic	2.98		4	5	2.487e-12	-7.00403	-0.1638	0.0234	0.008748	-2.62175	-0.0176	0.0067
391	7	rs13240040	14375977	14365616	14385786	3.82615e-05	A	G	DGKB	0	intronic	5.767	5	5	15	3.977e-10	6.25493	0.1186	0.019	0.5688	0.56982	0.0031	0.0055
392	7	rs818508	16719917	16714974	16735330	0.000237025	T	C	BZW2	0	intronic	3.159	7	4	5	1.457e-08	-5.66655	-0.1204	0.0212	0.02059	-2.31542	-0.0141	0.0061
393	7	rs11543651	18590659	18500310	18590659	5.57331e-05	T	C	HDAC9	0	intronic	0.523	6	5	15	6.641e-10	-6.17441	-0.116	0.0188	0.743	-0.327883	-0.0018	0.0055
394	7	rs10263380	21578343	21563471	21585091	0.00195334	C	A	DNAH11	4489	intergenic	1.79	5	9	15	5.377e-07	-5.01235	-0.0875	0.0175	0.006988	-2.69742	-0.0136	0.0051
395	7	rs13227860	22154454	22154454	22156538	2.07677e-07	G	A	RAPGEF5	3401	intergenic	13.25	5	4	15	1.416e-13	7.39482	0.1456	0.0197	0.9199	0.10056	0.0006	0.0057
396	7	rs6959363	25984565	25856068	26034676	9.55572e-08	C	T	CTD-2227E11.1	3711	intergenic	0.757	5	5	14	5.09e-14	7.52959	0.133	0.0177	0.09595	1.66481	0.0085	0.0051
397	7	rs1011390	26420092	26402507	26421607	0.00900397	C	T	AC004540.4	3770	intergenic	0.071	5	5	14	3.163e-06	4.65994	0.0839	0.018	0.1268	1.52684	0.008	0.0052
398	7	rs7800053	27316640	27315917	27352366	6.63622e-08	A	G	RPL35P4	7342	intergenic	5.145	3a	7	15	2.837e-21	-9.46857	-0.2733	0.0289	0.01395	2.45855	0.0201	0.0082
399	7	rs849138	28177338	28142088	28214282	0.00298217	A	G	JAZF1	0	intronic	0.249	4	4	5	3.281e-07	-5.10655	-0.0887	0.0174	0.9471	-0.066349	-0.0003	0.005
400	7	rs11772521	28895777	28893972	28897686	0.00308179	T	C	CREB5	30265	intergenic	6.672	2b	2	14	3.54e-07	-5.09216	-0.1125	0.0221	0.8478	0.191926	0.0013	0.0065
401	7	rs77641648	29528849	29528849	29542674	0.0066642	C	T	CHN2	0	intronic	18.22	3a	1	15	1.584e-06	4.80034	0.2322	0.0484	0.3065	1.02259	0.014	0.0136
402	7	rs1000597	30937178	30910788	30937178	0.00277022	T	C	AQP1:AQP1	0:0	intronic	0.698		2	15	3.648e-07	-5.08646	-0.1698	0.0334	0.3584	-0.918418	-0.0087	0.0095
403	7	rs998652	35449334	35391317	35576641	1.09913e-07	G	A	AC007652.1	86296	intergenic	4.269	6	5	15	2.106e-14	7.64398	0.1578	0.0206	0.2516	-1.14647	-0.0069	0.006
404	7	rs62445396	36226519	36221482	36302094	0.00117737	C	T	EEPD1	0	intronic	2.698	4	5	15	8.775e-08	5.35042	0.2875	0.0537	0.4248	0.798121	0.013	0.0163
405	7	rs918033	36921447	36827875	36925972	0.00970786	A	G	ELMO1	0	intronic	1.216	7	4	5	4.516e-06	4.5861	0.0903	0.0197	0.04127	-2.04081	-0.0115	0.0056
406	7	rs73105827	45036785	45008228	45229765	0.000101506	G	T	CCM2	2288	intergenic	2.725	5	5	15	2.065e-09	-5.99261	-0.1878	0.0313	0.29	1.05812	0.0092	0.0087
407	7	rs11977526	46008110	45955029	46044387	5.6908e-05	G	A	AC073115.6	1145	intergenic	0.087	7	5	15	9.955e-10	6.11013	0.1093	0.0179	0.1324	1.5047	0.0077	0.0051
408	7	rs17454517	50915776	50902340	51011858	8.59347e-07	G	A	AC004920.2	4346	intergenic	4.731	7	5	15	2.652e-12	6.99503	0.1216	0.0174	0.02185	-2.29297	-0.0115	0.005
409	7	rs2222544	69769369	69453576	69823612	0.00280869	T	C	AUTS2	0	intronic	4.943	7	5	15	3.367e-07	-5.10165	-0.1001	0.0196	0.5634	-0.577799	-0.0033	0.0056
410	7	rs6460693	71339069	71306641	71386614	0.00181397	A	G	CALN1	0	intronic	0.916	7	4	15	2.9e-07	5.12983	0.0963	0.0188	0.04916	1.9672	0.0107	0.0055
411	7	rs4448153	71965359	71950266	72019510	0.00936073	G	A	CALN1	53222	intergenic	1.719	6	9	15	3.796e-06	4.62225	0.0814	0.0176	0.07357	1.78928	0.009	0.0051
412	7	rs1178979	72856430	72809618	73060006	2.57238e-06	T	C	BAZ1B	0	UTR3	3.057		2	4	9.958e-12	6.80711	0.1504	0.0221	0.07079	1.80682	0.0116	0.0064
413	7	rs34997674	74120370	74050694	74237612	0.0028529	G	A	GTF2I:AC083884.8:STAG3L2	0:0:0	ncRNA_intronic	1.821	7	4	4	1.143e-06	4.86527	0.1114	0.0229	0.00421	2.86198	0.0221	0.0077
414	7	rs3807101	80393418	80339213	80401470	9.88814e-06	C	T	SEMA3C	0	intronic	0.96	4	2	15	4.57e-11	-6.58431	-0.1743	0.0265	0.808	0.243007	0.0019	0.0077
415	7	rs117025998	85159254	85044032	85237015	0.00894678	A	G	LINC00972	40644	intergenic	16.23	5	2	15	2.884e-06	4.67891	0.2756	0.0589	0.1865	-1.321	-0.0259	0.0196
416	7	rs39281	89778489	89728269	90165613	4.13323e-07	G	A	STEAP2-AS1	0	ncRNA_intronic	7.704	6	5	15	3.966e-13	7.25672	0.1282	0.0177	0.8361	-0.206885	-0.0011	0.0052
417	7	rs6975837	93572338	93554976	93574529	0.00557538	C	A	GNG11	14415	intergenic	8.577	7	5	15	1.04e-06	-4.88391	-0.0857	0.0176	0.5315	-0.625718	-0.0032	0.0051
418	7	rs7785344	96475554	96201273	96555124	8.64374e-08	C	T	MARK2P10	11939	intergenic	1.495	7	14	15	3.015e-16	-8.17273	-0.1436	0.0176	0.05124	1.94946	0.0099	0.0051
419	7	rs4727469	100509163	100221867	100611003	9.74644e-08	C	T	RN7SL549P	4965	intergenic	2.389	7	5	15	3.43e-14	7.58096	0.1309	0.0173	0.1097	-1.59954	-0.008	0.005
420	7	rs68170813	107259721	107061020	107289869	0.00385796	T	C	BCAP29	0	UTR3	13.24	7	4	5	9.328e-07	4.90531	0.0992	0.0202	0.06032	1.87845	0.011	0.0059
421	7	rs7809003	107886278	107834075	107997567	1.33532e-05	C	A	NRCAM	0	intronic	0.092	4	1	15	3.776e-10	-6.26302	-0.1216	0.0194	0.003402	-2.92887	-0.0167	0.0057
422	7	rs144867634	111580166	111569431	111624089	0.00133082	T	C	DOCK4	0	exonic	22.5	5	4	15	1.089e-07	5.31121	0.3196	0.0602	0.3913	-0.857262	-0.0162	0.0188
423	7	rs56128224	114358180	114337615	114428727	0.00656531	A	G	FOXP2	24352	intergenic	5.031	6	5	15	1.417e-06	-4.8226	-0.084	0.0174	0.4433	-0.766633	-0.0039	0.005
424	7	rs6466878	123272278	123138573	123442349	0.00031492	C	T	ASB15	0	intronic	1.903	6	5	15	1.1e-08	5.71454	0.1063	0.0186	0.4106	-0.822838	-0.0044	0.0054
425	7	rs11556924	129663496	129622823	129784740	1.31845e-07	C	T	RP11-306G20.1:ZC3HC1	0:0	exonic	28	1f	3	4	1.831e-23	-9.98181	-0.181	0.0181	0.7237	0.353518	0.0018	0.0052
426	7	rs35722851	130434500	130422934	130468190	1.14221e-07	T	C	KLF14	15611	intergenic	0.994	6	13	14	6.694e-14	7.49374	0.1301	0.0174	0.3227	-0.988925	-0.005	0.005
427	7	rs1733860	131185995	130963559	131204793	1.07884e-07	C	A	PODXL	0	UTR3	20.8		4	5	3.9e-15	7.8581	0.1398	0.0178	0.222	-1.22123	-0.0063	0.0052
428	7	rs706159	134221694	134137705	134223238	3.14622e-06	G	A	AKR1B10	0	intronic	3.73		4	15	8.564e-12	-6.82878	-0.12	0.0176	0.6503	0.453345	0.0023	0.0051
429	7	rs2348775	135199511	135048033	135221170	0.00668582	A	G	CNOT4	4635	intergenic	9.184	7	5	15	6.978e-06	-4.49436	-0.0798	0.0178	0.001057	-3.2749	-0.0169	0.0051
430	7	rs141212865	139404666	139366112	139491967	5.52523e-06	A	C	HIPK2	0	intronic	8.471	4	4	5	2.525e-11	6.67191	0.1479	0.0222	0.2077	1.25992	0.008	0.0064
431	7	rs4236489	140240355	140217670	140283792	0.000154978	A	G	DENND2A	0	intronic	0.077	2b	2	5	4.36e-09	5.86992	0.1031	0.0176	0.1842	1.32793	0.0068	0.0051
432	7	rs3735318	149152906	149128286	149363142	0.000190809	A	G	ZNF777	0	exonic	23		4	4	4.724e-09	-5.85661	-0.1014	0.0173	0.5639	-0.577058	-0.0029	0.005
433	7	rs12374823	150563978	150523344	150664918	6.25227e-08	A	C	AOC1	5385	intergenic	4.824	1f	5	15	1.996e-19	-9.01349	-0.163	0.0181	0.01096	2.54397	0.0132	0.0052
434	7	rs10263707	151403505	151396253	151425449	1.23475e-07	T	G	PRKAG2	0	intronic	4.242	5	2	7	2.342e-18	-8.73947	-0.1676	0.0192	0.5101	0.658682	0.0037	0.0056
435	7	rs12698354	155744734	155708665	155759323	0.000269346	G	A	AC021218.2	10591	intergenic	0.998	4	1	15	7.129e-09	5.78786	0.103	0.0178	0.9319	-0.0854546	-0.0004	0.0052
436	7	rs9638084	156311745	156299271	156336697	1.48391e-05	G	A	LINC01006	0	ncRNA_intronic	4.4	5	5	15	8.508e-11	6.49133	0.1154	0.0178	0.7984	-0.255418	-0.0013	0.0052
437	8	rs13251325	1214231	1209139	1216767	0.0063981	G	A	CTD-2281E23.2	1650	intergenic	0.164	7	5	15	1.493e-06	-4.81217	-0.1047	0.0218	0.3002	1.036	0.0066	0.0064
438	8	rs7461600	1714642	1703569	1751738	0.000629509	T	G	CLN8	0	intronic	0.68	7	2	5	3.151e-08	5.53283	0.1092	0.0197	0.4769	0.711297	0.004	0.0057
439	8	rs2442618	6379832	6331758	6394151	1.69435e-07	T	C	MCPH1:ANGPT2	0:0	intronic	1.342		4	5	1.213e-13	-7.41535	-0.1315	0.0177	0.5335	0.622672	0.0032	0.0051
440	8	rs6601518	10605234	8088230	12199830	8.45246e-08	G	A	SOX7:SOX7:CTD-2135J3.3	0:0:0	ncRNA_intronic	2.078	6	9	15	8.758e-14	-7.4584	-0.1309	0.0175	0.02835	-2.19241	-0.011	0.005
441	8	rs3988460	13164214	13126845	13177040	0.004123	G	A	DLC1	0	intronic	1.109		5	15	5.568e-07	5.00563	0.0871	0.0174	0.9274	0.0911165	0.0005	0.005
442	8	rs2132128	15360718	15315300	15361179	0.00359486	A	G	TUSC3	0	intergenic	2.722	5	5	15	4.496e-07	5.04666	0.1343	0.0266	0.9085	0.114931	0.0008	0.0074
443	8	rs56335308	17419461	17419074	17529024	5.63016e-05	G	A	SLC7A2	0	exonic	4.837	5	4	15	6.309e-10	6.18251	0.355	0.0574	0.973	0.0338459	0.0006	0.0183
444	8	rs1047030	22428708	22424244	22441866	0.000276984	A	G	SORBS3	0	exonic	1.051	5	3	4	5.689e-08	5.42831	0.1264	0.0233	0.001417	-3.19117	-0.0213	0.0067
445	8	rs7015469	23401840	23220509	23424129	9.82234e-08	G	A	SLC25A37	0	intronic	0.923	4	3	4	5.093e-16	8.10926	0.1792	0.0221	0.1157	1.57308	0.0101	0.0064
446	8	rs4872389	25909499	25871114	25935021	8.31281e-08	C	T	EBF2	6585	intergenic	5.381	4	1	13	3.981e-19	-8.93749	-0.1834	0.0205	0.04105	-2.04302	-0.0122	0.006
447	8	rs2979470	30288272	30271637	30522945	0.00016474	C	T	RBPMS	0	intronic	9.246	7	4	5	4.612e-09	5.8606	0.1016	0.0173	0.225	1.21334	0.0061	0.005
448	8	rs1906672	38130025	38014429	38351310	1.07468e-06	G	A	DDHD2:WHSC1L1	0:0	UTR3	0.183	5	4	5	8.475e-12	6.83028	0.1402	0.0205	0.002885	-2.97973	-0.0179	0.006
449	8	rs2955067	48674068	48674068	48674068	0.00467234	G	A	PRKDC	11600	intergenic	1.64	6	5	15	7.713e-07	-4.94249	-0.1464	0.0296	0.5558	-0.589091	-0.0048	0.0082
450	8	rs72639047	49415598	49214949	49538891	0.000116384	G	A	RP11-567J20.3	12813	intergenic	0.384	5	5	15	2.294e-09	-5.97549	-0.1529	0.0256	0.471	0.720853	0.0052	0.0072
451	8	rs4873492	51947549	51574774	51952953	7.08677e-05	C	T	SNORA7	19823	intergenic	3.167	5	9	15	1.282e-09	6.06964	0.1401	0.0231	0.2007	-1.27956	-0.0084	0.0065
452	8	rs1440786	53386563	53333088	53406893	0.00235156	C	T	ST18	13043	intergenic	0.599	5	14	15	3.106e-07	-5.1169	-0.0996	0.0195	0.233	1.19267	0.0067	0.0056
453	8	rs11778153	64503942	64279602	64779731	1.13243e-05	T	C	RP11-573J24.1	1975	intergenic	3.418	6	9	15	5.842e-11	6.54773	0.1192	0.0182	0.6787	0.414238	0.0022	0.0052
454	8	rs7817000	68919463	68918505	68938914	0.000397557	C	A	PREX2	0	intronic	3.148	6	5	15	1.823e-08	5.62801	0.1066	0.0189	0.2128	1.2459	0.0068	0.0055
455	8	rs2891335	72481167	72392687	72531550	0.000415751	A	G	RP11-1102P16.1	0		4.912	5	5	15	1.416e-08	-5.67144	-0.1124	0.0198	0.9161	-0.105348	-0.0006	0.0057
456	8	rs4007357	77245410	76705544	77259506	0.000595979	A	G	RNU2-54P	67442	intergenic	1.472	6	9	15	4.234e-08	5.4808	0.1022	0.0187	0.0876	1.7082	0.0091	0.0054
457	8	rs148401029	81386066	81347578	81442801	1.51058e-05	C	A	Y_RNA	10729	intergenic	0.038	7	14	15	1.321e-10	-6.42473	-0.3122	0.0486	0.1103	-1.59685	-0.0241	0.0151
458	8	rs56345595	82814156	82653835	82878956	1.0979e-07	A	G	RP11-354A14.1	0	ncRNA_intronic	3.141	7	5	15	5.196e-14	7.5269	0.1329	0.0177	0.2497	1.15108	0.0059	0.0051
459	8	rs7815598	88316794	88255642	88461836	0.00287675	A	G	CNBD1	0	intronic	9.193	6	14	15	7.368e-07	4.9514	0.0874	0.0176	0.02056	2.31597	0.0118	0.0051
460	8	rs1966150	90924846	90902053	91173322	0.000208431	C	T	OSGIN2	0	intronic	2.293	7	4	4	6.282e-09	5.80907	0.1042	0.0179	0.2897	-1.05878	-0.0055	0.0052
461	8	rs10504901	91797902	91617934	91983964	0.00464472	T	C	TMEM64	0	intronic	5.967	6	5	15	6.082e-06	-4.52352	-0.0962	0.0213	0.0003739	3.55785	0.0221	0.0062
462	8	rs843078	92616140	92464180	92826430	4.47077e-05	A	G	RP11-122C21.1	0	ncRNA_intronic	0.774	6	5	15	1.265e-09	-6.07178	-0.107	0.0176	0.01512	2.42949	0.0124	0.0051
463	8	rs11781001	96044076	95815987	96100311	1.3853e-05	G	A	NDUFAF6	0	intronic	5.279	7	4	5	1.113e-10	6.45075	0.1547	0.024	0.1334	-1.50083	-0.0103	0.0069
464	8	rs2250070	97519421	97496509	97519676	0.00263963	A	C	SDC2	0	intronic	0.673		2	15	2.812e-07	-5.13563	-0.0891	0.0173	0.7702	-0.292113	-0.0015	0.005
465	8	rs1786345	101674751	101650575	101686315	1.27063e-07	A	C	SNX31	0	intronic	0.729		5	15	1.997e-17	8.49397	0.1493	0.0176	0.5972	0.528431	0.0027	0.0051
466	8	rs142449193	102750597	102664419	103014960	9.78118e-05	C	T	NCALD	0	intronic	1.445	7	4	15	1.506e-09	-6.04372	-0.2573	0.0426	0.9074	0.116319	0.0014	0.0121
467	8	rs2513877	103883630	103811092	103953257	0.000163002	G	A	AZIN1:KB-1507C5.2	0:0	intronic	0.282	7	5	15	4.221e-09	-5.87529	-0.1294	0.022	0.3076	1.02027	0.0064	0.0063
468	8	rs2957468	106325360	106229410	106398873	1.47682e-07	G	A	RP11-127H5.1	0	intronic	6.294	5	13	15	8.432e-14	7.4634	0.1377	0.0185	0.9661	-0.0425001	-0.0002	0.0054
469	8	rs1569339	116888468	116646763	117059489	0.00276344	C	A	TRPS1	66568	intergenic	0.931	5	5	15	4.727e-07	-5.03707	-0.117	0.0232	0.1191	1.55856	0.0105	0.0067
470	8	rs11781699	118863061	118829413	118873794	0.00960745	T	C	EXT1	0	intronic	12.61	2b	5	15	2.948e-06	-4.67441	-0.1042	0.0223	0.2802	1.07987	0.007	0.0065
471	8	rs2071518	120435812	120245925	120576658	4.13008e-08	C	T	NOV:RP11-775B15.2	0:0	ncRNA_intronic	6.42	7	4	15	1.922e-21	-9.50916	-0.1869	0.0197	0.002626	3.00843	0.0169	0.0056
472	8	rs13270541	124794849	124761727	124849560	0.000403305	G	A	FAM91A1	0	intronic	0.064	7	4	4	1.329e-08	5.68229	0.12	0.0211	0.978	0.0275764	0.0002	0.006
473	8	rs12114418	126521465	126510338	126525035	8.10641e-07	A	G	RP11-136O12.2	0	ncRNA_intronic	1.788	4	5	15	1.128e-12	-7.11391	-0.1475	0.0207	0.6909	-0.397634	-0.0023	0.0059
474	8	rs4330657	129364387	129310506	129492318	0.000300058	T	G	RP11-89M16.1	53127	intergenic	1.048	7	5	15	2.112e-08	5.60257	0.1015	0.0181	0.02031	-2.32057	-0.012	0.0052
475	8	rs2979040	134125029	134065873	134188778	0.000736622	G	A	TG	0	intronic	7.415	2b	2	15	7.371e-08	5.38188	0.1078	0.02	0.03613	2.09546	0.0118	0.0057
476	8	rs2028556	135648040	135550588	135748474	2.87309e-08	C	T	ZFAT	0	intronic	0.44	5	1	5	8e-14	-7.47032	-0.1295	0.0173	0.0008185	3.34646	0.0169	0.005
477	8	rs9886378	141920837	141604684	142018581	1.28534e-07	T	C	PTK2	0	intronic	0.276	5	5	15	5.005e-14	-7.53179	-0.1312	0.0174	0.6339	0.476245	0.0024	0.005
478	8	rs7387891	143475927	143308772	143534403	0.000177955	A	G	TSNARE1	0	intronic	0.395	5	4	15	4.727e-09	5.85651	0.1084	0.0185	0.3483	0.937892	0.005	0.0053
479	8	rs6988985	144007104	143905486	144114022	8.18498e-08	C	T	CYP11B2	7844	intergenic	0.749	5	5	14	1.214e-14	7.71456	0.137	0.0178	0.03772	2.07788	0.0107	0.0052
480	8	rs72693377	144966481	144902714	145154222	3.70724e-05	C	T	EPPK1	13848	intergenic	0.67	5	2	15	4.401e-10	-6.2391	-0.2829	0.0453	0.2769	1.08731	0.0152	0.014
481	9	rs1536608	223613	132015	273178	5.46367e-05	G	T	DOCK8	0	intronic	6.655	7	2	15	1.7e-09	6.02415	0.1055	0.0175	0.01566	2.41674	0.0121	0.005
482	9	rs12337056	628670	549518	762005	0.00012564	C	T	KANK1	0	intronic	2.624	5	5	15	2.175e-09	5.98417	0.1364	0.0228	0.9675	-0.040744	-0.0003	0.0066
483	9	rs12216886	2493751	2493751	2538923	0.000187788	T	G	RP11-125B21.2	0	ncRNA_intronic	14.51	7	5	15	4.757e-09	5.85546	0.1292	0.0221	0.4899	-0.690468	-0.0043	0.0063
484	9	rs927315	4117713	4117713	4117713	0.00231196	C	T	GLIS3	0	intronic	0.658		3	15	2.485e-07	5.15883	0.0903	0.0175	0.5346	-0.620999	-0.0031	0.0051
485	9	rs2151325	9351184	9213334	9376069	3.50816e-05	G	A	PTPRD	0	intronic	6.512	6	9	15	3.026e-10	6.29744	0.1142	0.0181	0.9988	-0.00150398	0	0.0052
486	9	rs35287509	10594635	10531243	10610721	0.00019161	T	C	PTPRD	0	intronic	16.85	5	7	15	4.165e-09	-5.8775	-0.1082	0.0184	0.968	-0.0401168	-0.0002	0.0054
487	9	rs10121140	14292720	14289984	14292880	0.00351027	G	A	NFIB	0	intronic	3.807	7	2	15	5.009e-07	-5.02597	-0.0943	0.0188	0.4769	0.711297	0.0038	0.0054
488	9	rs10757204	21233057	21213741	21324554	0.00884648	G	A	IFNWP5	1204	intergenic	1.308	7	13	15	3.228e-06	-4.65575	-0.0973	0.0209	0.09984	-1.64563	-0.0101	0.0061
489	9	rs4615669	21818674	21693409	21844772	1.06159e-05	A	G	MTAP:RP11-145E5.5	0:0	intronic	7.902	6	4	4	6.095e-11	-6.54139	-0.114	0.0174	0.3669	0.902295	0.0046	0.0051
490	9	rs76454844	22952409	22928202	22961073	0.00237329	A	C	AL391117.1	608	downstream	1.102	6	9	15	4.014e-07	-5.06829	-0.1268	0.025	0.08048	-1.74791	-0.0127	0.0072
491	9	rs1856201	33661582	33594325	33769588	0.00213378	C	A	TRBV25OR9-2	581	upstream	1.624		2	15	3.001e-07	5.12338	0.0911	0.0178	0.1375	1.48517	0.0076	0.0051
492	9	rs13440002	34583636	34581819	34688033	0.00621667	G	T	CNTFR	0	intronic	15.75	4	1	14	1.327e-06	-4.83567	-0.0841	0.0174	0.3966	-0.847709	-0.0043	0.005
493	9	rs76452347	35906471	35707677	35952887	1.37595e-07	C	T	HRCT1	0	exonic	17.95		1	7	9.371e-23	-9.81852	-0.2246	0.0229	0.9005	0.12503	0.0009	0.0069
494	9	rs13293465	37127678	37005561	37379492	0.00273797	C	T	ZCCHC7	0	intronic	3.315	5	3	4	9.034e-07	-4.91159	-0.0894	0.0182	0.00705	-2.69447	-0.0141	0.0053
495	9	rs13290449	81747339	81727018	81747339	0.005372	T	G	RP11-165H23.1	2997	intergenic	4.781	6	5	15	1.109e-06	-4.87124	-0.107	0.022	0.3175	-0.999609	-0.0115	0.0115
496	9	rs277743	89744719	89744719	89930538	7.01943e-05	A	G	C9orf170	18839	intergenic	6.153		5	15	1.387e-09	6.05698	0.1521	0.0251	0.1292	1.51726	0.011	0.0073
497	9	rs9410352	91406863	91396607	91407634	0.00492002	C	A	MIR4289	46042	intergenic	0.629	4	5	15	7.336e-07	-4.95225	-0.0924	0.0187	0.9811	0.0236899	0.0001	0.0054
498	9	rs35371869	92458311	92444012	92458380	0.00101459	G	A	RP5-1050E16.2	42830	intergenic	1.741	5	5	15	8.65e-08	-5.35302	-0.103	0.0192	0.1629	1.39538	0.0082	0.0059
499	9	rs1317939	95964564	95959849	95989597	0.00449379	A	G	WNK2	0	intronic	1.085	3a	2	7	6.813e-07	4.96662	0.089	0.0179	0.7144	0.365953	0.0019	0.0052
500	9	rs4743021	109414561	109303279	109414561	0.000423424	T	C	RP11-308N19.4	0	ncRNA_intronic	1.255	6	14	15	2.413e-08	-5.57944	-0.108	0.0194	0.09359	-1.67676	-0.0094	0.0056
501	9	rs148750534	112762506	112658642	112768198	1.36712e-07	T	C	PALM2-AKAP2:AKAP2	0:0	intronic	1.311	6	5	15	3.199e-14	7.59	0.1672	0.022	0.8715	0.161753	0.001	0.0063
502	9	rs9695122	113240172	113122387	113276603	1.22251e-07	C	T	SVEP1	0	intronic	0.317	7	4	15	6.39e-15	7.796	0.3724	0.0478	0.4833	0.701005	0.0093	0.0133
503	9	rs12346167	117156178	117112814	117234247	8.54226e-08	C	T	AKNA	0	intronic	0.201	6	5	5	5.753e-14	7.51358	0.1301	0.0173	0.04786	1.97861	0.0099	0.005
504	9	rs1035272	119308102	119236373	119447750	4.12472e-05	T	G	ASTN2:RP11-264C15.2	0:0	ncRNA_exonic	4.399	7	2	15	3.03e-09	5.92996	0.1732	0.0292	0.001794	-3.12237	-0.0259	0.0083
505	9	rs7027515	127173209	127034358	127184067	0.00151493	T	C	PSMB7	0	intronic	0.046	5	3	4	4.018e-07	5.0681	0.0877	0.0173	0.005236	-2.79214	-0.014	0.005
506	9	rs626667	128428404	128151475	128748566	7.836e-08	G	A	MAPKAP1	0	intronic	10.07	5	4	5	3.372e-14	-7.58317	-0.1331	0.0176	0.02999	2.17022	0.011	0.0051
507	9	rs4837127	129792141	129630126	130072021	0.000282549	C	T	RALGPS1	0	intronic	2.564	5	4	15	2.61e-08	5.56577	0.1171	0.021	0.008216	-2.64306	-0.0162	0.0061
508	9	rs1133750	131262957	131217803	131272530	0.0048958	A	G	ODF2	0	UTR3	5.969	5	4	4	8.393e-07	4.926	0.1426	0.0289	0.5435	0.607529	0.005	0.0082
509	9	rs60144051	134244404	134228481	134475718	0.00574645	C	T	PRRC2B	25075	intergenic	1.771	5	5	15	1.081e-06	-4.87629	-0.1974	0.0405	0.5628	-0.578688	-0.0065	0.0113
510	9	rs4962153	136323754	136058188	136383216	1.09495e-07	G	A	ADAMTS13	0	intronic	8.357	1f	5	15	7.818e-16	-8.05702	-0.2101	0.0261	0.2452	-1.16209	-0.0084	0.0072
511	9	rs62583052	138895213	138886673	138899360	0.00411939	T	C	NACC2	3169	intergenic	4.316	5	2	7	9.083e-07	-4.91053	-0.0951	0.0194	0.1134	1.58309	0.0092	0.0058
512	9	rs7863705	139518965	139502321	139521225	6.28237e-08	T	C	U3	21902	intergenic	4.623	5	2	7	7.119e-16	-8.06846	-0.1466	0.0182	0.01117	2.53734	0.0136	0.0054
513	10	rs11252324	4124568	4097118	4208414	7.88783e-07	G	T	RP11-433J20.1	0	ncRNA_intronic	1.239	7	5	15	1.029e-12	-7.12657	-0.2339	0.0328	0.8389	0.203301	0.0019	0.0092
514	10	rs10906391	13523937	13479684	13600861	2.11282e-06	C	T	BEND7	0	intronic	0.053	7	4	5	7.574e-12	6.84638	0.1286	0.0188	0.06532	-1.84306	-0.0099	0.0054
515	10	rs7095584	14024991	14007578	14135021	0.00106295	A	G	FRMD4A	0	intronic	1.596	6	5	15	6.347e-08	5.40874	0.0974	0.018	0.8626	-0.173065	-0.0009	0.0052
516	10	rs6602177	17167141	17088272	17167141	0.000189957	T	C	CUBN	0	intronic	0.301	7	4	15	6.521e-09	-5.80282	-0.1203	0.0207	0.1223	-1.54519	-0.0096	0.0062
517	10	rs67744136	18705336	18605384	18787821	7.26839e-08	T	C	CACNB2	0	intronic	1.352	7	5	15	4.251e-59	16.2105	0.2966	0.0183	0.0208	-2.3116	-0.0121	0.0052
518	10	rs4747384	20065076	19993926	20076216	0.00159787	A	G	MALRD1	0	intergenic	0.146	7	5	15	1.262e-07	5.28428	0.0922	0.0174	0.7516	-0.31653	-0.0016	0.0051
519	10	rs2050905	22027644	21771398	22123768	0.00424953	A	G	MLLT10	0	intronic	1.838		4	4	1.102e-06	-4.87249	-0.0881	0.0181	0.05868	-1.89058	-0.0097	0.0051
520	10	rs10732435	22862838	22861591	22882139	0.00275701	A	G	PIP4K2A	0	intronic	1.863	2b	2	5	2.85e-07	5.13311	0.1973	0.0384	0.9778	-0.0278272	-0.0003	0.0111
521	10	rs11596400	28245420	27977627	28298726	2.50834e-07	A	G	ARMC4	0	intronic	8.586	5	5	15	1.949e-13	-7.35225	-0.1278	0.0174	0.7925	0.263066	0.0013	0.005
522	10	rs1265842	28924901	28770717	28924901	2.38145e-05	C	T	WAC	12859	intergenic	1.447	6	5	15	1.703e-10	6.38598	0.1113	0.0174	0.8982	-0.127936	-0.0006	0.005
523	10	rs2478835	30317949	30291963	30335520	4.68956e-05	C	T	KIAA1462	0	exonic	6.483	6	4	15	5.04e-10	-6.21785	-0.1093	0.0176	0.7727	0.288845	0.0015	0.005
524	10	rs2994648	31290845	31112279	31530302	8.42008e-05	C	T	ZNF438	0	intronic	0.84	5	5	15	3.329e-09	5.91449	0.131	0.0222	0.01537	2.42354	0.0156	0.0064
525	10	rs76164690	32590362	32556229	32700539	5.93227e-05	T	G	EPC1	0	intronic	3.699	5	4	5	7.193e-10	-6.16178	-0.154	0.025	0.8088	-0.241974	-0.0018	0.0074
526	10	rs898550	44430746	44384191	44431648	0.0074094	T	C	LINC00841	3704	intergenic	0.68	7	5	15	1.804e-06	-4.77423	-0.083	0.0174	0.364	0.90777	0.0046	0.005
527	10	rs4506594	45384811	45373510	45445622	1.08244e-07	G	A	TMEM72-AS1	0	ncRNA_intronic	0.656	5	5	15	2.17e-14	7.64013	0.1479	0.0194	0.227	-1.20812	-0.0067	0.0055
528	10	rs34130368	48411796	48352701	48411796	7.25971e-07	G	T	GDF2	1295	intergenic	0.852	7	2	15	8.772e-13	-7.14852	-0.2027	0.0284	0.9854	0.0182994	0.0002	0.0102
529	10	rs7904833	52279428	52247330	52279428	0.00478387	C	A	SGMS1	0	intronic	8.932	5	4	5	7.559e-07	4.94642	0.0867	0.0175	0.7125	-0.368501	-0.0018	0.005
530	10	rs10999883	53636854	53625669	53680796	0.00499713	G	A	PRKG1	0	intronic	3.197	5	5	15	7.814e-07	-4.93996	-0.1146	0.0232	0.8451	0.195374	0.0013	0.0067
531	10	rs4948550	60588553	60558125	60597789	0.000210237	C	T	BICC1	0	exonic	19.02	7	4	15	1.001e-08	-5.73056	-0.1114	0.0194	0.03937	-2.0603	-0.0115	0.0056
532	10	rs10761530	62390726	62359130	62521404	3.29735e-06	C	T	ANK3	0	intronic	1.282	3a	5	15	1.136e-11	6.78813	0.117	0.0172	0.2303	-1.19959	-0.006	0.005
533	10	rs7093341	63144644	63041163	63552598	6.36557e-08	G	A	TMEM26	21756	intergenic	15.79	5	7	15	1.864e-17	-8.50197	-0.1494	0.0176	0.01177	2.51897	0.0128	0.0051
534	10	rs35732435	65120962	64832179	65400352	8.74013e-08	C	T	JMJD1C	0	intronic	2.349	6	4	15	1.738e-15	7.95874	0.1495	0.0188	0.05467	1.92149	0.0105	0.0055
535	10	rs4746651	68744384	68740662	68747691	0.00553166	G	A	CTNNA3:LRRTM3	0:0	intronic	4.63	6	5	15	1.023e-06	4.88716	0.1183	0.0242	0.5382	0.615537	0.0045	0.0073
536	10	rs28564120	70330410	70315276	70580477	0.000359011	A	G	TET1	0	intronic	2.383	7	5	5	1.222e-08	-5.69663	-0.1247	0.0219	0.6408	0.466581	0.003	0.0065
537	10	rs17476364	71094504	71093392	71106964	0.00290636	T	C	HK1	0	intronic	9.728	4	2	7	3.75e-07	5.08123	0.1481	0.0292	0.4418	-0.769157	-0.0066	0.0085
538	10	rs12247028	75410052	74797066	75694826	1.19301e-07	A	G	SYNPO2L	0	intronic	8.363	1f	1	15	1.184e-13	-7.41856	-0.1396	0.0188	0.05909	1.88752	0.01	0.0053
539	10	rs7098414	82214586	81914787	82284512	0.000286441	C	A	TSPAN14	0	intronic	4.319	4	1	1	1.032e-08	5.72538	0.1122	0.0196	0.2767	1.08776	0.0062	0.0057
540	10	rs303217	91153699	91066460	91195363	0.000565023	C	T	LIPA:IFIT1	0:0	intronic	3.162	1d	1	7	4.063e-08	-5.48809	-0.096	0.0175	0.07324	-1.79133	-0.009	0.005
541	10	rs7918084	94429467	94248310	94495241	0.00222758	T	C	EIF2S2P3	0	ncRNA_exonic	4.484	5	9	15	2.042e-07	5.19547	0.0906	0.0174	0.9353	-0.0811785	-0.0004	0.0051
542	10	rs7092226	96112233	95971321	96845842	8.01836e-08	T	G	NOC3L	0	intronic	1.485	7	4	4	4.655e-15	7.8359	0.1633	0.0208	0.03378	-2.12269	-0.0126	0.0059
543	10	rs73345152	101482104	101359711	101482104	0.00376492	A	G	CUTC:COX15	0:0	intronic	0.65	7	4	4	1.664e-06	-4.79046	-0.1004	0.021	0.004783	-2.8213	-0.017	0.006
544	10	rs72841270	104642237	104229588	105175131	2.13032e-08	T	G	C10orf32-ASMT:AS3MT	0:0	intronic	9.008	6	4	15	1.312e-26	10.6764	0.2669	0.025	0.0001154	3.8557	0.0276	0.0072
545	10	rs7082671	106781426	106781426	106781426	4.0017e-07	G	A	SORCS3	0	intronic	3.879	5	5	15	5.492e-13	7.21253	0.4972	0.0689	0.1537	-1.42658	-0.0268	0.0188
546	10	rs117464403	107158054	107158054	107289232	7.43012e-06	G	A	SORCS3	133060	intergenic	17.82	3a	7	15	2.953e-11	6.6489	0.4537	0.0682	0.8077	-0.243394	-0.0049	0.0202
547	10	rs111777102	111965826	111962102	112122805	7.05668e-05	C	T	MXI1	1536	intergenic	3.761	6	1	14	1.56e-09	6.03804	0.214	0.0354	0.07707	-1.76795	-0.018	0.0102
548	10	rs117707765	112608355	112608355	112804349	0.00359115	C	T	RBM20	9127	intergenic	0.314	7	5	5	7.772e-07	-4.94101	-0.1125	0.0228	0.08398	1.72805	0.0121	0.007
549	10	rs74157561	115725280	115678858	115768936	9.107e-08	A	G	NHLRC2	48326	intergenic	0.628	7	5	15	1.663e-21	-9.52421	-0.3951	0.0415	0.07024	-1.81036	-0.0206	0.0114
550	10	rs7082836	116646237	116571281	116647316	0.000937043	G	A	FAM160B1	0	intronic	0.532	7	5	15	1.964e-07	5.20271	0.0902	0.0173	0.004996	-2.80729	-0.0141	0.005
551	10	rs11197813	118523933	118521635	118540458	0.00747346	A	G	RPL5P27	13160	intergenic	0.815	7	5	15	1.474e-06	-4.81473	-0.0911	0.0189	0.9666	-0.0418729	-0.0002	0.0054
552	10	rs2234962	121429633	121366822	121699174	1.05481e-07	T	C	BAG3	0	exonic	21.5	1f	3	4	5.354e-23	9.8748	0.2087	0.0211	0.19	-1.31058	-0.008	0.0061
553	10	rs11592107	122968964	122967170	123001936	1.7071e-05	G	A	LINC01153	23483	intergenic	5.843	3a	5	15	1.234e-10	6.43509	0.1203	0.0187	0.4082	0.827065	0.0045	0.0054
554	10	rs10490923	124214251	124130086	124235226	0.000202392	G	A	ARMS2	0	exonic	0.277	5	5	15	5.021e-09	5.84647	0.1533	0.0262	0.6304	0.481164	0.0036	0.0075
555	10	rs4411245	126712781	126697609	126739338	0.00520629	G	A	CTBP2	0	intronic	2.951	4	1	4	9.739e-07	4.89684	0.0929	0.019	0.4317	0.786286	0.0043	0.0055
556	10	rs7095766	129769698	129768836	129782396	0.00348195	T	C	PTPRE	0	intronic	2.724	5	2	15	5.403e-07	-5.01142	-0.0956	0.0191	0.3285	0.97714	0.0054	0.0056
557	10	rs9419374	133729749	133729749	133797034	3.60038e-05	G	A	PPP2R2D	18205	intergenic	0.027	3a	2	15	3.442e-10	6.27744	0.1164	0.0185	0.6837	0.407419	0.0022	0.0054
558	10	rs1133400	134459388	134353789	134517013	5.89948e-05	A	G	INPP5A	0	exonic	17.57	4	4	5	8.304e-10	-6.139	-0.1318	0.0215	0.414	-0.816875	-0.0051	0.0063
559	11	rs138682320	781328	721877	827029	0.00432665	G	A	AP006621.5	0	intronic	2.026	7	4	5	9.033e-07	-4.91161	-0.1268	0.0258	0.1674	-1.38061	-0.0108	0.0079
560	11	rs4980379	1888614	1872792	2024451	6.66788e-08	C	T	LSP1	0	intronic	1.242		2	14	3.237e-47	14.4324	0.2642	0.0183	0.01423	-2.4514	-0.0129	0.0053
561	11	rs17224476	4673788	4664442	4692908	0.000277292	G	A	OR51E1	0	exonic	13.42	7	5	15	7.373e-09	5.7822	0.1597	0.0276	0.9793	-0.0259465	-0.0002	0.008
562	11	rs3750944	6239344	6198575	6289118	0.00200703	A	G	FAM160A2	0	exonic	21	5	4	4	4.34e-07	5.05341	0.089	0.0176	0.01753	2.3754	0.0121	0.0051
563	11	rs11606889	6569896	6563565	6569896	0.00741862	G	A	DNHD1	0	exonic	23.9	5	4	5	2.151e-06	-4.73869	-0.1052	0.0222	0.1749	1.35663	0.0087	0.0064
564	11	rs4315061	8247020	8243798	8255855	1.31269e-06	C	T	LMO1	0	intronic	0.796	2b	5	15	2.242e-12	7.01854	0.1246	0.0178	0.7895	0.26696	0.0014	0.0052
565	11	rs871677	8738843	8660117	8825966	2.26271e-05	T	C	ST5	0	intronic	7.913	5	2	6	2.23e-10	-6.3446	-0.1239	0.0195	0.1834	1.33036	0.0076	0.0057
566	11	rs75248620	9909127	9839583	10370119	9.36959e-08	G	A	SBF2:RP11-1H15.2	0:0	ncRNA_intronic	16.94	5	5	15	9.968e-20	-9.0893	-0.2916	0.0321	0.08428	1.72637	0.0161	0.0093
567	11	rs10832011	13287938	13230507	13352405	1.06718e-07	A	G	ARNTL	10260	intergenic	0.438	6	5	15	7.434e-15	7.77687	0.1472	0.0189	0.2062	1.26408	0.0069	0.0055
568	11	rs10832300	14788963	14256184	14980376	2.51143e-07	A	G	PDE3B	0	intronic	6.966	5	5	15	2.113e-13	-7.34144	-0.1299	0.0177	0.577	-0.557772	-0.0035	0.0063
569	11	rs35540641	16237132	16231667	16383119	2.13032e-08	C	T	SOX6	0	intronic	3.333	5	5	15	2.089e-34	12.2323	0.2408	0.0197	0.0003174	-3.60067	-0.0206	0.0057
570	11	rs77041080	22534524	22373396	22536131	1.06827e-07	C	A	RP11-34N19.1	10131	intergenic	6.348	5	5	15	3.551e-16	8.15297	0.2911	0.0357	0.2077	1.25992	0.0127	0.0101
571	11	rs76023508	27635206	27635206	27748285	1.25783e-07	T	C	BDNF-AS	0	ncRNA_intronic	0.915	3a	2	15	9.568e-14	7.44673	0.2863	0.0384	0.2331	-1.19241	-0.0134	0.0113
572	11	rs61879810	31821467	31132257	31858991	7.1167e-07	G	A	PAX6	0	intronic	5.445	4	1	13	1.354e-11	6.76275	0.1645	0.0243	4.823e-05	4.06404	0.0288	0.0071
573	11	rs7120686	32460227	32447347	32524974	0.002076	C	T	WT1-AS	0	ncRNA_exonic	9.315	4	1	13	1.938e-07	5.20519	0.0942	0.0181	0.7241	-0.352985	-0.0018	0.0052
574	11	rs4592416	43800474	43633645	43878505	0.00376452	A	G	HSD17B12	0	intronic	1.305		5	15	9.168e-07	4.9087	0.085	0.0173	0.05449	-1.92292	-0.0097	0.005
575	11	rs7929488	48516574	46318032	51459057	2.13032e-08	T	G	OR4A46P	1325	intergenic	8.922	6	7	15	9.314e-16	-8.03558	-0.1845	0.023	0.0003284	-3.5918	-0.023	0.0064
576	11	rs12797544	57049791	57012322	57078721	0.00285966	A	G	TNKS1BP1	17320	intergenic	1.944	6	5	15	3.936e-07	5.07203	0.0944	0.0186	0.3232	0.987903	0.0055	0.0056
577	11	rs509564	57448117	57419349	57665449	7.99204e-07	C	T	ZDHHC5	0	intronic	19.02		2	5	1.396e-12	7.08445	0.1475	0.0208	0.2295	-1.20165	-0.0071	0.0059
578	11	rs1938598	58413910	57944732	58436939	9.62168e-08	T	C	GLYAT	0	intronic	10.38	5	5	15	6.08e-14	7.50635	0.1517	0.0202	0.1005	-1.64243	-0.0095	0.0058
579	11	rs1139011	61277031	61259386	61282980	6.04636e-08	C	T	LRRC10B	0	exonic	21.3		1	11	4.435e-24	-10.1215	-0.3924	0.0388	0.009625	2.58902	0.0296	0.0114
580	11	rs11231053	62133220	62065997	62181882	0.00710166	G	A	ASRGL1	0	intronic	2.172	7	5	15	1.8e-06	-4.77467	-0.0835	0.0175	0.2733	1.09549	0.0055	0.005
581	11	rs113554344	62610758	62610758	62664079	0.00923129	C	A	WDR74:RNU2-2P	1476:1476	intergenic	7.82	6	1	5	3.519e-06	-4.63794	-0.179	0.0386	0.0933	-1.67824	-0.0196	0.0117
582	11	rs35927325	63882495	63858227	64138447	6.58986e-05	C	T	MACROD1:FLRT1	0:0	intronic	4.82	5	4	15	1.01e-09	6.10782	0.2221	0.0364	0.3807	0.876607	0.0091	0.0104
583	11	rs3825073	64900270	64855986	64938066	0.00214708	G	T	SYVN1	0	intronic	10.26		1	6	2.154e-07	-5.18553	-0.1209	0.0233	0.5775	0.55704	0.0037	0.0067
584	11	rs642803	65560620	65351074	65781459	2.13032e-08	C	T	OVOL1	0	intronic	1.096	4	1	14	4.828e-23	-9.88516	-0.1725	0.0174	0.0002375	-3.67538	-0.0185	0.005
585	11	rs36027301	67809268	67775128	67976593	3.71047e-05	C	T	TCIRG1	0	exonic	29.3	4	2	5	3.918e-10	-6.25726	-0.2395	0.0383	0.4918	-0.687449	-0.0073	0.0107
586	11	rs12224376	69074090	68915094	69152264	1.13907e-07	G	A	MYEOV	0	intergenic	0.04	5	5	15	9.151e-18	-8.58415	-0.2423	0.0282	0.3171	-1.00044	-0.0081	0.0081
587	11	rs875107	70005374	69983047	70063449	6.77795e-08	A	C	ANO1	0	intronic	1.16		4	15	2.279e-14	-7.63382	-0.1322	0.0173	0.01525	-2.42639	-0.0122	0.005
588	11	rs58941166	72083441	71945332	72175375	1.26612e-07	G	A	CLPB	0	intronic	2.316	7	4	5	3.401e-14	7.58206	0.2651	0.035	0.5855	-0.545369	-0.0055	0.0101
589	11	rs61516411	73302768	73004053	73302768	6.75249e-05	T	C	FAM168A	0	intronic	0.132	7	5	5	7.634e-09	5.77635	0.158	0.0274	0.001255	-3.22608	-0.0252	0.0078
590	11	rs76704686	74378499	74276167	74381181	0.000428812	T	C	POLD3	0	intronic	1.178	7	5	15	2.173e-08	5.59763	0.0973	0.0174	0.1685	1.37704	0.0069	0.005
591	11	rs7115331	76218590	76125116	76328664	9.10075e-06	T	G	C11orf30	0	intronic	10.17	7	4	5	3.915e-11	-6.60726	-0.1266	0.0192	0.8958	-0.130969	-0.0007	0.0055
592	11	rs2450128	77940075	77766500	78135704	2.90935e-05	G	A	GAB2	0	intronic	0.889	5	4	5	3.528e-10	-6.2736	-0.1505	0.024	0.1251	-1.53371	-0.0105	0.0068
593	11	rs2163612	83179196	83172042	83179196	0.00480806	C	A	DLG2	0	intronic	6.263	5	5	15	1.067e-06	-4.87886	-0.0842	0.0173	0.1723	1.36485	0.0068	0.005
594	11	rs56263826	84308799	84273227	84372899	0.000978493	A	G	DLG2	0	intronic	3.705	6	5	15	9.962e-08	-5.32742	-0.134	0.0252	0.06934	-1.8162	-0.0132	0.0073
595	11	rs2289123	89224718	89216425	89224718	0.000567598	T	G	NOX4	0	UTR5	12.75		1	1	2.909e-08	-5.54683	-0.119	0.0215	0.3355	0.963095	0.006	0.0062
596	11	rs1255528	95299962	95274265	95328768	1.32664e-07	A	G	RP11-338H14.1	69244	intergenic	3.912		5	15	1.257e-14	7.71012	0.1701	0.0221	0.7477	0.321674	0.0021	0.0065
597	11	rs61912563	96193986	96144399	96227048	0.00357728	G	T	JRKL:JRKL-AS1	0:0	ncRNA_intronic	2.433	6	5	15	4.79e-07	-5.03454	-0.1222	0.0243	0.6613	-0.438119	-0.0031	0.0071
598	11	rs12789536	100091086	100081589	100125313	0.00594293	C	T	CNTN5	0	intronic	2.113	7	5	15	1.185e-06	4.85813	0.0877	0.0181	0.4754	0.713721	0.0037	0.0052
599	11	rs12793858	100664080	100438447	100752217	4.65842e-08	A	G	ARHGAP42	0	intronic	0.189	7	4	15	2.198e-15	-7.92963	-0.1386	0.0175	0.003864	2.88906	0.0146	0.005
600	11	rs10466638	101916074	101902580	101975560	0.000878859	A	G	C11orf70	2099	intergenic	1.219	5	5	15	5.417e-08	-5.43705	-0.0956	0.0176	0.4623	0.735065	0.0037	0.005
601	11	rs4754196	107096777	107053437	107340783	1.04282e-07	A	G	RP11-382M14.1	48520	intergenic	4.342	7	9	15	1.091e-18	-8.82537	-0.1535	0.0174	0.1755	1.35474	0.0068	0.005
602	11	rs4250067	108295315	108005215	108366449	0.00513457	C	T	C11orf65	0	intronic	4.889	6	9	15	8.178e-07	4.93107	0.087	0.0177	0.8529	0.18542	0.0009	0.0051
603	11	rs11608122	111535105	111432161	111782697	3.14672e-05	C	T	SIK2	0	intronic	1.959	6	4	5	2.973e-10	6.30018	0.1244	0.0197	0.5441	0.606625	0.0034	0.0056
604	11	rs11214436	112830782	112827048	112997413	0.000924566	G	T	RP11-629G13.1	0	ncRNA_exonic	0.357	7	5	14	9.095e-08	-5.34394	-0.0952	0.0178	0.06817	1.82388	0.0094	0.0052
605	11	rs139261387	114525982	114504085	114538321	0.00578361	C	T	NXPE2	23125	intergenic	0.682	7	5	15	1.173e-06	4.86014	0.2646	0.0544	0.4112	-0.821784	-0.0146	0.0178
606	11	rs4938228	116073168	116072627	116103543	9.52534e-06	A	G	snoU13	117892	intergenic	5.118	6	5	15	5.42e-10	6.20644	0.1178	0.019	0.0006669	3.40284	0.0185	0.0054
607	11	rs7116797	116707338	116661826	117091609	1.10355e-05	G	A	APOA1:APOA1-AS	0:0	ncRNA_intronic	10.85	2b	1	5	5.185e-11	6.56552	0.1843	0.0281	0.942	-0.0727564	-0.0006	0.0078
608	11	rs12790943	120058623	120056416	120067082	0.000264696	C	T	TRIM29	2385	intergenic	0.863	5	1	7	1.135e-08	-5.70921	-0.1002	0.0175	0.1026	-1.63238	-0.0083	0.0051
609	11	rs61911503	122524741	122464091	122553836	1.36718e-07	G	A	UBASH3B	1641	intergenic	8.12	4	5	15	8.013e-15	7.76737	0.2069	0.0266	0.8717	-0.1615	-0.0013	0.0079
610	11	rs11604175	124619407	124619407	124624854	0.00164954	C	T	VSIG2	0	intronic	9.987	5	2	13	1.267e-07	5.28356	0.1053	0.0199	0.9261	-0.0927527	-0.0005	0.0057
611	11	rs113223494	128768852	128764570	129191288	0.000486883	G	A	KCNJ5	0	intronic	3.912	7	1	14	2.47e-08	-5.57537	-0.177	0.0317	0.2285	-1.20423	-0.0115	0.0095
612	11	rs7936928	130279168	130257825	130334697	1.12526e-07	C	T	ADAMTS8	0	intronic	2.596	5	4	14	1.479e-21	-9.53638	-0.1707	0.0179	0.2936	-1.05026	-0.0055	0.0052
613	12	rs55935819	2521579	2465364	2523772	1.94658e-07	G	A	CACNA1C	0	intronic	0.303	3a	5	15	1.958e-12	7.03744	0.1271	0.0181	0.0002614	-3.65082	-0.0191	0.0052
614	12	rs3217926	4411683	4406582	4412762	0.0053319	T	C	CCND2	0	UTR3	5.579	4	2	4	9.079e-07	-4.91062	-0.0879	0.0179	0.694	-0.393433	-0.0021	0.0052
615	12	rs75507123	5417856	5389325	5481969	0.000590539	G	T	RP11-1038A11.3	0	ncRNA_intronic	0.195	6	5	15	3.942e-08	-5.49343	-0.1434	0.0261	0.115	1.57611	0.0118	0.0075
616	12	rs11055034	12890626	12872484	12898699	2.35981e-06	C	A	APOLD1	0	intronic	0.112	4	5	15	5.898e-12	-6.88209	-0.1345	0.0195	0.5203	0.642883	0.0036	0.0056
617	12	rs1030056	13627944	13581604	13649675	0.00119224	T	C	RNU6-590P	15233	intergenic	1.174	5	1	15	2.17e-07	-5.18415	-0.0899	0.0173	0.01082	-2.54846	-0.0129	0.0051
618	12	rs28444248	15259020	15247329	15316606	1.47277e-05	C	T	RERG	1696	intergenic	3.809	7	5	15	1.024e-10	6.46336	0.1574	0.0243	0.3294	-0.975323	-0.007	0.0072
619	12	rs10840796	17883148	17844926	18071729	0.000435543	A	G	Y_RNA	19167	intergenic	5.38	7	9	15	1.392e-07	-5.2663	-0.094	0.0179	0.000884	-3.32506	-0.0173	0.0052
620	12	rs7134375	20473758	20383093	20519396	7.08499e-08	C	A	RP11-284H19.1	40907	intergenic	9.179	3a	1	15	2.969e-16	-8.17458	-0.1433	0.0175	0.01851	2.35525	0.0119	0.005
621	12	rs7136518	24163241	24154382	24267891	0.000547069	T	C	SOX5	59274	intergenic	1.744	7	5	15	4.476e-08	-5.47096	-0.0986	0.018	0.03939	-2.06009	-0.0107	0.0052
622	12	rs4963772	24758480	24758480	24801856	0.00123447	G	A	KNOP1P1	20996	intergenic	5.351	5	5	15	8.402e-08	-5.35828	-0.1302	0.0243	0.7157	-0.364212	-0.0026	0.007
623	12	rs1948147	26453141	26404284	26491475	7.72612e-08	T	C	RP11-283G6.4:RP11-283G6.5	0:0	ncRNA_intronic	6.042	7	5	15	7.375e-16	8.06415	0.148	0.0184	0.02792	2.19841	0.0117	0.0053
624	12	rs7969332	27398478	27175365	27403929	0.000498529	A	C	STK38L	0	intronic	0.831	5	1	1	1.995e-08	5.61243	0.0992	0.0177	0.7162	0.363542	0.0019	0.0051
625	12	rs7963397	32658637	32648257	32683871	0.00751778	C	T	FGD4	0	intronic	2.622	5	1	7	1.607e-06	4.79745	0.0851	0.0177	0.6802	-0.41219	-0.0021	0.0051
626	12	rs4587807	33510115	33478164	33593127	0.00030568	A	G	SNORD112	5402	intergenic	0.036	7	9	15	1.33e-07	-5.27466	-0.0913	0.0173	5.745e-05	4.02305	0.0202	0.005
627	12	rs441162	41998870	41998870	42007567	0.00826728	G	A	PDZRN4	30477	intergenic	11.37	4	2	15	2.148e-06	-4.73898	-0.0832	0.0175	0.3776	-0.882327	-0.0045	0.0051
628	12	rs7965392	42540280	42348480	42870888	3.05979e-05	G	A	GXYLT1	1598	intergenic	11.53	7	5	15	4.16e-10	6.2479	0.1118	0.0179	0.08648	1.71427	0.0089	0.0052
629	12	rs61917655	48210787	48053802	48210787	1.3349e-07	C	T	HDAC7	0	intronic	18.64	4	1	2	3.716e-14	7.57057	0.2246	0.0297	0.7727	-0.288845	-0.0025	0.0087
630	12	rs74484931	49611304	49255964	49982617	0.000378157	A	G	TUBA1C	0	intergenic	3.53	7	5	15	1.928e-08	-5.61834	-0.273	0.0486	0.115	-1.57611	-0.0209	0.0133
631	12	rs10876004	50547528	50421525	51217317	9.94982e-08	A	G	RP4-605O3.4:CERS5	0:0	ncRNA_intronic	2.724	6	4	5	1.633e-22	9.76237	0.1935	0.0198	0.1265	1.52805	0.0087	0.0057
632	12	rs3782480	52305069	52267668	52334814	0.00066372	G	T	ACVRL1	0	intronic	6.218	5	2	14	3.351e-08	5.52203	0.1507	0.0273	0.5238	-0.637499	-0.005	0.0079
633	12	rs7304594	53441607	53429163	53489301	1.30608e-07	T	C	RP11-983P16.4:TENC1	0:0	ncRNA_intronic	8.574	4	1	2	7.043e-18	8.6142	0.1671	0.0194	0.6888	0.400484	0.0023	0.0056
634	12	rs2077177	54418857	54385599	54445218	1.11502e-07	T	C	RP11-834C11.12:HOXC6:HOXC4:RP11-834C11.14	0:0:0:0	ncRNA_intronic	6.368		1	13	5.359e-15	7.81819	0.1396	0.0179	0.2773	-1.0864	-0.0056	0.0052
635	12	rs705696	56480648	56368708	56482180	0.000329858	G	A	ERBB3	0	intronic	0.669		4	14	1.207e-08	-5.69873	-0.1046	0.0184	0.3755	0.886218	0.0047	0.0053
636	12	rs7137749	57098040	56983424	57216745	9.82603e-08	C	T	NACA	8171	intergenic	1.449	7	5	15	7.228e-15	7.78043	0.1412	0.0181	0.116	1.57179	0.0082	0.0052
637	12	rs7959649	67783108	67547886	67821544	0.000221567	C	T	NTAN1P3	34943	intergenic	6.019	5	5	15	8.143e-09	5.76547	0.1166	0.0202	0.1313	1.509	0.0088	0.0058
638	12	rs3730646	69231980	69157455	69243182	0.00682823	G	A	MDM2	0	intronic	13.48	4	4	4	1.553e-06	4.80429	0.0855	0.0178	0.3978	0.845557	0.0044	0.0052
639	12	rs521033	69951428	69827140	70014714	7.94629e-07	A	G	FRS2	0	intronic	0.2	4	5	5	1.097e-12	-7.11775	-0.1802	0.0253	0.6834	0.407828	0.0029	0.0071
640	12	rs6539284	79592680	79538633	79747487	8.62928e-05	T	C	SYT1	0	intronic	0.417	6	5	15	1.48e-09	6.04653	0.1064	0.0176	0.4311	-0.787311	-0.004	0.0051
641	12	rs1452242	85171191	85165823	85233346	0.00866852	T	C	SLC6A15	82300	intergenic	3.905		15	15	3.242e-06	-4.65486	-0.0846	0.0182	0.08303	1.73337	0.009	0.0052
642	12	rs10858915	90051547	89783985	90549906	7.3216e-08	A	G	ATP2B1	0	intronic	1.824	7	5	5	1.792e-34	12.2448	0.2121	0.0173	0.02152	-2.29873	-0.0115	0.005
643	12	rs4761524	94144175	94090867	94201279	0.000450193	A	G	CRADD	0	intronic	0.101	7	5	15	2.773e-08	5.5552	0.0961	0.0173	0.07935	-1.75447	-0.0088	0.005
644	12	rs140450269	94801634	94655614	94882905	0.00408426	G	A	CCDC41	0	intronic	1.777	7	5	15	6.548e-07	4.97431	0.1588	0.0319	0.4377	-0.776083	-0.0073	0.0095
645	12	rs11108209	96109855	96048079	96125144	3.01335e-05	T	C	NTN4	0	intronic	0.809	5	4	15	2.4e-10	-6.33328	-0.1901	0.03	0.9651	-0.0437546	-0.0004	0.0088
646	12	rs7134060	96717095	96643856	96801217	2.30538e-05	G	A	CDK17	0	intronic	1.762	6	4	5	1.129e-09	-6.09002	-0.1058	0.0174	0.002152	-3.06841	-0.0154	0.005
647	12	rs5742643	102837863	102399379	102859649	0.0073473	C	T	IGF1	0	intronic	0.711		5	15	3.485e-06	-4.63995	-0.0934	0.0201	0.01572	2.41535	0.0139	0.0058
648	12	rs34318061	104891832	104891091	104910844	0.0018771	A	G	CHST11	0	intronic	1.439	5	2	15	2.681e-07	5.14459	0.1069	0.0208	0.08989	1.69598	0.0103	0.006
649	12	rs11112529	105841801	105807430	105843310	0.000343842	C	T	C12orf75	51925	intergenic	1.646	7	5	15	1.168e-08	-5.70433	-0.1014	0.0178	0.5903	0.538401	0.0028	0.0051
650	12	rs12184466	111281636	110329431	111600134	2.62799e-08	C	T	RP1-74B13.2	0	ncRNA_intronic	2.336	5	5	14	2.828e-24	10.1655	0.2533	0.0249	0.0006599	-3.40572	-0.0249	0.0073
651	12	rs12581446	115526309	115505916	115556294	5.7176e-08	T	G	RP11-25E2.1	8350	intergenic	0.02	7	2	15	4.423e-17	-8.4011	-0.1558	0.0185	0.007809	2.66022	0.0143	0.0054
652	12	rs3898618	120813921	120416684	120834377	1.09743e-06	T	C	RPS27P25	4429	intergenic	3.308		5	14	2.488e-12	-7.00398	-0.268	0.0383	0.1232	1.54148	0.0179	0.0116
653	12	rs28629903	122497001	122483836	122673048	9.98369e-08	C	T	BCL7A	0	exonic	17.46	5	2	4	2.053e-14	-7.64726	-0.1354	0.0177	0.1295	1.51608	0.0077	0.0051
654	12	rs7975763	123604053	123296204	123913433	9.27426e-08	C	T	PITPNM2	0	intronic	1.477	7	5	5	2.981e-15	-7.8917	-0.1698	0.0215	0.07886	-1.75734	-0.0108	0.0061
655	12	rs1244099	124816131	124792451	124843326	1.05061e-07	G	T	NCOR2	0	intronic	6.534		4	4	2.218e-14	-7.63731	-0.1648	0.0216	0.1848	-1.32612	-0.0085	0.0064
656	12	rs117206641	133086888	133048600	133124753	0.00258198	C	T	FBRSL1	0	intronic	9.77	5	4	5	3.98e-07	5.06991	0.1454	0.0287	0.1548	-1.42278	-0.0118	0.0083
657	12	rs12828318	133766122	133688707	133781163	0.00111921	A	G	ZNF268:CTD-2140B24.4	0:0	intronic	4.288	5	4	8	7.548e-08	5.37761	0.1304	0.0243	0.5825	-0.549737	-0.0037	0.0067
658	13	rs9509531	21670472	21638698	21683681	0.0033575	C	T	RPS12P23	1618	intergenic	12.75	7	5	15	4.131e-07	-5.06282	-0.0898	0.0177	0.796	-0.258527	-0.0013	0.005
659	13	rs483071	22294117	22284926	22340878	1.23868e-07	T	C	FGF9	15479	intergenic	5.57	5	5	15	4.999e-15	7.82694	0.1415	0.0181	0.519	0.644888	0.0034	0.0052
660	13	rs55641580	25257917	25243777	25298654	1.03688e-05	C	T	ATP12A	0	intronic	8.093	5	5	14	4.789e-11	6.57735	0.1745	0.0265	0.9075	0.116192	0.0009	0.0077
661	13	rs574593	27118279	27087872	27221342	0.00119009	C	T	WASF3	13560	intergenic	0.796		13	14	8.998e-07	4.91237	0.0958	0.0195	2.635e-06	-4.6974	-0.0267	0.0057
662	13	rs9507885	27951090	27845548	27954247	0.00614314	C	T	LINC01079	2586	intergenic	0.429		5	14	1.14e-06	-4.86579	-0.1518	0.0312	0.7231	0.354319	0.0032	0.0089
663	13	rs9513004	28623759	28591318	28663909	0.00248333	C	T	FLT3	0	intronic	10.17	4	1	14	2.648e-07	-5.14692	-0.113	0.022	0.6569	-0.444197	-0.0028	0.0063
664	13	rs9506206	30164963	30064014	30234829	1.23026e-07	G	A	SLC7A1	0	intronic	1.222	7	1	5	1.16e-16	8.28714	0.1839	0.0222	0.5001	-0.674332	-0.0043	0.0063
665	13	rs6563624	32193891	32098134	32283662	1.3221e-07	G	T	RXFP2	119782	intergenic	1.537	6	14	15	5.272e-14	7.525	0.1314	0.0175	0.7343	0.339411	0.0017	0.005
666	13	rs7321872	38246607	38126240	38290276	0.000100737	A	G	TRPC4	0	intronic	0.095	5	4	15	2.028e-09	-5.99555	-0.1182	0.0197	0.2998	1.03686	0.0059	0.0057
667	13	rs56256111	41478963	41143720	41677832	2.81357e-07	G	A	TPTE2P5	0	ncRNA_intronic	2.163	6	5	15	2.599e-13	7.31369	0.1926	0.0263	0.4984	0.677009	0.0054	0.008
668	13	rs3742261	42703682	42621017	42800114	0.000600394	T	C	DGKH	0	intronic	14.81		4	4	5.184e-08	-5.44488	-0.0953	0.0175	0.04026	-2.05107	-0.0103	0.005
669	13	rs1886220	47159484	47154966	47247637	0.00490627	G	A	LRCH1	0	intronic	0.257		1	5	1.217e-06	-4.85285	-0.0981	0.0202	0.1081	1.60679	0.0094	0.0059
670	13	rs3118904	51100097	50954721	51170793	2.38553e-05	G	A	DLEU1:RP11-175B12.2	0:0	ncRNA_exonic	1.407	7	5	15	1.753e-10	6.38155	0.1161	0.0182	0.805	-0.246881	-0.0013	0.0053
671	13	rs9526707	51489186	51444628	51530414	1.18294e-05	G	A	RNASEH2B	0	intronic	10.02	2b	1	5	6.59e-11	-6.5297	-0.1217	0.0186	0.5532	-0.592972	-0.0032	0.0054
672	13	rs73203368	56421523	55679499	56435108	0.00145586	A	C	HNF4GP1	151810	intergenic	3.135	6	9	15	1.688e-07	-5.23078	-0.1239	0.0237	0.1136	-1.58222	-0.0107	0.0068
673	13	rs7324697	58259492	58250322	58796832	0.000305991	C	A	PCDH17	0	intronic	0.245	6	4	15	1.592e-08	5.65134	0.1047	0.0185	0.06395	-1.85253	-0.0099	0.0053
674	13	rs11148464	59924911	59899391	59926104	0.00328911	C	T	RPP40P2	87385	intergenic	7.94	7	5	15	5.987e-07	4.99164	0.089	0.0178	0.148	1.44663	0.0074	0.0051
675	13	rs1866983	67337413	67317626	67371705	0.00446047	G	A	PCDH9	0	intronic	2.907		5	15	1.113e-06	-4.87053	-0.0885	0.0182	0.08144	1.74239	0.009	0.0052
676	13	rs3861113	72364382	72332431	72387833	8.41609e-06	C	A	DACH1	0	intronic	15.25	4	5	15	3.949e-11	6.60598	0.2126	0.0322	0.5258	-0.63443	-0.0058	0.0091
677	13	rs12866098	73119617	73119617	73119617	0.000622198	G	A	SNORA9	41200	intergenic	9.404	3a	7	15	2.727e-08	5.55812	0.1033	0.0186	0.85	-0.189118	-0.001	0.0053
678	13	rs78474310	73826901	73802113	73839616	0.000308206	A	G	RNY1P8	25503	intergenic	5.71	5	5	15	9.739e-09	-5.73521	-0.2428	0.0423	0.6013	0.522532	0.0066	0.0126
679	13	rs6562778	74223828	74203886	74225948	0.00336508	G	A	LINC00393	1437	intergenic	2.987	6	9	15	5.356e-07	5.0131	0.088	0.0176	0.2709	1.10099	0.0056	0.0051
680	13	rs7988232	79808655	79807779	79853969	0.00163296	G	A	BCAS2P3	67634	intergenic	4.072	7	5	15	1.24e-07	5.2875	0.0939	0.0178	0.943	0.0714998	0.0004	0.0051
681	13	rs1215469	80707408	80676704	80759013	8.74771e-06	C	A	SPRY2	202702	intergenic	20.8		1	15	5.233e-11	-6.56415	-0.1383	0.0211	0.1725	-1.36421	-0.0084	0.0061
682	13	rs55684003	97988689	97878825	98031023	1.29385e-05	A	G	MBNL2	0	intronic	1.203	6	4	5	1.014e-10	6.46485	0.122	0.0189	0.1247	1.53534	0.0084	0.0054
683	13	rs4771653	110482739	110469401	110497442	0.00278872	T	C	IRS2	43823	intergenic	1.532	5	5	15	3.018e-07	-5.12232	-0.0954	0.0186	0.8353	-0.207909	-0.0011	0.0054
684	13	rs4773140	110954237	110953848	110959705	7.33563e-06	G	A	COL4A1	0	intronic	1.494	5	2	7	2.904e-11	-6.65136	-0.1385	0.0208	0.8002	-0.253088	-0.0016	0.0062
685	13	rs9549617	113628070	113613383	113659706	0.00560769	C	A	MCF2L	0	intronic	2.757	5	4	14	1.131e-06	4.86736	0.0972	0.02	0.3921	-0.855815	-0.005	0.0059
686	13	rs7321688	115000365	114943266	115093704	2.36204e-07	C	A	CDC16	0	UTR5	10.53	4	1	1	1.985e-13	7.3498	0.1507	0.0205	0.5285	-0.630297	-0.0037	0.0059
687	14	rs7350752	21841154	21801136	21977962	0.000428294	G	A	SUPT16H	0	intronic	0.715	5	4	4	1.966e-08	-5.61497	-0.1504	0.0268	0.2588	1.12923	0.0088	0.0078
688	14	rs17880989	23313633	23313633	23415178	3.96593e-06	G	A	MMP14	0	exonic	24.5	5	3	4	1.114e-11	6.79095	0.4014	0.0591	0.9202	0.100182	0.0018	0.0178
689	14	rs445754	23863802	23861811	23874523	0.000935248	G	T	MYH6	0	intronic	0.556	7	4	14	5.663e-08	5.42913	0.1125	0.0207	0.5806	0.552509	0.0034	0.0061
690	14	rs1950500	24830850	24734645	24859117	2.56258e-07	C	T	NFATC4	4028	intergenic	4.836		7	15	2.203e-13	7.33586	0.1396	0.019	0.5464	0.603163	0.0033	0.0055
691	14	rs17115145	30122409	30066929	30208630	0.00182156	C	T	PRKD1:CTD-2503I6.1	0:0	ncRNA_intronic	0.581	5	5	15	1.855e-07	5.21331	0.0924	0.0177	0.3564	0.922247	0.0047	0.0051
692	14	rs2273171	31381351	31361742	31504601	0.000371139	T	C	STRN3	0	exonic	22.4	7	4	4	1.301e-08	-5.68593	-0.0984	0.0173	0.6045	-0.51794	-0.0026	0.005
693	14	rs4424827	35110857	34984485	35115736	0.000538779	T	C	SNX6	11467	intergenic	1.363	5	5	15	2.111e-08	-5.60265	-0.0981	0.0175	0.9834	-0.0208065	-0.0001	0.0051
694	14	rs7155504	36158828	35901867	36409827	3.73973e-07	T	C	RALGAPA1	0	intronic	19.75	5	4	5	5.162e-13	7.22096	0.2286	0.0317	0.1288	-1.51885	-0.0136	0.009
695	14	rs28615884	39380787	39374796	39679521	0.0086729	G	T	LINC00639	0	ncRNA_intronic	6.361	6	5	15	2.603e-06	-4.69989	-0.1062	0.0226	0.2313	-1.19702	-0.0077	0.0064
696	14	rs34621224	41558223	41515811	41569685	0.00465577	T	C	RP11-129M6.1	113140	intergenic	1.659	7	5	15	1.168e-06	-4.86099	-0.0847	0.0174	0.08866	-1.70251	-0.0085	0.005
697	14	rs72677850	50849397	50512111	51156734	1.32326e-07	G	A	CDKL1	0	intronic	1.8	5	1	15	4.857e-16	-8.11502	-0.5442	0.0671	0.7377	0.334901	0.008	0.0239
698	14	rs35413927	53420358	53165078	53425983	4.88837e-06	A	G	FERMT2	1204	intergenic	1.07	7	5	15	1.768e-11	-6.724	-0.1274	0.0189	0.4908	0.689037	0.0037	0.0054
699	14	rs762643	54422767	54419965	54435049	0.00415979	G	T	BMP4	0	intronic	9.71		1	10	6.051e-07	-4.98958	-0.0875	0.0175	0.7101	0.371722	0.0019	0.0051
700	14	rs73266074	55470098	55330255	55470098	0.00421378	G	A	WDHD1	0	intronic	0.524	6	4	5	7.806e-07	-4.94016	-0.1353	0.0274	0.2613	1.12332	0.0088	0.0078
701	14	rs1051858	58831142	58710765	58854075	0.00539629	A	G	ARID4A	0	exonic	8.878	7	4	5	1.014e-06	4.8889	0.0887	0.0182	0.4686	0.724759	0.0038	0.0053
702	14	rs12435725	59430568	59348392	59430568	0.00695807	G	T	RP11-112J1.2	0	ncRNA_intronic	10.68	6	5	15	2.155e-06	4.73832	0.0827	0.0174	0.1066	1.61367	0.0081	0.005
703	14	rs7160041	60703989	60249205	60782370	0.000162722	C	T	CTD-2184C24.2	2849	intergenic	3.963	7	5	15	3.372e-09	-5.91238	-0.122	0.0206	0.8341	-0.209446	-0.0012	0.0059
704	14	rs7145363	64032310	63970754	64033225	0.00577276	T	C	CTD-2302E22.1	2360	intergenic	3.381	3a	5	15	1.145e-06	4.86493	0.1518	0.0312	0.4537	-0.749261	-0.0067	0.0089
705	14	rs8022694	64679747	64654787	64886421	0.00918431	T	C	SYNE2:ESR2	0:0	intronic	0.968	5	4	4	2.395e-06	-4.71687	-0.1487	0.0315	0.496	-0.680797	-0.0063	0.0092
706	14	rs12436622	68021786	67995628	68033855	5.73953e-05	C	T	PLEKHH1	0	intronic	0.329	7	4	5	1.868e-09	-6.00889	-0.1452	0.0242	0.01514	2.42901	0.0168	0.0069
707	14	rs1314918	68711676	68612920	68725826	0.00837516	A	G	RAD51B	0	intronic	0.315	5	4	7	4.984e-06	4.56546	0.1092	0.0239	0.008285	2.64023	0.0178	0.0067
708	14	rs57786342	69260028	69212878	69314956	9.7853e-06	G	A	ZFP36L1	0	UTR5	16.86	4	1	1	4.374e-11	6.59082	0.1423	0.0216	0.8956	0.131222	0.0008	0.0062
709	14	rs227426	70456664	70443834	70479174	2.41837e-05	T	G	SMOC1	0	intronic	10.45		5	15	1.745e-10	6.38225	0.1119	0.0175	0.8908	0.137292	0.0007	0.005
710	14	rs8016217	71782713	71666297	72165208	0.00145121	A	G	RP1-261D10.2	0	ncRNA_intronic	3.726	5	5	15	1.659e-07	-5.23398	-0.0912	0.0174	0.1195	-1.55688	-0.008	0.0051
711	14	rs2239268	72469591	72425522	72475789	0.000263355	A	G	RGS6	0	intronic	4.821		5	15	7.398e-09	5.78163	0.1097	0.019	0.6834	-0.407828	-0.0022	0.0054
712	14	rs4903064	73279420	73245571	73393391	1.28295e-07	T	C	DPF3	0	intronic	4.282	3a	1	15	7.843e-14	7.47293	0.1543	0.0206	0.6157	-0.501954	-0.003	0.0059
713	14	rs878206	75263775	75186010	75377692	0.00652585	G	A	YLPM1	0	intronic	7.762		4	5	1.035e-05	-4.40973	-0.0766	0.0174	0.000187	-3.73596	-0.0188	0.005
714	14	rs1811739	77529375	77495886	77579057	0.0029444	G	A	RP11-7F17.5:RP11-7F17.4	0:0	ncRNA_intronic	4.15	7	5	15	3.669e-07	5.08538	0.1032	0.0203	0.5308	0.626785	0.0037	0.0058
715	14	rs117754243	84867375	84843272	84867375	0.00253675	G	T	CTD-2320B12.2	223942	intergenic	0.917	5	5	15	3.639e-07	-5.08693	-0.2445	0.0481	0.2005	-1.28013	-0.0186	0.0146
716	14	rs34105469	89741908	89735605	89742271	0.0028992	C	T	FOXN3	0	intronic	1.836	5	4	5	3.706e-07	5.08347	0.0911	0.0179	0.4571	-0.743631	-0.0038	0.0051
717	14	rs1296091	91515754	91404688	91555997	0.00722452	C	T	RPS6KA5	0	intronic	2.459		5	15	2.747e-06	4.68888	0.0945	0.0202	0.04487	-2.00587	-0.0118	0.0059
718	14	rs2498827	92376372	92358920	92376372	0.0037643	A	G	FBLN5	0	intronic	8.346		5	15	4.923e-07	-5.02929	-0.0881	0.0175	0.8316	0.21265	0.0011	0.005
719	14	rs76659130	98596555	98531606	98643863	0.00869213	C	A	RP11-61O1.1	0	ncRNA_intronic	0.879	4	5	15	1.267e-05	4.36573	0.094	0.0215	0.0006352	3.41612	0.0212	0.0062
720	14	rs2748814	99704181	99701459	99707217	0.00724896	A	C	BCL11B	0	intronic	0.137		2	14	2.641e-06	4.69693	0.0984	0.0209	0.05501	-1.9188	-0.0118	0.0061
721	14	rs7151887	100184783	100111565	100189109	0.000115681	G	A	CYP46A1	0	intronic	3.357	5	5	15	3.141e-09	5.92405	0.1206	0.0204	0.1025	-1.63285	-0.0095	0.0058
722	14	rs8008285	101146514	101141544	101162047	0.00322932	T	C	RP11-566J3.2	292	upstream	4.789	4	5	7	4.089e-07	5.06477	0.1253	0.0247	0.6356	-0.47386	-0.0034	0.0072
723	14	rs8014182	103859962	103851272	104304405	1.11942e-07	C	T	MARK3	0	intronic	2.624	5	2	7	3.938e-14	-7.56303	-0.1942	0.0257	0.2842	-1.07093	-0.0077	0.0072
724	14	rs34161718	104620193	104609797	104620193	6.94473e-05	C	T	KIF26A	0	intronic	0.279	2b	4	15	1.068e-09	-6.0989	-0.1319	0.0216	0.4186	-0.808852	-0.0051	0.0063
725	15	rs10873612	26105602	26097714	26106165	6.34994e-05	T	C	ATP10A	0	intronic	3.932	4	1	2	9.506e-10	-6.11749	-0.1096	0.0179	0.3787	0.880294	0.0048	0.0054
726	15	rs11070245	40317792	40245114	40379260	1.97099e-07	G	T	EIF2AK4	0	intronic	12.38	6	4	4	1.571e-13	-7.381	-0.1287	0.0174	0.4623	0.735065	0.0037	0.005
727	15	rs561821	41427864	41215181	41796498	5.48794e-08	C	T	INO80	19311	intergenic	1.31		5	15	1.181e-15	8.00642	0.1441	0.018	0.00674	2.70942	0.0141	0.0052
728	15	rs2927071	43919081	43541939	44469907	4.17667e-07	T	C	STRC	0	intronic	1.408	7	5	15	6.43e-13	-7.19104	-0.1392	0.0194	0.095	1.66959	0.0094	0.0056
729	15	rs7184016	48810499	48692460	48949168	0.000813972	G	T	FBN1	0	intronic	1.075	5	4	15	4.428e-08	5.47287	0.1109	0.0203	0.6427	-0.463927	-0.0027	0.0058
730	15	rs11854184	49293194	49264516	50007261	2.54673e-05	C	A	SECISBP2L	0	exonic	18.06	7	4	4	2.324e-10	6.33824	0.1336	0.0211	0.3724	0.891987	0.0054	0.0061
731	15	rs4545755	51549044	51207267	51564341	0.00251743	G	A	RP11-108K3.1:CYP19A1	0:0	ncRNA_intronic	0.359	5	5	15	4.925e-07	-5.02921	-0.0879	0.0175	0.04886	1.96981	0.01	0.0051
732	15	rs7169864	53902901	53858438	53972725	0.000631923	C	T	WDR72	0	intronic	4.555	6	4	15	3.403e-08	-5.51933	-0.1132	0.0205	0.3457	-0.942963	-0.0056	0.006
733	15	rs8032506	63371644	63345622	63432133	0.00167369	G	A	TPM1	7529	intergenic	0.556	6	5	15	1.812e-07	5.21766	0.1154	0.0221	0.2239	-1.21622	-0.0076	0.0063
734	15	rs1440371	66941084	66915367	66966370	8.84981e-08	G	A	RP11-321F6.1	0	intronic	7.709		4	15	6.9e-16	8.07228	0.1545	0.0191	0.0589	-1.88894	-0.0104	0.0055
735	15	rs62004794	68454523	68324830	68606656	0.000639336	G	A	PIAS1	0	intronic	2.386	7	4	5	3.377e-08	-5.52067	-0.0962	0.0174	0.3881	-0.863068	-0.0044	0.005
736	15	rs3743111	71587373	71529667	71679959	1.09945e-07	A	G	THSD4	0	intronic	5.993	2a	2	15	1.618e-17	8.51838	0.1517	0.0178	0.2521	-1.14526	-0.0059	0.0051
737	15	rs3784309	72102096	72101851	72656241	0.00143529	G	A	NR2E3	0	ncRNA_intronic	0.069	5	5	15	2.691e-07	-5.14389	-0.1079	0.021	0.01409	-2.45496	-0.015	0.0061
738	15	rs111806664	75246237	75031521	75479777	1.02011e-07	C	T	RPP25	519	downstream	0.002	5	1	15	2.085e-35	12.4181	0.2931	0.0236	0.1505	-1.43777	-0.0104	0.0072
739	15	rs11634260	76246609	76220673	76304503	0.00233199	T	G	NRG4	0	intronic	1.836	6	4	15	2.742e-07	-5.14037	-0.1038	0.0202	0.3655	0.904935	0.0053	0.0058
740	15	rs59697303	79071961	78914230	79215238	1.22871e-07	C	T	ADAMTS7	0	intronic	5.953	5	4	15	8.851e-17	-8.31927	-0.1708	0.0205	0.4967	-0.679691	-0.004	0.0059
741	15	rs12913385	81048792	80987012	81075935	1.00406e-07	T	G	ABHD17C	829	downstream	2.756	6	4	5	1.605e-15	-7.96859	-0.1389	0.0174	0.1347	-1.49582	-0.0075	0.005
742	15	rs983353	82186535	82163062	82187225	0.000288443	A	G	RP11-499F3.2	23068	intergenic	5.511	3a	5	15	8.52e-09	-5.75783	-0.1091	0.019	0.7054	0.378041	0.0021	0.0054
743	15	rs11259905	83949751	83219900	84059222	7.92903e-05	A	C	RP11-382A20.4:BNC1	0:0	ncRNA_intronic	14.15	5	2	13	1.294e-09	6.06814	0.1304	0.0215	0.4422	-0.768483	-0.0047	0.0061
744	15	rs7171498	86244247	86016573	86340248	1.16557e-05	C	T	AKAP13	0	intronic	2.813	3a	4	5	6.232e-11	-6.53806	-0.1143	0.0175	0.6323	-0.478492	-0.0024	0.005
745	15	rs78550103	90027296	89994838	90032790	3.35173e-07	G	A	RHCG	0	intronic	0.858	5	4	14	3.476e-13	-7.27454	-0.1813	0.0249	0.4272	0.793992	0.0056	0.007
746	15	rs7183988	91428589	91391475	91443059	2.70362e-08	G	T	FES	0	exonic	11.63	4	1	2	2.795e-66	17.197	0.3048	0.0177	0.0007201	-3.38181	-0.0174	0.0051
747	15	rs1060206	92708550	92698958	92722801	6.64874e-05	C	T	SLCO3A1:RP11-152L20.3:RP11-24J19.1	0:0:0	ncRNA_intronic	11.44	5	2	5	9.976e-10	-6.10979	-0.1198	0.0196	0.427	-0.794336	-0.0045	0.0057
748	15	rs28533980	94207872	94204468	94215925	0.000549989	C	T	RP11-739G5.1	0	ncRNA_intronic	2.902	5	7	15	2.526e-08	5.57147	0.1005	0.018	0.491	0.688719	0.0036	0.0052
749	15	rs28667778	95342164	95284161	95513217	2.94461e-08	T	C	CTD-2576F9.1	56538	intergenic	1.306	5	5	15	8.904e-14	-7.45622	-0.1785	0.0239	0.0006965	-3.39095	-0.023	0.0068
750	15	rs4984497	96635899	96609821	96668434	9.74644e-08	C	T	RP11-236L14.1	28243	intergenic	4.91	6	5	15	4.952e-21	9.4102	0.1763	0.0187	0.1097	1.59954	0.0086	0.0054
751	15	rs12437730	98342466	98313429	98346176	0.00722874	C	T	LINC00923	0	intronic	2.27	7	7	15	1.461e-06	4.8165	0.0909	0.0189	0.7859	0.271638	0.0015	0.0054
752	15	rs34981499	100170012	100087596	100257173	4.002e-05	G	A	MEF2A	0	intronic	0.204	6	5	5	8.152e-10	-6.14194	-0.1414	0.023	0.03319	-2.12978	-0.0144	0.0068
753	15	rs62021278	101888811	101885327	101902700	0.00193262	T	C	PCSK6	0	intronic	4.246	5	4	15	1.721e-07	5.2272	0.1086	0.0208	0.7404	-0.331324	-0.002	0.006
754	16	rs9932866	706067	688557	760298	2.98473e-05	G	A	WDR90:LA16c-349E10.1	0:0	ncRNA_exonic	2.993	5	4	4	2.902e-10	6.30393	0.1154	0.0183	0.4178	-0.810244	-0.0044	0.0055
755	16	rs3785284	2074036	2038474	2084816	7.41538e-08	A	G	SLC9A3R2	1320	intergenic	9.194		1	7	2.799e-15	-7.89956	-0.1504	0.019	0.02285	-2.27593	-0.0128	0.0056
756	16	rs12926178	4905915	4816485	4977783	8.10396e-08	T	C	UBN1	0	intronic	0.023	6	4	4	9.635e-21	9.33998	0.1623	0.0174	0.03575	-2.09976	-0.0106	0.0051
757	16	rs4616299	7657432	7657373	7665557	0.00644164	A	G	RBFOX1	0	intronic	12.28	5	5	15	1.016e-05	-4.41374	-0.079	0.0179	1.042e-06	4.88354	0.0248	0.0051
758	16	rs9937170	10624905	10597450	10629993	0.00413412	C	T	EMP2:RP11-27M24.1	0:0	ncRNA_intronic	4.636	6	4	15	5.734e-07	4.99997	0.0885	0.0177	0.8404	0.201382	0.001	0.0051
759	16	rs7200353	12037514	11916632	12068969	0.000219249	A	G	RP11-166B2.1	0	intronic	0.581	7	14	15	8.198e-09	-5.76434	-0.1053	0.0183	0.1182	1.56237	0.0081	0.0052
760	16	rs57327054	14487036	14487036	14731391	5.55396e-05	C	T	RP11-65J21.4	14859	intergenic	2.751	5	5	15	8.066e-10	-6.14362	-0.1173	0.0191	0.3068	-1.02196	-0.0056	0.0055
761	16	rs72772042	15863759	15858791	15882857	0.00376827	C	A	MYH11	0	intronic	7.224	7	4	15	5.179e-07	5.01956	0.1226	0.0244	0.6742	0.420391	0.003	0.0071
762	16	rs59333122	19149996	19145100	19159464	0.000843912	C	A	CTD-2349B8.1	0	intronic	0.549	4	5	15	9.873e-08	5.32905	0.1087	0.0204	0.02656	2.21792	0.0129	0.0058
763	16	rs35208507	20388929	20347156	20413776	7.86644e-08	A	G	PDILT	0	intronic	7.866	7	5	15	9.127e-23	9.82118	0.1867	0.019	0.03059	-2.16237	-0.0118	0.0055
764	16	rs11866033	21091978	20960452	21095800	1.26948e-07	G	T	DNAH3	0	intronic	0.722	2b	5	15	1.166e-18	-8.81793	-0.1547	0.0175	0.5942	-0.53276	-0.0027	0.005
765	16	rs6497759	24801737	24698903	24879963	0.00887036	G	A	TNRC6A	0	exonic	5.067	6	4	4	2.152e-06	-4.7386	-0.1042	0.022	0.6272	0.485672	0.0031	0.0063
766	16	rs61739285	27480797	27480797	27786106	0.00377426	C	T	GTF3C1	0	exonic	25.8		4	4	4.918e-07	5.02948	0.251	0.0499	0.8503	-0.188736	-0.0031	0.0166
767	16	rs7185007	30927509	30519348	31155458	9.89208e-08	C	T	FBXL19-AS1	3130	intergenic	0.057	7	5	15	5.441e-15	7.81627	0.1589	0.0203	0.1215	-1.54851	-0.0091	0.0059
768	16	rs10468291	49768046	49761470	49831896	7.3681e-06	A	C	ZNF423	0	intronic	0.715	5	5	15	3.702e-11	-6.61554	-0.1166	0.0176	0.2742	-1.09344	-0.0056	0.0051
769	16	rs62030049	50572709	50468325	50582181	1.58546e-05	A	G	NKD1	9531	intergenic	1.069	2b	2	15	1.549e-10	6.40047	0.1336	0.0209	0.07707	-1.76795	-0.0107	0.0061
770	16	rs9932220	51758116	51688580	51862835	1.31549e-07	G	A	RP11-7O14.1	38313	intergenic	1.495	6	5	15	3.756e-14	-7.56918	-0.1591	0.021	0.7152	-0.364881	-0.0022	0.0061
771	16	rs1861647	55728406	55718483	55731946	0.00825936	G	A	SLC6A2	0	intronic	0.017	4	4	15	1.727e-06	4.783	0.0853	0.0178	0.9783	-0.0272003	-0.0001	0.0051
772	16	rs12919839	56859216	56744763	56900519	0.000296498	C	T	NUP93	0	intronic	0.039	7	4	5	1.044e-08	-5.72342	-0.1098	0.0192	0.3361	-0.9619	-0.0053	0.0056
773	16	rs2060664	60652439	60615912	60745208	0.000554062	T	C	GNPATP	35699	intergenic	3.312		9	15	4.647e-08	5.46431	0.1091	0.02	0.03677	-2.08831	-0.012	0.0057
774	16	rs9940346	64716851	64608530	64718811	0.0091402	T	C	RP11-439I14.2	52976	intergenic	1.987	7	1	15	2.232e-06	-4.7312	-0.0841	0.0178	0.6602	-0.439637	-0.0022	0.005
775	16	rs73585255	66870959	66443438	67032624	1.17375e-07	C	T	NAE1	0	intronic	2.384	7	13	14	3.097e-14	7.5942	0.2696	0.0355	0.3816	0.874952	0.0087	0.0099
776	16	rs12920476	69205654	68842480	69528169	1.1172e-07	A	C	CIRH1A	0	intergenic	1.751	7	1	5	6.177e-14	7.50427	0.1551	0.0207	0.2807	-1.07875	-0.0065	0.006
777	16	rs4788444	71856547	71437689	72181716	8.75342e-05	G	A	RP11-417N10.3	11142	intergenic	1.349	7	5	15	1.363e-09	-6.05979	-0.1449	0.0239	0.693	0.394787	0.0027	0.0069
778	16	rs62055084	73097845	73097845	73099892	0.000357994	C	T	RP11-346C20.3	1629	intergenic	4.544	4	1	12	1.288e-08	5.68765	0.1194	0.021	0.4915	-0.687925	-0.0042	0.0062
779	16	rs11859505	74195719	74136686	74195719	0.000307966	G	A	AC009120.4	0	ncRNA_intronic	0.752	7	9	15	9.756e-09	-5.73492	-0.1037	0.0181	0.5933	0.53406	0.0028	0.0052
780	16	rs8046697	75442144	75304366	75519917	5.54281e-07	C	T	CFDP1	0	intronic	4.425	7	4	5	6.098e-13	-7.19827	-0.1289	0.0179	0.8474	0.192437	0.001	0.0053
781	16	rs3751765	77910418	77893280	77911832	0.00217694	A	G	VAT1L	0	intronic	2.973	7	4	15	3.794e-07	5.07901	0.0946	0.0186	0.05506	-1.9184	-0.0103	0.0054
782	16	rs12926550	81510155	81447979	81552640	8.71709e-08	G	A	CMIP	0	intronic	0.651	5	4	5	4.436e-16	-8.12602	-0.1517	0.0187	0.05383	-1.9282	-0.0104	0.0054
783	16	rs7500448	83045790	82997853	83072462	1.32908e-05	A	G	CDH13	0	intronic	4.113	5	5	15	1.14e-10	-6.44711	-0.1303	0.0202	0.08976	-1.69667	-0.0098	0.0058
784	16	rs8056413	84082650	84080769	84149406	0.00112796	T	G	MBTPS1	4717	intergenic	0.693	5	4	5	1.123e-07	-5.3056	-0.0951	0.0179	0.1097	-1.59954	-0.0082	0.0051
785	16	rs8060099	84852313	84847247	84854001	0.00709848	A	C	CRISPLD2	1276	intergenic	0.181	7	5	14	1.357e-06	-4.83122	-0.0984	0.0204	0.939	-0.0765268	-0.0005	0.0059
786	16	rs7187540	85318302	85316150	85318302	0.00808413	C	A	LINC00311	0	ncRNA_intronic	3.116	5	2	15	2.954e-06	-4.67399	-0.0914	0.0196	0.07558	1.77693	0.0105	0.0059
787	16	rs9939182	86566596	86494259	86610580	7.62641e-05	T	C	MTHFSD	0	intronic	1.148	5	4	5	1.287e-09	6.06901	0.2529	0.0417	0.3434	0.947469	0.0112	0.0119
788	16	rs11117332	88008192	87984477	88081904	0.00389764	A	G	BANP	0	intronic	0.452	7	4	5	5.428e-07	-5.01053	-0.0916	0.0183	0.6993	-0.386266	-0.002	0.0052
789	16	rs409170	89682350	89636075	90003943	8.93597e-08	G	A	DPEP1	0	intronic	1.226	4	2	15	3.79e-18	8.68492	0.1664	0.0192	0.06248	-1.86287	-0.01	0.0054
790	17	rs12945829	569761	434610	617869	0.00794126	G	A	VPS53	0	intronic	1.478	7	4	5	4.9e-06	4.56902	0.0934	0.0204	0.006328	-2.73028	-0.0159	0.0058
791	17	rs4362428	2090341	1927141	2247982	1.55587e-05	C	A	SMG6	0	intronic	1.633	6	4	4	1.452e-10	-6.41034	-0.1127	0.0176	0.08849	1.70342	0.0086	0.0051
792	17	rs113821951	2550415	2550415	2550415	0.0051177	A	G	PAFAH1B1	0	intronic	11.41	6	4	5	1.472e-06	4.815	0.1638	0.034	0.061	-1.8735	-0.0189	0.0101
793	17	rs7225521	4027047	3880148	4281407	1.65041e-05	G	A	ZZEF1	0	intronic	2.58	7	4	4	1.31e-10	-6.42601	-0.1147	0.0178	0.228	-1.20553	-0.0062	0.0051
794	17	rs35552228	4626318	4545581	4626587	0.00068017	T	G	ARRB2	1523	intergenic	10.19	5	5	5	3.09e-08	-5.53626	-0.1177	0.0213	0.9124	0.110012	0.0007	0.0066
795	17	rs77581398	7937764	7426907	7994425	9.20365e-08	C	T	snoU13	40	downstream	0.05	2b	5	14	4.276e-15	7.84656	0.3177	0.0405	0.07507	1.78004	0.0218	0.0122
796	17	rs940851	8929764	8915279	8937966	0.00584285	C	T	NTN1	0	intronic	1.702		1	14	9.763e-07	-4.89636	-0.0963	0.0197	0.9691	-0.0387371	-0.0002	0.0057
797	17	rs9916772	9725512	9725091	9725888	0.0030022	A	G	GLP2R	10	upstream	4.743	4	5	15	3.346e-06	-4.64835	-0.0832	0.0179	1.567e-05	-4.31905	-0.0221	0.0051
798	17	rs9894621	12000584	11832396	12047544	0.0028007	G	A	MAP2K4	0	intronic	1.918	6	4	5	2.953e-07	-5.12642	-0.0892	0.0174	0.9392	-0.0762754	-0.0004	0.005
799	17	rs1465249	12639294	12636154	12639294	0.000745775	T	C	MYOCD:AC005358.1	0:0	intronic	0.48	7	4	15	3.559e-08	5.51144	0.0964	0.0175	0.9262	-0.0926269	-0.0005	0.005
800	17	rs7216732	13455829	13435931	13463034	0.00849646	C	T	HS3ST3A1	0	intronic	0.35	7	4	15	2.238e-06	-4.73065	-0.0825	0.0174	0.3809	-0.876239	-0.0044	0.005
801	17	rs230919	15115717	15099055	15121209	0.00388786	T	C	PMP22	17377	intergenic	1.945		5	15	5.087e-07	-5.023	-0.0996	0.0198	0.9008	0.124651	0.0007	0.0056
802	17	rs3112522	16244997	15870401	16263682	4.0917e-06	G	A	PIGL	0	intronic	0.42	6	4	5	1.172e-11	6.78362	0.1191	0.0176	0.8984	-0.127683	-0.0006	0.005
803	17	rs7221807	18221799	18040690	18271876	1.71514e-06	T	C	SMCR8	0	intronic	2.576	5	1	6	5.398e-12	-6.8947	-0.1211	0.0176	0.07242	-1.79647	-0.0091	0.0051
804	17	rs1043809	19239432	18916893	19303635	7.68388e-07	T	C	EPN2:RP11-135L13.4	0:0	ncRNA_exonic	0.768	5	4	5	9.772e-13	7.13368	0.159	0.0223	0.886	0.143367	0.0009	0.0065
805	17	rs7209734	19988543	19897445	20384834	0.00935168	A	C	SPECC1	0	intronic	2.166	4	2	15	3.234e-06	4.65537	0.081	0.0174	0.1525	1.43076	0.0071	0.005
806	17	rs704	26694861	26612996	26733698	0.00210451	G	A	TMEM199:CTB-96E2.3:VTN:CTB-96E2.2:SARM1	0:0:0:0:0	exonic	0.199		3	5	1.885e-07	-5.21033	-0.0907	0.0174	0.9027	-0.122251	-0.0006	0.005
807	17	rs9894838	29186717	29056519	29252703	0.0013184	C	T	ATAD5:CTD-2349P21.11	0:0	ncRNA_intronic	2.532	7	4	5	1.655e-07	5.23442	0.0976	0.0187	0.06062	1.87626	0.0099	0.0053
808	17	rs76954792	30033514	30023645	30033514	9.51574e-05	C	T	RP11-805L22.1	3072	intergenic	0.603	7	5	15	5.059e-09	5.84522	0.1213	0.0208	0.008367	2.63689	0.0158	0.006
809	17	rs28661492	30609932	30585862	30610110	6.24998e-05	C	T	RHBDL3	0	intronic	0.464	5	5	14	9.561e-10	-6.11657	-0.1359	0.0222	0.3284	-0.977342	-0.0062	0.0064
810	17	rs6503732	36879668	36815939	36882595	0.00599115	T	C	MLLT6	0	intronic	3.493	7	4	5	1.026e-06	-4.88659	-0.0893	0.0183	0.9403	0.0748928	0.0004	0.0053
811	17	rs4793077	42171877	42094638	42290015	0.00420963	T	C	HDAC5	0	intronic	2.12	7	4	5	6.845e-07	4.96571	0.099	0.0199	0.444	0.765456	0.0044	0.0057
812	17	rs72832877	43278576	43085415	43335413	9.40158e-08	C	T	CTD-2020K17.1	0	ncRNA_intronic	0.393	7	2	15	4.063e-14	-7.55896	-0.1472	0.0195	0.08618	1.7159	0.0097	0.0057
813	17	rs28406364	47454507	47241642	47506776	9.24153e-08	C	T	RP11-81K2.1:RP11-1079K10.2	0:0	ncRNA_intronic	7.108	2b	5	15	7.61e-34	12.1269	0.2176	0.0179	0.07708	1.76789	0.0091	0.0052
814	17	rs36071323	56916804	56393633	57422568	1.32462e-06	C	T	PPM1E	0	intronic	7.196	6	13	15	4.533e-12	6.91948	0.1282	0.0185	0.03134	-2.15273	-0.0115	0.0053
815	17	rs9907379	59489893	59448945	59498250	1.13639e-07	C	T	C17orf82	0	exonic	13.65	4	1	1	1.078e-17	-8.56529	-0.1836	0.0214	0.3124	1.0102	0.0061	0.0061
816	17	rs146385050	60637258	60637258	60704973	0.00211295	C	A	TLK2	0	intronic	1.855	7	4	5	2.249e-07	-5.17748	-0.1275	0.0246	0.4317	0.786286	0.0059	0.0074
817	17	rs4277405	61548918	61545779	61578207	9.32955e-08	T	C	CTD-2501B8.5	46	upstream	1.407	7	5	15	5.226e-21	-9.40454	-0.1695	0.018	0.08196	-1.73943	-0.009	0.0052
818	17	rs1867624	62387091	62212520	62410411	1.01759e-07	T	C	RPL31P57	1040	intergenic	6.858	3a	5	15	2.083e-15	7.9363	0.1412	0.0178	0.1479	1.44699	0.0075	0.0052
819	17	rs6504407	64271989	64212221	64284384	0.000366538	C	A	RNA5SP444	8022	intergenic	16.53	2a	1	15	1.272e-08	5.68978	0.1176	0.0207	0.6143	-0.503945	-0.003	0.0059
820	17	rs3744021	73871911	73757836	73954402	1.00712e-06	G	A	TRIM47	0	intronic	3.699	2b	2	7	2.014e-12	-7.03351	-0.1352	0.0192	0.1976	1.28842	0.0071	0.0055
821	17	rs720782	74682602	74627185	74847097	0.00100747	C	T	MXRA7	0	intronic	0.911	5	2	5	6.633e-08	5.40084	0.0941	0.0174	0.4862	0.696365	0.0035	0.005
822	17	rs11077899	75306821	75257675	75366361	6.84508e-08	T	G	SEPT9	0	intronic	0.361	5	2	5	2.013e-14	7.64979	0.1961	0.0256	0.01591	2.41097	0.0189	0.0079
823	17	rs3744802	76793600	76640691	76832133	3.84578e-05	A	G	USP36	0	UTR3	3.765		4	4	6.715e-10	-6.17266	-0.1084	0.0176	0.05223	-1.94123	-0.0097	0.005
824	17	rs112280096	79367409	79338469	79382416	3.40524e-05	C	A	RP11-1055B8.6	1865	intergenic	4.567	2b	1	1	6.946e-10	-6.16731	-0.1186	0.0192	0.02503	2.24094	0.0173	0.0077
825	17	rs11077961	81012749	81000439	81045652	0.000271797	A	G	B3GNTL1	3062	intergenic	3.211	7	2	15	8.549e-09	5.75726	0.1073	0.0186	0.464	0.732276	0.004	0.0054
826	18	rs7232858	773092	689242	831094	9.44277e-08	T	C	YES1	0	intronic	2.712	7	5	5	3.258e-15	7.8806	0.179	0.0227	0.08869	-1.70235	-0.011	0.0064
827	18	rs334414	7124612	7111779	7131618	0.000425135	T	C	LAMA1	6798	intergenic	5.422	6	5	15	1.64e-08	-5.64623	-0.1024	0.0181	0.5642	-0.576614	-0.003	0.0052
828	18	rs11663039	10877203	10846705	10935309	1.32901e-07	C	T	PIEZO2	0	intronic	2.477	5	5	15	3.986e-14	-7.56145	-0.1412	0.0187	0.7548	0.312317	0.0017	0.0054
829	18	rs4800420	20158965	20144325	20289577	3.72986e-05	G	A	RPS4XP18	7462	intergenic	0.605	6	5	15	5.183e-10	6.21346	0.1192	0.0192	0.1275	1.52403	0.0083	0.0054
830	18	rs1025655	24596211	24522017	24623693	7.36296e-05	G	A	AQP4-AS1:CHST9	0:0	ncRNA_intronic	4.503		5	15	1.316e-09	-6.06543	-0.1076	0.0177	0.2382	-1.1795	-0.006	0.0051
831	18	rs12605662	25751666	25712314	25760028	0.00509106	A	G	CDH2	0	intronic	1.729	5	1	15	8.071e-07	4.93364	0.0873	0.0177	0.8463	0.193841	0.001	0.0051
832	18	rs10164193	31161426	31085104	31173187	5.50871e-06	T	G	ASXL3	0	intronic	7.049	5	1	15	1.869e-11	-6.71591	-0.2196	0.0327	0.8453	0.195119	0.0018	0.0094
833	18	rs11877614	35812894	35766577	35818998	0.00642447	G	A	RP11-687D19.1	422278	intergenic	3.798	7	9	15	8.438e-06	4.45376	0.0776	0.0174	0.0005515	3.45441	0.0174	0.005
834	18	rs756050	41173809	41161522	41288749	0.00848291	A	G	RNU6-443P	238314	intergenic	3.805		5	15	3.744e-06	4.62511	0.1626	0.0352	0.03573	-2.09999	-0.0218	0.0104
835	18	rs117763335	42260348	41969717	42349582	2.13032e-08	C	T	SETBP1	0	UTR5	19.94	4	1	1	6.67e-19	8.88027	0.1808	0.0204	0.0001388	-3.8103	-0.0226	0.0059
836	18	rs1437649	48132646	48079542	48173476	1.27764e-07	G	A	MAPK4	0	intronic	0.807	6	5	15	1.547e-14	-7.68358	-0.1583	0.0206	0.6146	0.503518	0.003	0.0059
837	18	rs11876341	48799991	48788446	48881418	3.26434e-05	A	G	RNU1-46P	10111	intergenic	15.15	4	5	15	4.346e-10	-6.24107	-0.1202	0.0193	0.1098	-1.59909	-0.0089	0.0056
838	18	rs55736709	51856027	51764473	51964538	3.99755e-08	C	T	STARD6	0	intronic	12.16	6	5	15	8.243e-16	8.05054	0.1429	0.0177	0.002374	3.03896	0.0155	0.0051
839	18	rs9636056	53494964	53466470	53562185	1.04388e-05	A	G	RP11-397A16.3	7973	intergenic	11.93	7	5	15	1.543e-10	6.40106	0.1417	0.0221	0.0103	-2.56559	-0.0163	0.0064
840	18	rs10048404	54578482	54512510	54578482	0.000112225	C	T	WDR7	0	intronic	21.6	7	5	15	2.005e-09	-5.9974	-0.1096	0.0183	0.6646	0.433571	0.0023	0.0052
841	18	rs7235890	55732115	55698571	55732115	0.000142121	T	G	NEDD4L	0	intronic	5.522	4	2	15	4.121e-09	-5.87926	-0.1692	0.0288	0.1262	1.52926	0.0126	0.0082
842	18	rs12454712	60845884	60845884	60878883	0.000379945	T	C	BCL2	0	intronic	16.2	2b	1	7	2.731e-08	5.55786	0.1047	0.0188	0.02941	-2.17795	-0.0122	0.0056
843	18	rs4891258	72995537	72993140	73059308	4.43163e-05	A	G	TSHZ1	0	intronic	1.644	2b	4	5	5.717e-10	-6.19804	-0.1159	0.0187	0.3022	1.03173	0.0056	0.0054
844	18	rs7232557	74373246	74371132	74375320	0.00129985	C	T	RP11-111H3.3	22277	intergenic	1.318	5	5	15	1.29e-07	-5.28026	-0.0927	0.0176	0.1663	-1.38419	-0.007	0.0051
845	19	rs35792872	2206163	2160259	2226676	0.000915419	A	G	DOT1L	0	intronic	2.271	7	4	5	6.118e-08	5.41532	0.0945	0.0175	0.3526	-0.929558	-0.0048	0.0051
846	19	rs7253938	2488318	2482788	2492816	0.00579811	T	G	GADD45B	10060	intergenic	8.72	4	1	7	1.003e-06	-4.89105	-0.0893	0.0182	0.8185	-0.229475	-0.0013	0.0055
847	19	rs28625082	3108544	3091924	3126215	0.00110529	G	A	GNA11	0	intronic	0.153	5	5	5	6.888e-08	5.39407	0.1093	0.0203	0.8019	-0.250889	-0.0015	0.0061
848	19	rs12609484	4970593	4921734	5176149	1.40922e-07	G	T	KDM4B	0	intronic	9.121	2b	1	2	1.164e-13	-7.42082	-0.1398	0.0188	0.1995	1.28298	0.0071	0.0055
849	19	rs72999517	7522549	7488721	7538117	7.33462e-08	A	C	CTD-2207O23.3:ARHGEF18	0:0	intronic	3.935	7	4	4	4.692e-16	8.11922	0.1629	0.0201	0.0217	-2.29558	-0.0134	0.0058
850	19	rs2009733	8398714	8374065	8410283	2.1975e-06	A	G	KANK3	0	intronic	9.793		3	12	5.101e-12	6.90274	0.1217	0.0176	0.6128	-0.506081	-0.0026	0.0051
851	19	rs10409243	10332988	10317215	10376230	5.31936e-06	T	C	DNMT1:CTD-2369P2.2	0:0	ncRNA_exonic	2.217	5	4	5	2.889e-11	-6.65212	-0.1199	0.018	0.0797	1.75243	0.0091	0.0052
852	19	rs116917543	11496130	11328170	11523844	1.07869e-07	A	C	RGL3	0	intronic	1.602	6	5	15	6.944e-14	-7.48893	-0.3709	0.0495	0.2218	-1.22176	-0.0175	0.0143
853	19	rs66502847	12615646	12519897	12626928	0.000481219	A	G	ZNF709:ZNF709:CTD-3105H18.10	0:0:0	ncRNA_exonic	13.52	5	5	15	1.77e-08	5.6331	0.0987	0.0175	0.9466	0.066977	0.0003	0.005
854	19	rs189556314	13106791	13084849	13213516	0.000629552	C	T	NFIX	0	intronic	8.852	2b	1	1	2.917e-08	-5.54635	-0.2681	0.0483	0.6925	0.395465	0.0054	0.0137
855	19	rs34547756	15307355	15258108	15315506	0.000788635	G	T	NOTCH3	0	intronic	13.09	2b	1	13	5.93e-08	5.4209	0.11	0.0203	0.1437	1.46215	0.0085	0.0058
856	19	rs2108622	15990431	15974273	15991914	0.00650778	C	T	CYP4F2	0	exonic	24	2b	4	14	1.474e-06	4.81473	0.0912	0.019	0.3552	-0.92455	-0.0051	0.0055
857	19	rs3745318	16436262	16411418	16443718	3.40619e-06	C	T	KLF2	0	exonic	15.95	4	1	1	1.295e-11	6.7692	0.1396	0.0206	0.1481	-1.44628	-0.0088	0.0061
858	19	rs34340240	17229439	17140176	17229439	8.36171e-08	G	A	MYO9B	0	intronic	1.581	7	4	5	5.299e-15	-7.8196	-0.1758	0.0225	0.0424	-2.02957	-0.0138	0.0068
859	19	rs12459965	18452195	18449238	18474892	0.00659269	C	T	PGPEP1	0	intronic	10.24	3a	1	1	1.948e-06	-4.75875	-0.0948	0.0199	0.1136	-1.58222	-0.0092	0.0058
860	19	rs2304130	19789528	19083483	19849201	6.6857e-08	A	G	ZNF101	0	intronic	11.91	6	4	8	4.476e-14	-7.54636	-0.2396	0.0318	0.01439	2.44738	0.0227	0.0093
861	19	rs6511291	21950402	21873910	21953161	1.27144e-05	C	T	ZNF100	0	UTR5	13.01	4	1	1	6.887e-11	-6.5231	-0.1158	0.0177	0.7177	0.361534	0.0018	0.0051
862	19	rs255261	30360629	30240852	30374668	9.09719e-08	C	T	CTD-2057D4.2	31973	intergenic	6.192	5	5	14	3.748e-14	7.56945	0.1363	0.018	0.06977	-1.8134	-0.0094	0.0052
863	19	rs111874529	30709841	30698839	30720967	0.00193183	C	A	AC005597.1	731	downstream	1.463	6	14	14	4.675e-07	-5.03919	-0.1091	0.0217	0.01056	2.55693	0.0159	0.0062
864	19	rs6510177	31211647	31181584	31211647	0.00466633	C	T	ZNF536	7201	intergenic	0.044	6	5	15	1.646e-06	-4.79264	-0.1124	0.0235	0.01753	-2.3754	-0.0168	0.0071
865	19	rs8108717	31911914	31825913	31958905	1.77355e-07	G	A	AC008992.1	988	upstream	0.001		5	14	1.389e-13	7.39738	0.1323	0.0179	0.4133	-0.8181	-0.0042	0.0052
866	19	rs2279148	38024683	37415240	38031067	0.00567653	A	G	ZNF793	0	UTR3	7.892		4	8	1.089e-06	4.87483	0.1162	0.0238	0.5005	-0.673703	-0.0046	0.0068
867	19	rs12983238	39438532	39402455	39438532	3.5995e-05	G	A	SARS2:CTC-360G5.8:FBXO17	0:0:0	intronic	7.775	5	4	5	3.229e-10	-6.28736	-0.1266	0.0201	0.8877	0.141215	0.0009	0.0061
868	19	rs62107907	41102692	41047360	41146423	9.0184e-07	G	A	LTBP4	0	intronic	3.471	4	2	12	1.394e-12	7.08465	0.1406	0.0198	0.5497	0.59821	0.0034	0.0056
869	19	rs56254331	41826020	41731175	41826020	0.000124187	A	C	TGFB1:CCDC97	0:0	intronic	6.856	4	3	4	3.425e-09	-5.90981	-0.1449	0.0245	0.117	1.56749	0.0117	0.0075
870	19	rs2125578	44746657	44642053	44862558	0.0015192	T	C	ZNF235	0	intronic	1.323		5	9	1.835e-07	-5.21532	-0.0905	0.0174	0.1079	1.6077	0.008	0.005
871	19	rs117955557	45755368	45739675	45815824	9.35092e-08	G	T	MARK4	0	intronic	8.792	4	1	1	4.142e-14	7.55646	0.1525	0.0202	0.08319	1.73247	0.0101	0.0058
872	19	rs1030009	46788020	46788020	46795493	0.00400988	T	C	HIF3A	12282	intergenic	0.272	3a	5	15	6.45e-07	-4.97723	-0.0988	0.0198	0.4125	0.819502	0.0047	0.0057
873	19	rs55706574	47556180	47542060	47623080	0.000152257	A	G	TMEM160	4291	intergenic	2.254	7	5	15	3.201e-09	-5.92094	-0.1145	0.0193	0.665	0.43302	0.0024	0.0056
874	19	rs601338	49206674	49099665	49277753	5.99804e-08	G	A	FUT2	0	exonic	52	5	4	5	3.576e-14	7.57555	0.1331	0.0176	0.009336	2.5995	0.013	0.005
875	19	rs73046792	49605705	49605705	49639399	4.44374e-05	G	A	SNRNP70	0	UTR3	0.871	5	3	4	5.872e-10	-6.19383	-0.1518	0.0245	0.2679	1.10791	0.0077	0.007
876	19	rs1132990	50028163	50014977	50049641	0.00501568	A	G	FCGRT	0	UTR3	0.236	3a	3	5	1.327e-06	4.83567	0.111	0.0229	0.08412	-1.72727	-0.0109	0.0063
877	19	rs9304776	56977792	56901620	56986538	0.00959978	G	A	ZNF667	0	intronic	14.28	5	5	9	5.225e-06	-4.55554	-0.0804	0.0177	0.01841	2.35727	0.0119	0.0051
878	20	rs67535236	4097355	4077459	4105699	1.84183e-07	A	G	SMOX	4271	intergenic	4.314	6	5	15	1.386e-13	7.39766	0.168	0.0227	0.5192	0.644579	0.0043	0.0066
879	20	rs297690	4426656	4407665	4442338	1.12601e-05	G	T	RP11-307O10.1	14335	intergenic	10.78	5	5	15	5.54e-11	-6.55565	-0.1297	0.0198	0.8114	0.23862	0.0014	0.0058
880	20	rs6076983	6331376	6279347	6406554	5.76756e-07	T	C	CASC20	95993	intergenic	5.244	6	5	15	1.608e-12	7.06484	0.125	0.0177	0.01702	-2.38628	-0.0122	0.0051
881	20	rs6117395	6690841	6690101	6716097	0.00792964	C	A	RP5-859D4.3	21063	intergenic	8.635	4	1	15	2.14e-06	-4.73973	-0.0833	0.0176	0.2861	1.06672	0.0054	0.005
882	20	rs6086550	8632826	8602727	8663423	1.08598e-07	T	C	PLCB1	0	intronic	2.334	7	5	15	1.152e-18	8.81928	0.1627	0.0185	0.232	1.19522	0.0063	0.0053
883	20	rs1051419	10620386	10456377	10633313	3.12656e-08	G	A	JAG1	0	exonic	15.74		1	4	1.624e-18	8.78074	0.161	0.0183	0.001119	3.25876	0.0176	0.0054
884	20	rs1232482	11886643	11787725	11919818	2.66572e-06	C	T	BTBD3	0	intronic	1.551	5	5	5	6.1e-12	-6.87729	-0.1214	0.0176	0.9588	0.0516595	0.0003	0.0051
885	20	rs13044147	17605111	17541830	17605111	0.000216613	T	G	RRBP1	0	intronic	3.537	5	4	4	5.883e-09	-5.82005	-0.2311	0.0397	0.5002	-0.674175	-0.008	0.0119
886	20	rs2618647	17882452	17861814	17903753	1.06185e-06	G	A	RNU6-192P	1953	intergenic	2.73	7	5	15	2.702e-12	-6.99241	-0.1216	0.0174	0.06503	-1.84505	-0.0092	0.005
887	20	rs6046137	19466832	19455985	19488952	0.000125971	A	G	SLC24A3	0	intronic	0.127	7	5	15	5.448e-09	5.83288	0.1155	0.0198	0.02162	-2.29698	-0.013	0.0057
888	20	rs73900311	21498526	21010935	21518267	0.00108279	G	T	NKX2-2	3861	intergenic	0.004	2b	1	13	7.324e-08	5.38304	0.1038	0.0193	0.5322	0.624651	0.0035	0.0056
889	20	rs6050477	25221547	25202892	25716363	0.00875253	T	C	PYGB	7157	intergenic	1.079	1f	5	15	2.497e-06	4.70837	0.0824	0.0175	0.2927	-1.05222	-0.0053	0.005
890	20	rs6060262	30193071	29420551	30439298	1.34831e-07	A	C	ID1	14	upstream	4.821	2b	1	1	4.8e-14	7.53725	0.1798	0.0239	0.8126	-0.237073	-0.0016	0.0068
891	20	rs79384779	31214944	31213647	31313737	0.00149913	C	T	C20orf203	4483	intergenic	1.574	5	1	7	8.573e-07	4.92185	0.1214	0.0247	0.0008246	3.3444	0.0236	0.0071
892	20	rs13042148	32298286	31921222	32358788	2.56241e-06	C	T	PXMP4	0	intronic	1.983	2b	4	5	7.24e-12	-6.85284	-0.1674	0.0244	0.3498	-0.934977	-0.0067	0.0072
893	20	rs146827176	35169916	35059075	35169916	0.00877291	C	T	RP5-977B1.7:MYL9	0:0	ncRNA_intronic	9.154	4	1	1	3.099e-06	-4.66415	-0.1951	0.0418	0.114	-1.58047	-0.0192	0.0121
894	20	rs17265513	39832628	39613707	40270138	2.13032e-08	T	C	ZHX3	0	exonic	22	7	4	4	2.07e-15	7.93708	0.1748	0.022	9.994e-05	-3.89074	-0.0246	0.0063
895	20	rs6031431	42795152	42775843	42814688	9.83873e-06	A	G	JPH2	0	intronic	14.71	4	2	14	4.941e-11	-6.5727	-0.1153	0.0175	0.5675	0.571737	0.0029	0.0051
896	20	rs2425757	44792921	44784840	44804886	0.000336383	C	T	RP5-998H6.2	4121	intergenic	4.298	5	5	14	1.144e-08	-5.70787	-0.1075	0.0188	0.5534	0.592673	0.0033	0.0055
897	20	rs2598	47241618	47203165	47351772	7.09609e-08	A	G	PREX1	0	UTR3	5.756	5	4	4	1.935e-15	7.94544	0.1387	0.0175	0.01864	-2.35265	-0.0118	0.005
898	20	rs113824370	49182690	48993598	49182690	0.00095842	C	A	PTPN1	0	intronic	1.753	5	4	4	2.433e-07	-5.16279	-0.2665	0.0516	0.003261	2.942	0.0517	0.0176
899	20	rs6021247	50108980	50106713	50147071	1.45208e-07	A	G	NFATC2	0	intronic	12.1	4	1	7	8.206e-14	7.46697	0.1297	0.0174	0.9799	-0.0251943	-0.0001	0.005
900	20	rs6068273	51222672	50914231	51255111	0.007638	G	A	RP4-723E3.1	0	ncRNA_intronic	14.55	7	5	15	4.237e-06	-4.5994	-0.0802	0.0174	0.008651	-2.62555	-0.0132	0.005
901	20	rs2801008	51788718	51744131	51798120	0.000526785	T	G	TSHZ2:RP11-15M15.1	0:0	ncRNA_intronic	0.42	7	5	15	2.137e-08	-5.60053	-0.1048	0.0187	0.7954	-0.259305	-0.0014	0.0054
902	20	rs11908189	57744871	57570456	57861892	7.68316e-08	T	C	ZNF831	21203	intergenic	1.939	7	5	15	1.589e-78	-18.7605	-0.5041	0.0269	0.02715	2.20935	0.0186	0.0084
903	20	rs4925247	61064475	61054977	61065979	0.00272973	T	C	RP13-379O24.3	10824	intergenic	2.743	4	2	14	3.513e-07	-5.09361	-0.0961	0.0189	0.3821	0.874034	0.005	0.0057
904	20	rs6742	62374441	62363512	62483993	7.73544e-08	C	T	SLC2A4RG	0	UTR3	9.378	5	1	4	1.962e-15	7.94372	0.18	0.0227	0.02809	2.19603	0.0152	0.0069
905	21	rs1882961	16556367	16488686	16582710	3.98615e-06	C	T	AF127577.12	116208	intergenic	18.81	4	7	15	1.398e-11	6.75811	0.1272	0.0188	0.3576	0.919948	0.005	0.0054
906	21	rs56094682	30203644	30019238	30236454	0.00401123	T	C	N6AMT1	40868	intergenic	3.378	6	5	15	7.292e-07	4.95342	0.1309	0.0264	0.2459	-1.16037	-0.0088	0.0075
907	21	rs2833834	33814378	33776671	33888393	0.00121878	C	A	EVA1C	0	intronic	2.012	1f	2	15	1.262e-07	5.28428	0.1033	0.0195	0.1156	1.57351	0.0087	0.0056
908	21	rs71326977	35290975	35290975	35395439	0.000138338	C	A	LINC00649	0	ncRNA_intronic	7.522	7	5	15	2.753e-09	-5.94569	-0.1368	0.023	0.6726	0.422582	0.0027	0.0065
909	21	rs8128234	36470865	36421331	36479951	0.00076729	C	T	RUNX1	0	intronic	2.63	6	5	15	3.966e-08	5.49236	0.1172	0.0213	0.7114	-0.369977	-0.0023	0.0061
910	21	rs62229372	37692507	37689720	37791466	0.00153855	C	T	AP000692.10:MORC3	0:0	ncRNA_exonic	9.097	2a	1	1	1.662e-07	5.23364	0.1413	0.027	0.1781	-1.34663	-0.0108	0.008
911	21	rs2836411	39819830	39813287	39820408	1.17985e-07	C	T	ERG	0	intronic	15.42	5	5	15	1.716e-17	8.51157	0.1562	0.0184	0.3933	-0.853648	-0.0046	0.0054
912	21	rs914162	41296826	41285105	41309565	0.00115408	A	G	PCP4	0	intronic	2.998	7	5	15	9.568e-08	-5.33474	-0.1558	0.0292	0.2612	-1.12356	-0.0097	0.0086
913	21	rs1571737	43530671	43520060	43534075	0.000343462	T	C	UMODL1	0	intronic	1.052	5	5	14	1.453e-08	5.66702	0.13	0.0229	0.212	-1.24808	-0.0082	0.0066
914	21	rs162404	44963264	44826287	45135385	4.816e-08	A	G	HSF2BP	0	intronic	0.271		5	9	1.308e-14	7.70504	0.1354	0.0176	0.004305	2.8549	0.0146	0.0051
915	21	rs11089077	47968304	47755330	47968304	0.00410253	T	G	DIP2A	0	intronic	4.761	5	4	4	1.667e-06	4.7901	0.0944	0.0197	0.007363	2.67996	0.0154	0.0057
916	22	rs13057016	18466779	18395241	18489611	8.24659e-08	G	A	MICAL3	0	intronic	0.15	7	4	5	9.915e-15	7.74034	0.1589	0.0205	0.03929	-2.06114	-0.0123	0.0059
917	22	rs926335	28046423	28044057	28110312	1.37845e-06	C	T	RP1-213J1P__B.1	26132	intergenic	0.153	5	5	15	3.372e-12	-6.96128	-0.1215	0.0175	0.1471	1.44985	0.0072	0.005
918	22	rs6005977	29456733	29448408	29456733	1.1882e-07	C	T	C22orf31	0	exonic	15.84	5	5	15	4.723e-15	7.83408	0.1569	0.02	0.4099	0.82407	0.0047	0.0058
919	22	rs2072196	30975513	30677722	30995613	0.000848648	C	T	PES1	0	intronic	1.884	1f	4	4	6.36e-08	5.40837	0.1057	0.0195	0.1771	-1.34974	-0.0077	0.0057
920	22	rs9609429	32517431	32339213	32562081	5.57822e-05	T	C	AP1B1P1	532	upstream	1.815	5	5	15	6.321e-10	6.18221	0.1203	0.0195	0.9108	-0.11203	-0.0006	0.0057
921	22	rs240072	34085522	34077033	34106006	0.000987287	G	T	LARGE	0	intronic	5.655	7	5	15	5.916e-08	5.42132	0.1303	0.024	0.6971	-0.389238	-0.0027	0.007
922	22	rs2012831	36837260	36754203	36857834	0.000450815	G	A	Y_RNA	244	upstream	2.137	5	5	5	1.833e-08	5.62707	0.1068	0.019	0.5084	-0.661331	-0.0037	0.0055
923	22	rs8141699	41432544	40938149	41719248	0.00286485	T	C	Y_RNA	8956	intergenic	3.242	7	5	15	8.136e-07	4.93208	0.1897	0.0385	0.01351	2.47003	0.0273	0.0111
924	22	rs9627391	46447097	46446563	46459132	0.000792841	C	T	C22orf26	0	UTR3	0.207	4	2	7	1.532e-07	5.24867	0.0972	0.0185	0.0049	-2.81354	-0.0155	0.0055
The build used to determine the base pair position was GRCh37/Hg19

## Sheet: CRP_DEP
locusnum	CHR	LEAD_SNP	LEAD_BP	MinBP	MaxBP	FDR	A1	A2	nearestGene	dist	func	CADD	RDB	minChrState	commonChrState	PVAL_in_CRP	Z_in_CRP	BETA_in_CRP	SE_in_CRP	PVAL_in_DEP	Z_in_DEP	BETA_in_DEP	SE_in_DEP
1	1	rs6695390	7739140	7727854	7780128	0.00235209	G	T	CAMTA1	0	intronic	13.39	4	2	15	5.08028e-07	5.02326	0.0216	0.0043	0.9715	-0.0357271	-0.0002	0.0052
2	1	rs75460349	27180088	26933591	27368126	4.89862e-06	A	C	ZDHHC18	0	intronic	5.337	4	3	4	4.8767e-10	6.22302	0.0865	0.0139	0.8806	0.150209	0.0025	0.0168
3	1	rs3931300	39660847	39551488	40094689	3.59563e-07	G	A	MACF1	0	intronic	2.644		2	7	5.43913e-12	6.89362	0.0324	0.0047	0.1963	-1.29217	-0.0071	0.0055
4	1	rs12140153	62579891	62579891	62579891	0.00369542	G	T	INADL	0	exonic	26.8	6	4	15	1.91774e-06	-4.7619	-0.04	0.0084	0.05287	-1.93598	-0.0185	0.0096
5	1	rs4655809	66389097	66304167	66635795	2.56976e-08	C	T	PDE4B	0	intronic	3.609	7	5	15	3.41858e-14	7.5814	0.0326	0.0043	0.0001578	-3.77846	-0.0197	0.0052
6	1	rs469773	91530259	91530001	91551031	3.63675e-07	C	T	RPL5P6	39897	intergenic	5.433		5	15	2.99008e-11	-6.64706	-0.0339	0.0051	0.207	1.26186	0.008	0.0063
7	1	rs1081522	93843898	93626382	93884948	0.00658236	G	A	RP4-713B5.2	6145	intergenic	2.501	7	5	15	3.15114e-06	-4.66071	-0.0261	0.0056	0.08637	1.71486	0.0112	0.0065
8	1	rs17024393	110154688	110078255	110216436	0.00909596	T	C	GNAT2	0	intronic	6.551	5	5	5	8.62098e-06	-4.44915	-0.0525	0.0118	0.01598	-2.40937	-0.0359	0.0149
9	1	rs9427106	154603322	154551368	154658909	3.0345e-08	T	C	ADAR	2846	intergenic	4.183	6	5	14	3.04547e-12	6.97561	0.0286	0.0041	0.0005271	-3.46659	-0.0174	0.005
10	1	rs71632652	159156916	159156916	159722353	1.06336e-07	A	C	CADM3	0	intronic	11.81	6	1	14	2.02744e-15	-7.93966	-0.0921	0.0116	0.007279	-2.6838	-0.035	0.013
11	1	rs12754747	211470827	211376211	211636009	0.00152798	C	T	RCOR3	0	intronic	11.39	7	4	5	3.30334e-07	5.10526	0.0291	0.0057	0.7282	-0.347521	-0.0023	0.0068
12	1	rs7515963	225665284	225612738	225858510	0.0090793	T	C	ENAH	9252	intergenic	2.448	5	5	15	5.58112e-06	-4.54167	-0.0218	0.0048	0.04895	1.96903	0.0115	0.0058
13	1	rs10925026	247604258	247586336	247617036	1.05981e-07	A	C	NLRP3	0	intronic	3.659	6	3	15	1.48634e-18	8.7907	0.0378	0.0043	0.007228	2.68615	0.0141	0.0052
14	2	rs7564711	639061	601905	658550	1.34799e-05	G	T	TMEM18	28273	intergenic	2.618	6	5	14	3.10543e-09	-5.92593	-0.032	0.0054	0.04693	-1.98693	-0.0129	0.0065
15	2	rs7608976	25075281	25075281	25158281	0.00394991	G	A	ADCY3	0	intronic	1.848	5	4	5	3.85505e-06	4.61905	0.0194	0.0042	0.01089	2.54621	0.013	0.0051
16	2	rs1728926	27612937	27242761	28443050	5.82021e-08	A	G	PPM1G	0	intronic	0.986	7	4	5	1.89591e-17	8.5	0.0374	0.0044	0.002032	-3.08551	-0.0161	0.0052
17	2	rs114839364	57830696	57830696	57936964	0.00883484	T	C	SNORD78	58961	intergenic	0.783	7	5	15	5.5577e-06	4.54255	0.0427	0.0094	0.04541	2.00084	0.0214	0.0107
18	2	rs1115282	102890970	102720788	103094323	1.41329e-05	T	C	AC007248.6	24254	intergenic	6.676		5	15	2.29231e-09	5.97561	0.0245	0.0041	0.1361	1.49047	0.0075	0.005
19	2	rs6729390	113919071	113832981	113921369	3.60738e-07	C	T	PSD4	0	intergenic	8.282	7	5	15	6.51427e-12	6.86792	0.0364	0.0053	0.1993	-1.28355	-0.0079	0.0061
20	2	rs62171052	169885980	169826998	169889911	0.00306237	G	A	ABCB11	0	intronic	1.523	5	1	15	7.60636e-07	-4.94521	-0.0361	0.0073	0.6549	0.446965	0.0041	0.0091
21	2	rs11674864	178193316	178151050	178209345	0.00567211	T	C	NFE2L2:AC074286.1	0:0	ncRNA_intronic	1.683	5	5	5	4.64976e-06	-4.58	-0.0229	0.005	0.01915	2.3426	0.0142	0.0061
22	2	rs2682865	187589940	187589940	187589940	0.00449568	A	G	FAM171B	0	intronic	0.652		5	15	1.83777e-06	4.77049	0.0291	0.0061	0.1191	-1.55856	-0.0109	0.007
23	2	rs12471471	214023052	214016752	214040047	0.0022993	G	A	RP11-105N14.3	0	ncRNA_intronic	0.39	4	5	15	5.06565e-07	5.02381	0.0211	0.0042	0.8796	-0.151476	-0.0008	0.005
24	2	rs1877715	219052546	219051314	219153982	0.00977623	A	G	snoU13	2740	intergenic	1.23	1f	5	15	4.61884e-06	-4.5814	-0.0197	0.0043	0.1122	1.58838	0.0081	0.0051
25	3	rs12637835	11116366	11104399	11116366	0.00393688	A	G	SLC6A1	35432	intergenic	0.948	5	5	15	9.35407e-07	4.90476	0.0309	0.0063	0.9679	-0.0402422	-0.0003	0.007
26	3	rs10049413	49892896	49296069	50176259	3.75456e-06	A	G	TRAIP	0	intronic	2.602	6	1	5	3.68859e-10	-6.26667	-0.0282	0.0045	0.7929	-0.262547	-0.0014	0.0055
27	3	rs113425220	156513728	156392216	156590244	0.00393533	G	T	LINC00886	0	ncRNA_intronic	3.318	4	2	15	1.09841e-06	4.87313	0.1306	0.0268	0.4895	0.691104	0.0173	0.025
28	3	rs7356034	170732599	170550915	170768396	1.83562e-05	G	A	SLC2A2	0	intronic	0.968	7	3	15	2.5919e-09	5.95556	0.0268	0.0045	0.28	1.08032	0.0059	0.0055
29	4	rs140661555	38772474	38763103	38779094	0.000356602	G	A	TLR10	1385	intergenic	0.671	6	5	15	7.65827e-08	5.375	0.0258	0.0048	0.2702	1.1026	0.007	0.0063
30	5	rs870893	17398728	17321236	17399710	0.00525011	A	C	RP11-321E2.3	5399	intergenic	3.875		5	15	2.48109e-06	4.70968	0.0292	0.0062	0.08042	-1.74825	-0.0125	0.0071
31	5	rs4992862	78508752	78416416	78629346	0.00677011	A	G	DMGDH	0	intergenic	3.485	6	5	15	7.59867e-06	4.47619	0.0188	0.0042	0.009451	2.59529	0.0134	0.0052
32	5	rs34471628	172196752	172150529	172281111	4.64782e-07	A	G	RP11-779O18.3:DUSP1	0:0	exonic	23.5		1	3	3.70587e-11	-6.61538	-0.0774	0.0117	0.7022	0.382352	0.0053	0.0138
33	6	rs59677899	18678538	18593407	18708730	0.00211521	C	T	MIR548A1	106426	intergenic	0.222	7	5	15	5.14478e-07	5.02083	0.0482	0.0096	0.544	-0.606775	-0.0071	0.0117
34	6	rs2647062	32570417	32212655	32680640	8.69569e-07	A	C	HLA-DRB1	12791	intergenic	7.089	4	7	15	8.50868e-10	-6.13514	-0.0454	0.0074	0.001309	-3.214	-0.0228	0.0071
35	6	rs79614895	91969441	91969441	91969441	0.00797022	A	G	RP1-177I10.1	130589	intergenic	6.794	6	9	15	3.47924e-06	4.64029	0.0645	0.0139	0.1291	-1.51766	-0.0213	0.014
36	6	rs4354188	116327936	116185900	116395234	0.000627159	T	C	FRK	0	intronic	10.2	6	5	15	1.62242e-07	5.2381	0.022	0.0042	0.1902	1.30999	0.0067	0.0051
37	6	rs1490384	126851160	126623947	127167072	8.78369e-07	C	T	MIR588	45300	intergenic	18.6	7	5	15	2.27593e-10	-6.34146	-0.026	0.0041	0.01846	-2.35626	-0.0118	0.005
38	7	rs11768827	1003678	1000625	1111633	0.0016279	G	A	COX19	0	intronic	1.297	5	2	7	4.6355e-07	5.04082	0.0247	0.0049	0.2333	1.1919	0.007	0.0059
39	7	rs35633500	22743831	22741459	22811384	4.23013e-07	C	A	AC073072.5	21182	intergenic	5.99	5	1	15	1.08675e-12	7.11905	0.0299	0.0042	0.494	0.683961	0.0035	0.0051
40	7	rs2700938	36085142	36074035	36098844	0.00750869	T	C	AC083864.3	0	ncRNA_intronic	3.143	5	5	15	2.15736e-06	-4.7381	-0.0199	0.0042	0.7531	-0.314554	-0.0016	0.0052
41	7	rs1178979	72856430	72822848	73058017	2.71478e-07	T	C	BAZ1B	0	UTR3	3.057		2	4	3.3653e-11	6.62963	0.0358	0.0054	0.07079	1.80682	0.0116	0.0064
42	7	rs10278040	99141373	99024636	99196073	0.00223766	G	A	FAM200A	2557	intergenic	3.537	5	4	15	6.44864e-07	-4.97727	-0.0438	0.0088	0.2748	-1.09208	-0.0119	0.0109
43	7	rs10230276	130485112	130485112	130485112	0.00739905	T	G	RP11-36B6.1	8628	intergenic	1.658	6	5	15	1.9905e-06	-4.75439	-0.0813	0.0171	0.9872	0.0160431	0.0003	0.0168
44	7	rs12537216	150220087	150208971	150358336	0.000645026	C	T	GIMAP7	1925	intergenic	0.098	5	1	15	2.04586e-07	-5.19512	-0.0213	0.0041	0.09934	-1.64806	-0.0083	0.005
45	8	rs62493794	9183048	8088230	12142478	3.31778e-08	C	T	RP11-115J16.1	0	ncRNA_intronic	1.318	7	2	15	2.26813e-17	8.47917	0.0407	0.0048	0.0006376	3.41509	0.0199	0.0058
46	8	rs111988716	117096215	116885787	117134944	2.69139e-07	C	A	LINC00536	0	ncRNA_intronic	0.445	6	5	15	8.88364e-14	-7.45652	-0.0343	0.0046	0.069	1.81842	0.0097	0.0053
47	8	rs10956251	126513330	126475770	126513330	2.04836e-05	C	T	RP11-136O12.2	0	ncRNA_intronic	1.656	6	5	15	2.39078e-09	5.96875	0.0382	0.0064	0.8367	-0.206116	-0.0015	0.0074
48	8	rs1545536	144643169	144643169	144649650	0.000418289	C	T	GSDMD	0	intronic	13.63		4	4	8.70587e-08	-5.35185	-0.0289	0.0054	0.3401	0.953968	0.006	0.0063
49	9	rs2482419	107604042	107596602	107616739	0.00269782	T	C	ABCA1	0	intronic	6.53	4	4	5	8.91067e-07	-4.91429	-0.0344	0.007	0.187	1.31951	0.0108	0.0082
50	9	rs2265688	130262597	130166857	130290014	0.00861761	A	G	LRSAM1	0	intronic	0.425	7	4	5	2.57464e-06	-4.70213	-0.0221	0.0047	0.7146	0.365685	0.002	0.0054
51	9	rs505922	136149229	136127764	136157037	8.68589e-06	T	C	ABO	0	ncRNA_intronic	4.81	5	1	13	9.57855e-10	-6.11628	-0.0263	0.0043	0.6793	0.413419	0.0022	0.0053
52	10	rs10828264	22017545	21766969	22288132	0.00239853	G	A	MLLT10	0	intronic	1.441	5	2	5	1.24822e-06	4.84783	0.0223	0.0046	0.04396	2.01447	0.0107	0.0053
53	10	rs114507486	85464484	85464359	85557782	0.00786689	T	C	RP11-344L13.2	29288	intergenic	3.144	6	5	15	2.50203e-06	4.70796	0.0532	0.0113	0.4901	-0.69015	-0.0091	0.0132
54	10	rs1332327	91011681	91002804	91014061	0.00365969	C	T	LIPA	0	UTR5	8.88		1	1	9.89994e-07	4.89362	0.023	0.0047	0.5207	-0.642267	-0.0036	0.0056
55	10	rs11186660	93447863	93356372	93650113	0.000915873	G	A	GAPDHP28	20323	intergenic	3.777	7	5	15	3.06125e-06	-4.66667	-0.0224	0.0048	0.0001508	-3.78975	-0.0219	0.0058
56	10	rs72825918	110254106	109996677	110254106	0.00809344	C	T	RP11-163F15.1	53626	intergenic	0.49	6	5	15	2.9768e-06	4.67241	0.1084	0.0232	0.2607	1.12474	0.0199	0.0177
57	11	rs10832027	13357183	13354509	13370535	2.35231e-06	A	G	ARNTL	0	intronic	2.236	4	5	5	2.16948e-10	6.34884	0.0273	0.0043	0.8262	0.219578	0.0012	0.0053
58	11	rs11031006	30226528	30215261	30372818	0.00548345	G	A	FSHB	26034	intergenic	19.91	6	5	15	1.45976e-06	-4.81667	-0.0289	0.006	0.8042	-0.247915	-0.0018	0.0071
59	11	rs2625390	43610732	43599791	43628749	0.00364416	T	C	HSD17B12	0	intergenic	0.228		13	14	1.19092e-06	-4.85714	-0.0204	0.0042	0.2335	1.19139	0.0061	0.0051
60	11	rs10838681	47275064	46447246	49017552	2.56911e-05	G	A	NR1H3	0	intronic	0.886	1f	2	5	1.34026e-08	-5.68085	-0.0267	0.0047	0.008677	-2.62452	-0.0149	0.0057
61	11	rs1582763	60021948	59856028	60099912	6.49845e-06	G	A	MS4A4E	11386	intergenic	1.659	1f	5	9	8.27634e-10	-6.13953	-0.0264	0.0043	0.2647	1.11535	0.0058	0.0052
62	11	rs59255488	118986118	118970476	119168370	0.00689479	C	T	C2CD2L	0	intronic	0.317	5	2	5	2.44377e-06	-4.71277	-0.0443	0.0094	0.2661	-1.11209	-0.0123	0.0111
63	12	rs767455	6450945	6440009	6455098	0.000320575	T	C	TNFRSF1A	0	exonic	17.98	4	1	1	7.78279e-08	5.37209	0.0231	0.0043	0.16	1.40507	0.0072	0.0051
64	12	rs10505911	24022160	23991317	24022160	0.00299489	C	A	SOX5	0	intronic	2.846	7	5	15	7.079e-07	4.95918	0.0243	0.0049	0.8092	0.241458	0.0014	0.0059
65	12	rs76574446	47209469	47180008	47220365	0.00831131	C	T	SLC38A4	0	intronic	0.921	6	5	15	2.57145e-06	-4.70238	-0.0395	0.0084	0.587	0.543189	0.0056	0.0103
66	12	rs7302913	95856699	95804376	95928560	3.46823e-07	G	A	RP11-490G8.1	4473	intergenic	3.275	5	7	15	4.75103e-15	-7.83333	-0.0329	0.0042	0.1665	-1.38354	-0.007	0.0051
67	12	rs4764725	103512314	103423723	103557292	3.75175e-07	T	C	RP11-328J6.1	0	ncRNA_intronic	1.599	7	5	15	2.79895e-10	6.30952	0.0265	0.0042	0.001902	-3.10512	-0.0158	0.0051
68	12	rs73222794	121096958	121045601	121599829	2.56976e-08	C	T	CABP1	0	intronic	10.38	5	2	15	1.72873e-11	-6.72727	-0.0592	0.0088	1.147e-05	-4.38743	-0.0494	0.0113
69	14	rs12147474	72977199	72977199	73023436	3.89899e-07	G	A	RGS6	0	intronic	2.67	7	4	15	4.64883e-15	7.83607	0.0478	0.0061	0.2994	-1.03772	-0.0073	0.007
70	14	rs10459542	73384896	73342476	73662469	0.00037735	C	T	DCAF4	8143	intergenic	0.366	6	5	15	7.40928e-08	5.38095	0.0226	0.0042	0.4093	-0.825126	-0.0043	0.0052
71	14	rs11624418	75737110	75734471	75747407	0.00272832	G	A	RP11-293M10.2	0	ncRNA_intronic	2.12	7	5	5	9.89994e-07	4.89362	0.023	0.0047	0.1328	1.50315	0.0086	0.0057
72	14	rs112635299	94838142	94672731	94844947	1.30232e-06	G	T	SERPINA1	4941	intergenic	0.272	5	5	15	2.22082e-10	-6.34524	-0.1066	0.0168	0.05358	-1.93022	-0.0362	0.0188
73	15	rs17543338	53069874	53069874	53164558	0.00116713	T	G	ONECUT1	0	intronic	1.11	6	5	14	2.38306e-07	5.16667	0.0341	0.0066	0.7648	-0.299184	-0.0023	0.0078
74	15	rs1189402	53728154	53701261	53768798	1.86427e-05	A	G	WDR72	77783	intergenic	8.382	6	7	15	2.64269e-09	5.95238	0.025	0.0042	0.279	-1.08257	-0.0056	0.0052
75	15	rs339989	60914821	60862344	60948715	1.57896e-07	T	G	RP11-219B17.1:RORA	0:0	ncRNA_intronic	2.409		5	15	7.02514e-12	6.85714	0.0288	0.0042	0.01769	2.37204	0.012	0.0051
76	16	rs12927172	27325021	27316576	27359844	0.0022881	G	A	IL4R	0	UTR5	8.859	2b	1	1	6.48478e-07	4.97619	0.0209	0.0042	0.2991	-1.03837	-0.0053	0.0051
77	16	rs2110840	51410819	51327576	51490422	1.37451e-07	C	A	RP11-437L7.1	20375	intergenic	5.577		5	15	5.5695e-15	-7.81333	-0.0586	0.0075	0.01287	-2.48735	-0.0201	0.0081
78	16	rs17817964	53828066	53797908	53848561	1.83704e-07	C	T	FTO	0	intronic	13.11	2b	5	15	1.08675e-12	7.11905	0.0299	0.0042	0.02536	2.23587	0.0114	0.0051
79	17	rs4547380	32670982	32654317	32670982	0.00613097	A	G	RP11-521P1.1	11734	intergenic	2.659	6	13	15	1.98415e-05	4.26667	0.0192	0.0045	0.000693	-3.39233	-0.018	0.0053
80	17	rs112238900	37968495	37885383	38088150	0.00417138	C	T	IKZF3	0	intronic	6.752	7	4	15	1.00371e-06	-4.89091	-0.0538	0.011	0.9557	0.0555504	0.0007	0.0135
81	17	rs8072566	40476363	40417395	40520597	0.00497745	G	A	STAT3	0	intronic	1.044	6	4	4	1.52683e-06	-4.80769	-0.025	0.0052	0.3876	0.863978	0.0055	0.0064
82	17	rs1292056	57959047	57798165	58046076	0.000314274	C	T	TUBD1	0	intronic	0.416		4	5	4.96998e-08	-5.45238	-0.0229	0.0042	0.9936	-0.0080213	0	0.0051
83	17	rs7225370	61034381	60991902	61531993	0.00133621	C	T	RP11-180P8.1	0	ncRNA_intronic	6.484	7	14	15	4.34407e-06	-4.5942	-0.0317	0.0069	0.0004351	-3.51782	-0.029	0.0082
84	17	rs2384955	72695167	72673667	72725864	8.40174e-07	C	T	RAB37:CD300LF	0:0	intronic	0.604	7	4	14	7.59178e-11	-6.50847	-0.0384	0.0059	0.4857	-0.697164	-0.0048	0.0069
85	18	rs2847286	12817815	12773553	12887750	1.0206e-05	A	G	PTPN2	0	intronic	4.54		4	5	1.97318e-09	-6	-0.0252	0.0042	0.06891	-1.81901	-0.0095	0.0052
86	18	rs4092465	55080437	55080437	55089715	0.000490682	G	A	ONECUT2	22479	intergenic	0.9	7	13	15	1.13077e-07	-5.30435	-0.0244	0.0046	0.2484	1.15424	0.0061	0.0053
87	18	rs76699088	58099952	58096529	58179918	0.00945192	T	G	MC4R	59950	intergenic	0.768	7	14	15	3.43624e-06	4.64286	0.026	0.0056	0.3053	1.02513	0.0121	0.0118
88	19	rs1985157	18513594	18510925	18517506	0.00720383	T	C	LRRC25	5166	intergenic	0.589	5	1	15	2.89187e-05	-4.18182	-0.0184	0.0044	0.0004212	3.52643	0.0189	0.0054
89	19	rs11666245	38229926	37245551	38402838	0.00231458	G	A	ZNF573	0	exonic	24.2	6	4	8	7.00716e-07	-4.96117	-0.0511	0.0103	0.2357	1.1858	0.0136	0.0115
90	19	rs9646642	44743550	44669960	44862558	0.000664023	C	T	ZNF235	0	intronic	2.726	6	4	9	2.04586e-07	-5.19512	-0.0213	0.0041	0.1099	-1.59864	-0.008	0.005
91	19	rs2972558	45356141	45325738	45409167	1.83704e-07	T	C	PVRL2	0	intronic	0.51		4	5	4.50546e-15	-7.84	-0.0392	0.005	0.02536	-2.23587	-0.0124	0.0056
92	19	rs12459419	51728477	51727962	51737991	0.00275241	C	T	CD33	0	exonic	13.71	4	1	15	1.13496e-06	-4.86667	-0.0219	0.0045	0.09073	-1.69156	-0.0091	0.0054
93	20	rs6115099	25222298	25181998	25602328	0.000516056	G	A	PYGB	6406	intergenic	0.1	3a	5	15	9.24816e-08	5.34091	0.0235	0.0044	0.7742	0.286885	0.0015	0.0052
94	20	rs1800961	43042364	43038249	43042364	4.24172e-07	C	T	HNF4A	0	exonic	22.3	3a	4	14	2.37511e-15	-7.92	-0.099	0.0125	0.5028	-0.670091	-0.0097	0.0144
95	20	rs4810479	44545048	44534651	44590298	0.00421896	T	C	PLTP	4253	intergenic	5.387	5	5	15	1.69096e-06	4.78723	0.0225	0.0047	0.1209	1.55101	0.0089	0.0057
96	20	rs6026470	57293089	57289311	57295129	0.00997915	G	A	NPEPL1	0	intergenic	4.599	1f	1	5	2.94788e-06	-4.67442	-0.0201	0.0043	0.8868	0.142355	0.0007	0.0051
97	20	rs1056441	62370349	62301795	62376939	0.00419	C	T	RP4-583P15.15:LIME1:RP4-583P15.14	0:0:0	UTR3	8.925	4	1	2	1.26966e-06	-4.84444	-0.0218	0.0045	0.3533	0.928207	0.005	0.0054
98	21	rs28756733	40458722	40458508	40480081	4.1599e-07	A	G	RPL23AP12	40771	intergenic	1.245	2b	2	15	8.22518e-14	7.46667	0.0336	0.0045	0.4438	0.765792	0.0042	0.0055
99	22	rs4821816	39113134	38869463	39160117	3.45527e-06	G	A	GTPBP1	0	intronic	4.189	5	4	4	3.54778e-10	-6.27273	-0.0276	0.0044	0.5761	0.55909	0.003	0.0054
100	22	rs2143610	41317083	41079792	41854446	9.6961e-05	A	C	XPNPEP3	0	intronic	4.257	7	4	5	2.65616e-07	5.14634	0.0211	0.0041	1.017e-05	4.41353	0.0221	0.005
The build used to determine the base pair position was GRCh37/Hg19

## Sheet: BMI_DEP
locusnum	CHR	LEAD_SNP	LEAD_BP	MinBP	MaxBP	FDR	A1	A2	nearestGene	dist	func	CADD	RDB	minChrState	commonChrState	PVAL_in_BMI	Z_in_BMI	BETA_in_BMI	SE_in_BMI	PVAL_in_DEP	Z_in_DEP	BETA_in_DEP	SE_in_DEP
1	1	rs9660180	1723031	1663452	1879084	0.000171848	A	G	GNB1	0	intronic	1.484	5	4	4	8.071e-07	4.93364	0.0171	0.0035	0.1072	1.61091	0.0081	0.005
2	1	rs7535528	2444414	2427712	2754512	0.00458167	G	A	PANK4	0	exonic	19.59	5	4	4	3.195e-05	-4.1591	-0.0183	0.0044	0.04861	1.972	0.0105	0.0053
3	1	rs10864361	8726721	8481016	8895448	0.000734588	C	T	RERE	0	intronic	7.681	4	2	7	3.665e-05	-4.12764	-0.0129	0.0031	1.977e-06	4.75576	0.0244	0.0051
4	1	rs10779751	11284336	11111976	11372913	0.00420186	G	A	MTOR	0	intronic	2.539	5	4	5	8.537e-06	4.45125	0.0151	0.0034	0.9212	0.0989223	0.0006	0.0056
5	1	rs4655145	23404671	23285856	23425973	0.00465028	G	A	KDM1A:RP1-184J9.2	0:0	ncRNA_intronic	4.692	7	4	4	5.002e-05	4.05553	0.0219	0.0054	0.01635	2.40101	0.017	0.0071
6	1	rs4568876	32152518	32065385	32159588	0.00104269	T	C	COL16A1	0	intronic	1.933	5	4	5	1.132e-05	-4.39029	-0.018	0.0041	0.01417	2.45292	0.0133	0.0054
7	1	rs11577094	38026600	37958339	38102679	0.00947165	C	T	DNALI1	0	intronic	1.64	5	4	5	8.058e-05	3.94267	0.0222	0.0056	0.03494	2.10905	0.0196	0.0093
8	1	rs1707322	46505147	46022442	46644026	0.000471078	G	A	PIK3R3	664	downstream	0.433		4	5	5.582e-06	-4.54163	-0.0153	0.0034	0.01153	-2.52621	-0.014	0.0055
9	1	rs2984618	47690438	47659445	47708112	4.4986e-06	G	T	TAL1	0	intronic	5.841		2	13	6.494e-08	5.40464	0.0169	0.0031	0.007535	2.67223	0.0136	0.0051
10	1	rs7531656	49828663	49239968	50591851	1.87031e-07	G	A	AGBL4	0	intronic	3.369	6	9	15	3.567e-10	6.27189	0.0209	0.0033	0.07064	1.80778	0.0096	0.0053
11	1	rs3789588	51266523	50885622	51532590	0.0017135	G	A	FAF1	0	intronic	14.93	5	2	15	1.118e-05	4.39299	0.0235	0.0053	0.05055	-1.95528	-0.0167	0.0086
12	1	rs4061073	54696743	54672275	54702225	0.00556483	A	G	SSBP3	0	intronic	1.055	2b	4	5	1.707e-05	4.30013	0.0146	0.0034	0.3687	0.898911	0.0049	0.0054
13	1	rs2481665	62594677	62525980	62635081	8.73889e-05	T	C	INADL	0	intronic	10.65	4	4	15	1.903e-07	-5.20857	-0.0159	0.0031	0.5902	0.538546	0.0027	0.005
14	1	rs1026997	72516287	72512988	72956535	1.25495e-08	T	C	NEGR1	0	intronic	0.587		5	15	8.644e-13	-7.15054	-0.0218	0.0031	7.749e-07	4.94159	0.0247	0.005
15	1	rs10789396	75014362	74977277	75014538	1.53674e-07	C	T	TNNI3K	4249	intergenic	1.635	6	5	15	1.35e-13	7.40116	0.0247	0.0033	0.04356	2.0183	0.0107	0.0053
16	1	rs9729667	78349214	77989923	78717850	3.13091e-07	C	T	NEXN-AS1	0	ncRNA_intronic	0.485	7	5	15	2.916e-10	6.30318	0.0206	0.0033	0.2244	1.21491	0.0065	0.0054
17	1	rs284227	82379446	82356110	82563290	0.00488817	T	C	LPHN2	0	intronic	4.114		4	15	4.287e-05	4.09144	0.0143	0.0035	0.02754	2.20378	0.0128	0.0058
18	1	rs1222069	96595179	96275456	96595179	0.000437796	A	C	RNU1-130P	96277	intergenic	8.053		14	15	3.573e-06	-4.63479	-0.0152	0.0033	0.02889	-2.18498	-0.0112	0.0051
19	1	rs11165623	96893000	96882019	97276688	3.00313e-07	G	A	UBE2WP1	8510	intergenic	3.577	6	5	15	4.044e-12	6.93564	0.0212	0.0031	0.2063	1.26381	0.0063	0.005
20	1	rs7550711	110082886	109824250	110216436	1.00122e-07	C	T	GPR61:RP5-1160K1.8	0:0	ncRNA_intronic	6.573	5	1	15	1.56e-13	7.38194	0.0662	0.009	0.01523	2.42686	0.0364	0.015
21	1	rs1546924	112273485	112272001	112324111	0.00128666	C	T	FAM212B	0	intronic	0.459	7	2	5	1.2e-05	-4.37759	-0.0141	0.0032	0.02084	2.31087	0.0117	0.0051
22	1	rs4357530	151103153	151012060	151116279	0.000251117	A	G	RP11-68I18.10	0	ncRNA_exonic	4.905	5	1	5	1.64e-06	4.79337	0.016	0.0033	0.04926	-1.96633	-0.0107	0.0055
23	1	rs12741940	175908200	175902596	176416712	0.000349395	C	A	RFWD2	5766	intergenic	4.398	6	4	5	1.806e-05	4.28762	0.0157	0.0037	2.456e-05	4.21881	0.0225	0.0053
24	1	rs630372	177885762	177770097	177978859	8.17874e-08	G	A	SEC16B	7328	intergenic	0.21	6	5	15	3.019e-24	10.1591	0.0447	0.0044	0.009568	2.59106	0.0156	0.006
25	1	rs10920678	190239907	190132619	190310334	0.000220307	G	A	BRINP3:RP11-547I7.1	0:0	ncRNA_intronic	7.51	7	5	15	1.434e-06	4.82022	0.0147	0.0031	0.04984	1.96133	0.0099	0.005
26	1	rs2820292	201784287	201760610	201887721	1.17928e-07	C	A	NAV1:IPO9-AS1	0:0	ncRNA_intronic	6.706	7	4	5	1.834e-10	-6.37463	-0.0195	0.0031	0.02265	-2.27929	-0.0114	0.005
27	1	rs823094	205689807	205646278	205799987	0.00105206	T	G	NUCKS1	0	intronic	4.807	6	4	4	1.126e-05	4.39144	0.0136	0.0031	0.01467	-2.44042	-0.0123	0.0051
28	1	rs9786986	235656632	235583715	235701732	0.00605162	G	T	B3GALNT2	0	intronic	0.632	3a	4	4	7.433e-05	3.96198	0.0195	0.0049	0.01214	2.50805	0.0198	0.0079
29	2	rs6728726	623976	599547	658550	1.03073e-07	C	T	TMEM18	43358	intergenic	5.926	5	5	15	8.823e-48	-14.5217	-0.0606	0.0042	0.01635	-2.40101	-0.0158	0.0066
30	2	rs10929925	6155557	6143991	6161887	0.00040957	C	A	LINC01105	14149	intergenic	8.315	7	5	15	1.243e-06	4.84866	0.0152	0.0031	0.2837	-1.07204	-0.0054	0.005
31	2	rs11676272	25141538	24689143	25391101	5.74962e-08	A	G	ADCY3	0	exonic	12.07	1f	1	7	1.122e-21	9.565	0.0322	0.0034	0.004474	-2.84265	-0.0142	0.005
32	2	rs11126666	26928811	26910556	26932887	6.69648e-07	G	A	KCNK3	0	intronic	1.807	5	5	15	1.332e-09	-6.06349	-0.0207	0.0034	0.8103	0.240039	0.0014	0.0057
33	2	rs4372836	28973883	28911091	29068519	0.00447438	C	T	PPP1CB	622	upstream	7.294	4	1	2	1.419e-05	-4.3409	-0.0145	0.0033	0.3239	-0.986475	-0.0053	0.0054
34	2	rs968059	35404011	35351756	35609297	0.00115777	A	C	AC012593.1	0	ncRNA_intronic	1.028		9	15	3.503e-06	-4.63888	-0.0145	0.0031	0.2976	-1.04159	-0.0053	0.0051
35	2	rs6544550	42708267	42689362	43106277	0.00010187	T	C	KCNG3	0	intronic	1.23	7	5	15	2.856e-06	-4.68091	-0.0145	0.0031	0.001533	-3.16836	-0.0159	0.005
36	2	rs17268019	53735050	53735050	53735050	0.00311195	A	G	AC069157.1	21631	intergenic	14.19	5	5	15	8.077e-05	-3.9421	-0.0149	0.0038	0.001518	3.17122	0.0195	0.0061
37	2	rs13432055	56603985	56602543	56608267	0.00550816	T	C	RP11-482H16.1:CCDC85A	0:0	ncRNA_intronic	2.081	5	5	15	1.723e-05	4.29806	0.0147	0.0034	0.3515	0.931684	0.0052	0.0056
38	2	rs11682175	57987593	57943567	58093903	0.00369908	T	C	CTD-2026C7.1	0	ncRNA_intronic	0.995	3a	1	15	0.0001863	-3.7369	-0.0142	0.0038	1.171e-08	-5.7039	-0.0285	0.005
39	2	rs1016287	59305625	59289176	59560035	2.03611e-07	C	T	LINC01122	14723	intergenic	19.22	7	5	15	2.253e-11	6.68861	0.0229	0.0034	0.08668	1.71318	0.0095	0.0055
40	2	rs11688816	63053048	62808995	63183823	8.46544e-06	A	G	EHBP1	0	intronic	0.878	5	4	5	1.893e-08	-5.62151	-0.0172	0.0031	0.55	0.59776	0.003	0.005
41	2	rs4566392	79506643	79476375	79506643	0.00256526	C	A	CTNNA2	0	intronic	0.972	6	9	15	5.445e-06	-4.54687	-0.0291	0.0064	0.7425	0.328545	0.0027	0.0083
42	2	rs7570971	135837906	135372951	136825272	0.000754431	A	C	RAB3GAP1	0	intronic	0.534	5	4	5	1.512e-06	4.80964	0.0165	0.0034	0.7288	-0.346722	-0.002	0.0057
43	2	rs13392503	137431134	137431134	137516790	0.00606241	G	T	AC092786.1	28371	intergenic	0.686	7	9	15	1.878e-05	4.27892	0.0147	0.0034	0.3674	0.901354	0.005	0.0055
44	2	rs10182090	142320231	142222290	142370884	0.0043635	C	A	LRP1B	0	intronic	1.611	4	5	15	6.258e-05	-4.00287	-0.0167	0.0042	0.007665	-2.66648	-0.015	0.0056
45	2	rs2121279	143043285	142795130	143043285	8.77254e-06	C	T	AC016706.1	27223	intergenic	5.684	5	7	15	2.313e-08	5.58679	0.0245	0.0044	0.387	-0.865071	-0.0065	0.0075
46	2	rs6710871	143960593	143942863	144051398	0.00124062	G	A	ARHGAP15	0	intronic	1.779	6	4	15	1.014e-05	4.41417	0.0216	0.0049	0.0287	2.18758	0.0156	0.0071
47	2	rs7566887	160663678	160570033	160667744	0.00295137	C	T	LY75:LY75-CD302	0:0	intronic	8.017	5	4	15	0.0001474	3.79541	0.0167	0.0044	3.178e-07	-5.11257	-0.0299	0.0058
48	2	rs1460676	164567689	164521508	164598783	0.000454741	T	C	FIGN	0	intronic	17	6	2	15	8.982e-07	-4.91272	-0.0197	0.004	0.7323	0.342068	0.0023	0.0067
49	2	rs355810	165685646	165501849	165731664	0.00146342	A	G	COBLL1	0	intronic	2.251		5	15	5.17e-06	-4.55777	-0.0142	0.0031	0.214	-1.24264	-0.0064	0.0051
50	2	rs4667682	172127920	172098978	172166425	0.00333543	C	T	TLK1	40095	intergenic	6.529	6	2	15	1.178e-05	4.38162	0.0181	0.0041	0.2374	1.18151	0.008	0.0068
51	2	rs1528435	181550962	181517995	181618654	3.81692e-06	T	C	AC009478.1	0	ncRNA_intronic	0.411		5	15	1.196e-08	5.7003	0.0178	0.0031	0.2735	-1.09504	-0.0056	0.0052
52	2	rs17406900	203784202	203638183	204406726	0.0027719	G	A	WDR12:CARF	0:0	intronic	2.775	7	4	5	1.077e-05	-4.40111	-0.0134	0.0031	0.1823	-1.33371	-0.0067	0.005
53	2	rs10804139	205377705	205373715	205384416	0.00518741	G	A	AC016903.2	5309	intergenic	18.31	6	5	15	0.0001563	-3.78084	-0.0276	0.0073	0.00108	-3.26881	-0.0317	0.0097
54	2	rs972540	207244783	207191221	207264555	8.99021e-05	A	G	AC017081.1	23939	intergenic	12.98	5	1	15	2.277e-07	-5.17517	-0.0178	0.0034	0.4268	-0.794679	-0.0045	0.0056
55	2	rs17203016	208255518	208217468	208300941	2.71978e-06	A	G	AC007879.5	0	ncRNA_intronic	16.57	3a	5	15	8.145e-08	5.36389	0.021	0.0039	0.001567	3.16198	0.0204	0.0065
56	2	rs715	211543055	211540507	211543055	0.00274365	T	C	CPS1	0	UTR3	6.914	7	4	15	7.129e-06	4.4898	0.022	0.0049	0.4692	-0.723781	-0.004	0.0056
57	2	rs7421089	211988412	211978317	212069094	0.00300824	C	T	RP11-212J19.1	17955	intergenic	6.904	6	5	15	1.266e-05	4.3659	0.0179	0.0041	0.1533	1.42797	0.0078	0.0055
58	2	rs7599312	213413231	213401874	213416765	4.84984e-07	G	A	ERBB4	9665	intergenic	5.159	4	1	15	1.173e-10	6.44279	0.022	0.0034	0.5403	0.612359	0.0034	0.0056
59	2	rs10167079	215257671	215247715	215368128	0.000925682	G	A	SPAG16:AC107218.3	0:0	ncRNA_intronic	5.229	6	5	15	3.358e-06	4.64761	0.0241	0.0052	0.1947	1.2968	0.0105	0.0081
60	2	rs7607369	219279097	219271530	219657838	0.00012113	G	A	VIL1	4717	intergenic	2.62	1f	5	15	2.822e-07	-5.13496	-0.0161	0.0031	0.5098	0.659149	0.0033	0.005
61	2	rs2276638	220145286	220138408	220208488	0.00169497	C	T	DNAJB2	0	intronic	13.21	4	1	6	1.171e-05	4.38292	0.0187	0.0043	0.04412	2.01295	0.0132	0.0066
62	2	rs6713510	227034499	227020653	227181683	5.77502e-05	G	A	AC068138.1	10260	intergenic	0.397	5	5	15	1.261e-07	5.28443	0.0164	0.0031	0.5839	0.547697	0.0027	0.005
63	2	rs6723774	227770592	227724049	227952154	0.000600732	T	C	RHBDD1	0	intronic	0.752	4	1	5	6.777e-06	-4.50057	-0.0141	0.0031	0.01296	-2.48487	-0.0126	0.0051
64	3	rs11709077	12336507	12329783	12413339	5.39284e-05	G	A	PPARG	0	intronic	11.87	2b	1	15	1.814e-07	5.21745	0.0241	0.0046	0.2316	1.19625	0.0091	0.0076
65	3	rs6804842	25106437	25077259	25141824	7.98194e-07	G	A	AC133680.1	0	ncRNA_intronic	6.605	5	5	15	2.476e-09	-5.96303	-0.0185	0.0031	0.3172	-1.00023	-0.0051	0.005
66	3	rs10460960	42308735	42303074	42334191	0.00740299	A	G	CCK	1035	intergenic	1.461	7	5	14	2.877e-05	-4.18299	-0.02	0.0048	0.2243	1.21517	0.0096	0.0079
67	3	rs7613875	49971514	49897830	50209053	0.000319637	A	C	MON1A	3907	intergenic	1.376	5	5	15	7.356e-07	4.95172	0.0158	0.0032	0.5196	0.643962	0.0033	0.0051
68	3	rs2710323	52815905	52536514	52847601	0.00310346	C	T	ITIH1	0	intronic	7.404		1	15	2.603e-05	-4.20568	-0.0128	0.0031	0.02892	2.18458	0.0109	0.005
69	3	rs2612012	53745625	53741287	53803263	0.00204331	A	C	CACNA1D	0	intronic	2.905		4	15	4.92e-06	4.56817	0.0201	0.0044	0.532	0.624956	0.0037	0.0058
70	3	rs2365389	61236462	61072661	61277928	1.25495e-08	C	T	FHIT	0	intronic	4.587	4	1	2	1.629e-10	6.39278	0.02	0.0031	0.0001103	3.86674	0.0196	0.0051
71	3	rs4132228	64708114	64698813	64729892	0.00068311	C	T	ADAMTS9-AS2	0	ncRNA_intronic	0.379	5	5	15	1.809e-06	-4.77367	-0.0161	0.0034	0.3866	-0.8658	-0.0047	0.0054
72	3	rs2364291	66937219	66912679	66991451	0.00909181	C	T	KBTBD8	111507	intergenic	1.224		5	15	2.573e-05	4.2083	0.0202	0.0048	0.5221	-0.640112	-0.0042	0.0065
73	3	rs1523768	77667044	77531264	77706846	0.00164107	A	G	ROBO2	0	UTR3	0.628		4	15	2.534e-05	-4.21175	-0.0141	0.0033	0.005875	-2.75468	-0.0148	0.0054
74	3	rs1606717	80410703	80389969	80503064	0.00923588	C	A	RP11-481N16.1	80527	intergenic	0.118		15	15	2.267e-05	4.23683	0.0161	0.0038	0.7512	-0.317057	-0.0016	0.0051
75	3	rs3849570	81792112	81459535	82016600	4.24456e-06	C	A	GBE1	0	intronic	13.51		1	15	2.601e-08	5.56637	0.0188	0.0034	0.05584	-1.91228	-0.0101	0.0053
76	3	rs7431895	85870501	85517112	86159976	2.69452e-07	T	C	CADM2:CADM2-AS2	0:0	ncRNA_intronic	1.983	4	7	15	7.562e-11	-6.50906	-0.0203	0.0031	0.1632	1.39439	0.0073	0.0052
77	3	rs1436351	104617973	104583940	104780853	0.00200887	T	G	RP11-281P11.1	395862	intergenic	0.736	7	1	15	8.336e-06	-4.45637	-0.0158	0.0036	0.1509	1.43636	0.0083	0.0058
78	3	rs7640424	107820063	107818777	107930210	0.000703359	C	T	CD47	10190	intergenic	9.005	3a	2	15	5.392e-06	-4.54893	-0.0151	0.0033	0.03332	-2.12821	-0.0117	0.0055
79	3	rs9856151	131574485	131447660	131792411	0.000331258	G	A	CPNE4	0	intronic	4.175	7	13	15	1.595e-06	-4.79895	-0.0165	0.0034	0.09971	1.64626	0.0093	0.0056
80	3	rs9880211	136107549	135619585	136752590	0.000116656	G	A	STAG1	0	intronic	2.473	5	5	5	5.974e-07	-4.99206	-0.0178	0.0036	0.08866	1.70251	0.0099	0.0058
81	3	rs253664	138113353	138072809	138128428	0.00281727	C	T	MRAS	0	intronic	1.201	7	1	15	6.566e-06	-4.50729	-0.0173	0.0038	0.6117	0.507648	0.0032	0.0063
82	3	rs16851483	141275436	141069782	141338415	5.95593e-07	G	T	RASA2	0	intronic	1.569	6	4	5	3.548e-10	-6.27272	-0.0483	0.0077	0.8027	-0.249854	-0.0026	0.0102
83	3	rs4395360	157318257	157313410	158284861	0.00012518	T	C	C3orf55	0	UTR3	0.889	7	14	15	4.409e-06	4.59111	0.0173	0.0038	0.0008289	3.34296	0.0172	0.0051
84	3	rs792361	173044559	173044559	173127808	0.00215185	G	T	RP11-324C10.1	0	ncRNA_intronic	0.025		14	15	3.688e-05	4.1262	0.0143	0.0035	0.004512	-2.83995	-0.0151	0.0053
85	3	rs1010471	180691092	180524952	180996959	0.00591983	G	A	FXR1	0	intronic	0.04	7	4	5	3.212e-05	-4.15789	-0.0158	0.0038	0.0954	-1.66758	-0.0087	0.0052
86	3	rs7620457	183747266	183747266	183747266	0.00314367	A	G	EEF1A1P8	1721	intergenic	2.805	1f	5	15	8.821e-06	4.44422	0.0175	0.0039	0.4011	0.839658	0.0054	0.0064
87	3	rs9831938	185785996	185729753	185848164	4.70762e-08	C	T	ETV5	0	intronic	7.75	5	1	5	4.034e-13	-7.25442	-0.0303	0.0042	0.00299	-2.96876	-0.02	0.0067
88	3	rs7611238	195072918	194988940	195163917	0.000419228	A	G	ACAP2	0	intronic	6.835	7	4	5	9.987e-07	-4.89189	-0.0181	0.0037	0.4857	-0.697164	-0.0035	0.005
89	4	rs16992647	36813105	36680963	36903746	0.0091878	C	T	RP11-722M1.1	169582	intergenic	2.914	7	5	15	2.909e-05	4.18048	0.0171	0.0041	0.3946	-0.851305	-0.0059	0.0069
90	4	rs4833079	38654681	38592440	38716721	0.00372841	T	C	RP11-617D20.1:AC021860.1	0:0	ncRNA_intronic	3.964	5	5	15	1.176e-05	-4.38199	-0.0137	0.0031	0.3169	1.00085	0.0051	0.0051
91	4	rs10009336	44480783	44480783	44532760	0.00558561	C	T	KCTD8	29958	intergenic	0.451	7	9	15	1.481e-05	4.3315	0.0183	0.0042	0.5285	0.630297	0.0042	0.0067
92	4	rs6845132	45139673	45038153	45187622	3.56645e-07	T	C	RP11-362I1.1	86003	intergenic	1.204	7	5	15	2.502e-09	-5.96133	-0.0182	0.0031	0.04949	1.96435	0.0099	0.005
93	4	rs6837552	60560258	60519082	60607004	0.00960204	T	C	RP11-725D20.1	64215	intergenic	11.29	5	5	15	4.601e-05	-4.07502	-0.0163	0.004	0.148	-1.44663	-0.0076	0.0052
94	4	rs6835324	77117309	77028450	77338908	1.21145e-06	G	A	SCARB2	0	intronic	1.079	2b	2	5	8.078e-08	-5.36538	-0.0279	0.0052	0.0002957	3.61904	0.0247	0.0068
95	4	rs13114738	103284865	102702364	103387161	1.84234e-07	C	T	SLC39A8	0	intergenic	0.811	5	7	15	6.817e-10	-6.17028	-0.0377	0.0061	0.06824	1.82342	0.0165	0.0091
96	4	rs4833407	113311790	113294328	113320989	0.00644994	C	A	ALPK1	0	intronic	0.913	7	4	15	2.548e-05	4.21051	0.016	0.0038	0.2083	1.25825	0.0064	0.0051
97	4	rs2391518	130817060	130724740	130950008	0.000569588	C	T	RP11-422J15.1	0	ncRNA_intronic	0.028		9	15	1.081e-06	-4.87629	-0.0161	0.0033	0.8059	0.245719	0.0013	0.0054
98	4	rs966457	143708318	143617304	143785362	0.00354977	T	C	INPP4B	0	intronic	0.011		5	15	3.212e-05	-4.15789	-0.0158	0.0038	0.0243	2.25235	0.0116	0.0052
99	4	rs11727676	145659064	145621328	145659064	6.62248e-06	T	C	HHIP	0	exonic	12.31	6	4	15	2.55e-08	-5.56982	-0.0358	0.0064	0.1698	1.37285	0.012	0.0088
100	4	rs11933901	175816341	175760121	175817932	0.00766251	A	G	ADAM29	0		6.898	6	9	15	2.036e-05	4.26091	0.0196	0.0046	0.5758	0.55953	0.0034	0.0061
101	5	rs13166160	36636501	36619731	36639458	0.00794813	T	C	SLC1A3	0	intronic	4.143	5	4	15	4.039e-05	4.10524	0.0156	0.0038	0.1219	-1.54685	-0.0078	0.0051
102	5	rs12189178	50914726	50450020	51071092	0.00261798	C	T	CTD-2335O3.3	156802	intergenic	1.135	7	5	15	3.417e-05	-4.14373	-0.0351	0.0085	0.009281	2.60153	0.0349	0.0134
103	5	rs1503526	63020706	62991802	63040773	0.00362593	C	T	RP11-158J3.2	233013	intergenic	19.49		5	15	4.87e-05	-4.06178	-0.0134	0.0033	0.008917	-2.61522	-0.0131	0.005
104	5	rs16896181	66336434	66278398	66351907	0.00586588	A	G	MAST4	0	intronic	5.367	7	4	5	1.218e-05	-4.37434	-0.0825	0.0189	0.9699	-0.0377337	-0.0011	0.0292
105	5	rs253414	74956517	74562564	75108926	2.86924e-07	T	C	ANKDD1B	0	intronic	0.383	5	2	15	2.86e-14	7.6045	0.0268	0.0035	0.1868	-1.3201	-0.007	0.0053
106	5	rs6870983	87697533	87440497	87831034	0.000131715	C	T	TMEM161B-AS1	0	ncRNA_intronic	19.6	5	1	15	4.21e-07	-5.05921	-0.0184	0.0036	0.2565	1.1347	0.0068	0.006
107	5	rs7713317	95716722	95527057	95765413	0.00024632	A	G	CTD-2337A12.1	0	ncRNA_intronic	7.546	7	5	15	6.489e-07	-4.97606	-0.0171	0.0034	0.3878	-0.863614	-0.0047	0.0055
108	5	rs150992	98275197	98139720	98381752	0.000103089	A	G	CTD-2007H13.3	0	ncRNA_intronic	7.385	7	5	15	4.794e-07	-5.03438	-0.0173	0.0034	0.111	1.59371	0.0087	0.0055
109	5	rs288232	107419548	107271250	107714520	0.000978885	C	T	FBXL17	0	intronic	3.009		5	15	4.394e-06	4.59182	0.0225	0.0049	0.1199	-1.55519	-0.0104	0.0067
110	5	rs6864049	124330522	124319230	124358884	5.9779e-05	G	A	RP11-257I8.2	42001	intergenic	0.002	7	5	15	3.62e-07	-5.08793	-0.0158	0.0031	0.06158	1.86931	0.0093	0.005
111	5	rs815611	153518766	153495768	153595292	3.95874e-06	A	G	MFAP3	0		6.221	6	5	15	7.516e-08	5.37838	0.0199	0.0037	0.004162	2.86562	0.0144	0.005
112	5	rs13178865	164637211	164465319	164678946	0.00191876	A	G	CTB-181F24.1	10371	intergenic	0.495	7	5	15	9.503e-05	3.90294	0.0131	0.0033	5.203e-05	4.04632	0.0221	0.0055
113	5	rs12519652	165243019	165156216	165253131	0.00915992	T	C	CTC-535M15.1	32879	intergenic	6.166	7	9	15	2.299e-05	4.23368	0.0139	0.0033	0.7063	0.37683	0.002	0.0052
114	6	rs2228213	12124855	12088544	12180345	0.000136925	G	A	HIVEP1	0	exonic	9.187	7	4	5	1.037e-06	4.88448	0.0159	0.0033	0.03538	2.10398	0.0109	0.0052
115	6	rs2770102	21819216	21811331	21819216	0.00184876	A	G	CASC15	0	ncRNA_intronic	7.867	7	5	15	5.41e-06	-4.54823	-0.0141	0.0031	0.3361	-0.9619	-0.0048	0.005
116	6	rs943466	33731787	33715323	33791515	0.00299375	G	A	LEMD2	7191	intergenic	5.912	6	5	15	7.914e-06	4.4675	0.0157	0.0035	0.4625	0.734736	0.0043	0.0059
117	6	rs9462027	34797241	34548206	34832661	5.42092e-07	G	A	UHRF1BP1	0	intronic	2.399	5	4	5	4.3e-10	-6.24273	-0.0215	0.0034	0.6695	0.426834	0.0024	0.0055
118	6	rs2984433	39973445	39949402	40118352	0.000128951	G	T	TUBBP9	5472	intergenic	0.418		5	15	3.185e-06	4.65851	0.0191	0.0041	0.002034	-3.08522	-0.0163	0.0053
119	6	rs7748777	41133806	41027520	41144658	0.00360507	G	A	TREM2	2881	intergenic	0.042	6	5	15	1.078e-05	4.40091	0.0137	0.0031	0.3546	0.925704	0.0046	0.005
120	6	rs998584	43757896	43757082	43764551	0.000453883	A	C	VEGFA	3671	intergenic	12.4		2	15	9.102e-07	-4.91012	-0.017	0.0035	0.7073	-0.375485	-0.0019	0.0051
121	6	rs9381447	46358255	46300196	46406442	0.00342862	T	C	RCAN2	0	intronic	2.185	3a	1	15	1.952e-05	4.27031	0.0158	0.0037	0.07541	-1.77796	-0.0089	0.005
122	6	rs9473924	50834157	50568535	51058527	2.21551e-07	G	T	RPS17P5	8781	intergenic	0.422	7	5	15	9.119e-11	6.48088	0.041	0.0063	0.1052	1.62015	0.0089	0.0055
123	6	rs10456700	54995326	54800275	55010329	0.00672564	C	T	HCRTR2	43723	intergenic	0.386	6	9	15	2.032e-05	-4.26135	-0.0143	0.0033	0.4015	-0.838945	-0.0045	0.0054
124	6	rs200810	97922184	97752194	97947755	0.00340532	T	C	RP3-418C23.2	164259	intergenic	4.349		7	15	6.935e-06	4.49567	0.0141	0.0031	0.8669	0.167597	0.0009	0.0052
125	6	rs17459015	104817775	104742712	104828620	0.00259698	T	C	RP11-427E4.1	317340	intergenic	4.752	7	9	15	6.929e-05	3.97871	0.0187	0.0047	0.001394	3.19589	0.0203	0.0064
126	6	rs9400239	108977663	108861264	109019323	4.30261e-06	C	T	FOXO3	0	UTR5	8.326	4	1	5	1.613e-08	5.64909	0.0188	0.0033	0.181	-1.33768	-0.0073	0.0055
127	6	rs9374842	120185665	120064311	120336605	3.57109e-05	T	C	MIR3144	150659	intergenic	3.156	7	5	15	9.673e-08	5.33276	0.0187	0.0035	0.3679	0.900414	0.0053	0.0059
128	6	rs6569648	130349119	130322357	130374461	0.00110146	T	C	L3MBTL3	0	intronic	4.457	1f	5	5	2.5e-06	-4.70813	-0.017	0.0036	0.5625	-0.579132	-0.0034	0.0059
129	6	rs2246012	131898208	131897278	131973932	0.00328309	T	C	ARG1:MED23	0:0	intronic	0.276	6	3	5	1.189e-05	-4.3796	-0.018	0.0041	0.2229	1.21885	0.0084	0.0069
130	6	rs13201877	137675541	137614546	137675541	0.000138083	A	G	IFNGR1	134954	intergenic	3.018	2b	2	15	2.348e-07	-5.16944	-0.0233	0.0045	0.9911	0.0111547	0.0001	0.0074
131	6	rs2185027	153381622	153364643	153422140	0.0088685	A	C	RGS17	0	intronic	5.848	6	5	15	2.895e-05	-4.18157	-0.014	0.0033	0.362	0.911561	0.005	0.0055
132	6	rs487152	160774486	160698177	160966347	0.000141761	C	A	SLC22A3	0	intronic	0.654	6	5	14	8.817e-07	-4.91636	-0.0152	0.0031	0.05588	1.91197	0.0095	0.005
133	6	rs13191362	163033350	162934351	163266793	2.16033e-07	A	G	PARK2	0	intronic	9.651	5	5	15	7.339e-09	5.78298	0.0277	0.0048	0.001356	3.20386	0.0248	0.0077
134	6	rs9364687	163817911	163790580	163997175	0.000843095	G	T	CAHM	16185	intergenic	5.196	4	1	1	1.482e-06	4.81365	0.015	0.0031	0.978	0.0275764	0.0001	0.0051
135	7	rs10236427	4379718	4379718	4379761	0.00755117	C	T	SDK1	71085	intergenic	0.742	6	9	15	3.091e-05	4.16666	0.02	0.0048	0.2001	1.28127	0.0079	0.0062
136	7	rs7779296	6779270	6714306	6782327	0.0038527	A	G	PMS2CL	0	ncRNA_intronic	4.524	6	4	5	1.085e-05	4.3995	0.0154	0.0035	0.4145	0.816	0.0046	0.0056
137	7	rs11771526	32342618	32251972	32421713	0.00591538	A	G	PDE1C	3676	intergenic	2.035	5	13	14	1.542e-05	-4.3226	-0.0268	0.0062	0.5575	-0.586559	-0.005	0.0085
138	7	rs10269783	49616203	49507651	49632166	0.000456803	G	A	VWC2	197053	intergenic	3.244	7	5	15	4.135e-06	4.60448	0.0144	0.0031	0.02249	2.28199	0.0117	0.0051
139	7	rs10499694	50614173	50485073	50664922	2.12793e-05	A	G	DDC	0	intronic	1.159	2b	5	15	1.087e-06	-4.8752	-0.0149	0.0031	0.0004177	-3.52864	-0.0177	0.005
140	7	rs6946693	70153068	70145490	70155165	0.00831709	T	G	AUTS2	0	intronic	0.202	4	4	15	8.913e-05	-3.91842	-0.0133	0.0034	0.01849	-2.35566	-0.0127	0.0054
141	7	rs6964833	74101909	74027839	74244573	0.00190366	T	C	GTF2I	0	intronic	7.328	6	4	5	4.597e-05	-4.07522	-0.0152	0.0037	0.001806	-3.12041	-0.0179	0.0057
142	7	rs1167827	75163169	75044830	75183403	6.47772e-08	G	A	HIP1	0	UTR3	5.282	1d	4	5	6.333e-10	-6.18191	-0.0202	0.0033	0.005744	-2.76205	-0.0141	0.0051
143	7	rs2245368	76608143	76502067	76722395	1.72595e-05	T	C	UPK3B:DTX2P1	0:0	ncRNA_exonic	13.22	5	4	5	3.187e-08	-5.53084	-0.0317	0.0057	0.8226	-0.224202	-0.003	0.0134
144	7	rs740158	77055836	77055836	77056459	0.0069316	T	C	RP5-899E9.1	1075	intergenic	9.488		1	7	2.113e-05	4.2526	0.0132	0.0031	0.3979	-0.845378	-0.0042	0.005
145	7	rs3779273	77828940	77785591	77835256	0.000761394	G	A	MAGI2	0	intronic	6.892		5	15	1.522e-06	-4.80833	-0.0149	0.0031	0.7345	-0.339146	-0.0017	0.0051
146	7	rs17435216	78117548	78097200	78119109	0.0061993	A	C	MAGI2	0	intronic	9.648	7	1	15	0.0002389	-3.67387	-0.0169	0.0046	0.0005725	3.44432	0.0212	0.0061
147	7	rs1548457	93192710	93082708	93323303	0.000271863	T	C	CALCR	0	intronic	2.649	6	2	15	1.125e-06	-4.86841	-0.0185	0.0038	0.1405	1.47393	0.0075	0.0051
148	7	rs6465468	95169514	95159118	95170270	0.000621897	G	T	ASB4	0	UTR3	4.404	5	5	15	2.318e-06	-4.72352	-0.0166	0.0035	0.1805	1.33922	0.0074	0.0055
149	7	rs6950442	114412664	114400872	114430002	0.00881661	G	A	FOXP2	78836	intergenic	9.404	6	15	15	2.471e-05	4.21743	0.0194	0.0046	0.5273	-0.632133	-0.0039	0.0061
150	7	rs1348442	121960407	121954709	122004780	0.00891057	T	G	CADPS2	0	intronic	0.339	5	5	14	3.585e-05	-4.13272	-0.0134	0.0032	0.2187	-1.22999	-0.0063	0.0052
151	7	rs1593312	131584453	131535312	131606162	0.00411025	G	T	AC009518.4	0	ncRNA_intronic	5.208		7	15	1.169e-05	4.38329	0.0156	0.0036	0.4141	-0.8167	-0.0048	0.0059
152	8	rs12546962	9198185	9181764	10278678	0.000238367	A	G	RP11-115J16.1	0	ncRNA_intronic	0.812	5	5	15	4.163e-06	-4.60307	-0.0162	0.0035	0.004622	-2.83226	-0.0161	0.0057
153	8	rs6990042	14173974	14041437	14174683	0.000220264	T	G	SGCZ	0	intronic	1.82	7	9	15	8.364e-07	4.92668	0.0158	0.0032	0.1728	1.36326	0.0069	0.005
154	8	rs4319045	28059645	28059539	28068198	0.00287689	A	G	ELP3	10971	intergenic	1.722	6	5	15	3.87e-05	4.11511	0.0209	0.0051	0.008644	-2.62582	-0.0217	0.0083
155	8	rs1362910	30856464	30830808	30864339	0.00863595	G	A	PURG	0	intronic	9.934	6	5	15	9.364e-05	3.90651	0.0132	0.0034	0.0181	2.36357	0.012	0.0051
156	8	rs11997175	33770070	33540034	33888156	0.000582239	T	C	RP11-317N12.1	0	ncRNA_intronic	9.197	7	9	15	3.744e-06	-4.62511	-0.0141	0.0031	0.05082	1.953	0.0098	0.005
157	8	rs7844647	34503776	34249851	34520184	0.000236884	T	C	RP11-258J10.1	137793	intergenic	0.313	6	7	15	4.617e-06	4.58148	0.0158	0.0035	0.003486	2.92128	0.0166	0.0057
158	8	rs4738873	62086176	62034284	62187789	0.00028912	G	A	CLVS1	0	intronic	0.817	7	14	15	5.251e-07	5.01691	0.0199	0.004	0.8736	-0.159087	-0.0011	0.0071
159	8	rs11783532	65151924	64744304	65266656	0.00105507	T	C	RP11-32K4.1	0	ncRNA_intronic	7.993	5	1	15	9.01e-06	4.43966	0.0515	0.0116	0.02558	-2.23253	-0.0357	0.016
160	8	rs2920927	76692596	76297805	77032017	9.89309e-08	A	G	AC016194.1	6003	intergenic	4.123		5	15	8.032e-11	-6.5	-0.0273	0.0042	0.0148	2.43724	0.0137	0.0056
161	8	rs16907751	81375457	81350583	81443787	2.25383e-05	C	T	Y_RNA	21338	intergenic	0.137	6	14	15	1.255e-07	5.2853	0.035	0.0066	0.07416	-1.78562	-0.0146	0.0082
162	8	rs2033732	85079709	85053060	85097067	2.87186e-05	C	T	RP11-120I21.3	2909	intergenic	4.23		14	15	4.889e-08	5.4553	0.0192	0.0035	0.969	-0.0388625	-0.0002	0.0058
163	8	rs12680842	95582606	95489281	95634841	0.00703532	A	G	RP11-267M23.4	632	downstream	4.943	5	5	15	1.687e-05	4.30274	0.0141	0.0033	0.723	-0.354452	-0.0019	0.0053
164	8	rs964917	101937455	101930585	101998674	0.00668486	C	T	YWHAZ	0	intronic	3.036	4	2	4	1.59e-05	-4.31584	-0.0164	0.0038	0.7237	-0.353518	-0.0018	0.0051
165	8	rs7001996	112382047	112245473	112501650	0.00349359	C	T	RP11-1101K5.1	6820	intergenic	4.456	7	9	15	2.267e-05	4.23683	0.0161	0.0038	0.05521	1.91722	0.0098	0.0051
166	8	rs3808434	116559435	116464988	116633906	0.00797104	G	A	TRPS1	0	intronic	12.23	7	4	15	8.796e-05	3.92161	0.012	0.0031	0.01694	-2.38801	-0.012	0.005
167	9	rs10975870	6880263	6859189	6971961	3.51685e-05	A	G	KDM4C	0	intronic	2.34	5	4	5	8.4e-07	-4.92584	-0.0236	0.0048	0.002497	-3.0237	-0.0166	0.0055
168	9	rs10959687	11280652	11265159	11579598	0.00150361	A	G	RP11-23D5.1	4337	intergenic	0.102	7	7	15	7.458e-05	3.96118	0.0123	0.0031	7.927e-05	3.9466	0.0197	0.005
169	9	rs4740619	15634326	15533394	16046489	9.12326e-07	T	C	CCDC171	0	intronic	7.832	6	5	15	4.564e-09	5.86234	0.0179	0.0031	0.1026	1.63238	0.0082	0.005
170	9	rs10810619	16763140	16714414	16787786	0.00721579	G	A	BNC2	0	intronic	3.512	6	5	15	2.658e-05	4.20095	0.0138	0.0033	0.2555	-1.13709	-0.0061	0.0054
171	9	rs2183825	28412375	28410683	28503416	4.88213e-07	T	C	LINGO2	0	intronic	5.019	7	15	15	6.872e-14	7.49029	0.0245	0.0033	0.5475	-0.601511	-0.0032	0.0054
172	9	rs10971721	33827694	33777184	34149626	0.00465024	C	T	UBE2R2	0	intronic	1.381	7	4	5	1.1e-05	4.39652	0.0255	0.0058	0.6609	0.438671	0.0035	0.008
173	9	rs1472169	37209396	37073902	37379492	0.00378459	C	T	ZCCHC7	0	intronic	0.098		2	5	8.816e-05	-3.92106	-0.0149	0.0038	0.002084	-3.07799	-0.0158	0.0051
174	9	rs7024334	109072075	108884151	109150784	0.00095142	G	T	RP11-308N19.1	0	ncRNA_intronic	0.445	6	5	15	1.405e-05	-4.34308	-0.0159	0.0037	0.006573	2.71774	0.0164	0.006
175	9	rs6477694	111932342	111932342	111958345	3.25514e-06	T	C	EPB41L4B	1912	intergenic	3.413	7	5	14	2.673e-08	5.56161	0.0174	0.0031	0.02698	-2.21181	-0.0116	0.0052
176	9	rs9408882	118664402	118599944	118669361	0.00421972	G	A	LINC00474	0	ncRNA_intronic	2.019	6	5	15	8.277e-05	3.93623	0.0122	0.0031	0.003331	2.93542	0.0147	0.005
177	9	rs1928295	120378483	120361418	120406009	3.67498e-07	T	C	RP11-500B12.1	32400	intergenic	2.42	7	7	15	7.91e-10	-6.14672	-0.0188	0.0031	0.3119	1.01124	0.0051	0.005
178	9	rs10760279	126105291	126092913	126123009	2.03872e-05	G	T	CRB2	13157	intergenic	2.794	6	5	15	2.098e-07	5.19044	0.0218	0.0042	0.01758	2.37435	0.0126	0.0053
179	9	rs944340	127060431	127012883	127177736	0.00873076	C	T	NEK6	0	intronic	5.766	4	4	7	0.0002928	-3.62159	-0.0134	0.0037	0.0009025	3.31928	0.0168	0.0051
180	9	rs10733682	129460914	129425745	129471897	1.0606e-05	A	G	LMX1B	0	UTR3	13.54	5	4	14	1.83e-08	5.62735	0.0174	0.0031	0.9401	-0.0751442	-0.0004	0.0051
181	9	rs2270204	131042734	130985525	131169868	7.07254e-05	T	G	SWI5	0	intronic	1.712		4	5	2.6e-07	-5.15035	-0.0189	0.0037	0.1905	-1.3091	-0.0077	0.0059
182	10	rs7899106	87410904	87339257	87655087	9.92102e-06	A	G	GRID1	0	intronic	1.797	5	5	15	2.96e-08	-5.54379	-0.0395	0.0071	0.2966	1.04375	0.0122	0.0117
183	10	rs17094222	102395440	102395440	102456070	3.22425e-07	T	C	HIF1AN	75684	intergenic	3.417	7	5	14	5.942e-11	6.54519	0.0249	0.0038	0.2386	1.17849	0.0075	0.0063
184	10	rs12411886	104685299	104229588	105059896	2.22927e-07	C	A	CNNM2	0	intronic	0.727	1f	5	5	1.297e-08	-5.68646	-0.0306	0.0054	0.0004573	-3.5046	-0.0311	0.0089
185	10	rs12255372	114808902	114722134	114817009	2.26939e-07	G	T	TCF7L2	0	intronic	0.73	7	4	5	3.715e-10	-6.26555	-0.0216	0.0034	0.1114	-1.59193	-0.0088	0.0055
186	10	rs718948	126739338	126582160	126739338	0.00029349	T	C	CTBP2	0	intronic	0.068	7	4	5	1.723e-06	4.78346	0.0164	0.0034	0.063	-1.85919	-0.0102	0.0055
187	10	rs751008	129142417	129141047	129146491	0.000108646	G	A	DOCK1	0	intronic	0.364	5	4	5	6.621e-07	-4.97216	-0.0201	0.0041	0.0595	1.88448	0.0096	0.0051
188	11	rs10540	494662	457879	548485	0.00157395	G	A	RNH1	0	UTR3	8.584		3	4	3.217e-06	4.65646	0.0221	0.0047	0.7426	0.328412	0.0025	0.0076
189	11	rs4929927	8658485	8386616	8694830	1.25495e-08	G	A	TRIM66	0	intronic	10.32	6	4	4	3.924e-10	6.25702	0.0204	0.0033	0.000159	-3.77657	-0.0197	0.0052
190	11	rs9633835	13345593	13288698	13350131	0.00354285	G	A	ARNTL	0	intronic	0.158	7	4	5	7.641e-06	-4.475	-0.0179	0.004	0.7736	-0.287669	-0.0015	0.0052
191	11	rs1557765	17403639	17368013	17421886	0.000594285	C	T	RP1-239B22.5	0	ncRNA_exonic	1.403	5	4	5	1.718e-06	4.78405	0.015	0.0031	0.3148	-1.0052	-0.0052	0.0051
192	11	rs6484306	27517670	27455582	27748493	2.96159e-07	C	T	LIN7C	0	UTR3	4.942	6	4	5	5.039e-14	7.5309	0.0281	0.0037	0.2006	-1.27984	-0.0077	0.006
193	11	rs2176598	43864278	43599791	43878534	1.64475e-05	C	T	HSD17B12:RP11-613D13.5	0:0	ncRNA_intronic	7.12		4	5	2.971e-08	5.54314	0.0198	0.0036	0.8546	-0.183252	-0.0011	0.0057
194	11	rs10742752	45438374	45404318	45494063	0.00279754	C	T	RP11-430H10.4	0	ncRNA_intronic	1.155	6	5	14	6.529e-06	4.50849	0.0141	0.0031	0.6095	0.510787	0.0026	0.0051
195	11	rs2293576	47434986	47268310	48014868	1.74737e-07	G	A	SLC39A13	0	exonic	8.988	1f	3	5	5.489e-11	-6.55703	-0.0218	0.0033	0.0598	1.88227	0.01	0.0053
196	11	rs1391576	51394932	50397220	51593808	0.00752658	C	T	OR4A6P	498	upstream	0.502		9	15	3.517e-05	-4.13711	-0.0203	0.0049	0.1454	1.45597	0.0133	0.0091
197	11	rs506338	64440920	64351721	64487019	0.00321164	C	T	NRXN2	0	intronic	4.724	5	5	14	1.297e-05	4.36061	0.0146	0.0033	0.17	1.3722	0.0075	0.0054
198	11	rs11605729	69277975	69275865	69446719	0.00103262	G	A	AP000439.5	4390	intergenic	2.618	4	2	15	1.87e-06	-4.76699	-0.0162	0.0034	0.9342	-0.0825618	-0.0004	0.0054
199	11	rs11603334	72432985	72419514	72810325	0.00359534	G	A	ARAP1	0	UTR5	4	2b	1	1	9.399e-06	-4.43056	-0.0184	0.0042	0.4913	0.688243	0.0048	0.0069
200	11	rs1816537	112968651	112826709	113061212	9.30744e-05	C	A	NCAM1	0	intronic	4.14		5	15	2.169e-07	-5.18424	-0.0197	0.0038	0.5079	0.662111	0.0033	0.005
201	11	rs1048932	115044850	115001410	115102758	5.81145e-07	C	A	CADM1	0	UTR3	13.71		5	15	9.429e-10	-6.11879	-0.019	0.0031	0.7678	0.295254	0.0015	0.0051
202	11	rs329651	133767622	133707509	133787001	0.00561695	T	G	MIR4697	776	downstream	16.1	5	4	15	0.0001379	-3.8119	-0.0156	0.0041	0.001925	-3.10157	-0.0198	0.0064
203	12	rs11611246	939480	875653	1051867	7.72094e-05	G	T	WNK1	0	intronic	6.312	7	4	4	2.134e-07	5.18727	0.0207	0.004	0.3545	-0.925896	-0.0057	0.0062
204	12	rs7970953	24075508	24071751	24101155	0.00143546	G	A	SOX5	0	intronic	1.367	6	2	15	6.19e-06	-4.51979	-0.0151	0.0033	0.1342	-1.49774	-0.0083	0.0055
205	12	rs11170468	39430048	39398171	39537604	3.26568e-05	A	C	RP11-554L12.2	21781	intergenic	10.37	4	7	15	7.032e-08	-5.39035	-0.0195	0.0036	0.6008	0.52325	0.0031	0.0059
206	12	rs11181001	41948196	41724555	41948196	0.00023136	G	A	PDZRN4	0	intronic	12.84	4	5	15	7.086e-07	4.95899	0.0154	0.0031	0.2778	1.08527	0.0055	0.0051
207	12	rs12821008	49474605	49385679	49479968	0.00963128	C	T	DHH	8598	intergenic	0.303	6	5	15	3.212e-05	-4.15789	-0.0158	0.0038	0.3557	0.92359	0.0084	0.0091
208	12	rs836959	50275137	50169070	50285780	1.46956e-07	C	A	FAIM2	0	intronic	4.297	1f	4	15	3.698e-10	-6.26627	-0.0211	0.0034	0.0391	2.06313	0.0113	0.0055
209	12	rs9651934	89355709	89342217	89355709	0.00575582	C	A	RP11-13A1.1	48748	intergenic	3.308	5	7	15	1.307e-05	-4.35893	-0.034	0.0078	0.7755	-0.285188	-0.0029	0.01
210	12	rs2579103	90633507	90589436	90714488	0.00015048	A	C	RP11-753N8.1	41163	intergenic	3.026		5	15	4.474e-07	5.0476	0.0212	0.0042	0.3019	1.03237	0.0059	0.0057
211	12	rs17033633	103656343	103626241	103769787	0.00362489	C	T	C12orf42	0	intronic	0.037	6	9	15	1.043e-05	4.40806	0.0216	0.0049	0.3886	-0.862159	-0.0057	0.0066
212	12	rs1502337	111062852	110278812	111212762	0.00146093	C	T	TCTN1	0	intronic	1.113		4	5	5.971e-06	-4.52741	-0.0142	0.0031	0.1521	1.43215	0.0075	0.0052
213	12	rs17630235	112591686	111826477	113235274	0.000162056	G	A	TRAFD1	278	downstream	6.415	5	4	4	6.443e-07	4.97744	0.0156	0.0031	0.1568	-1.41592	-0.0072	0.0051
214	12	rs4492907	117630765	117577791	117640545	0.00965067	T	C	FBXO21	2428	intergenic	4.819	7	5	14	2.985e-05	4.17461	0.0127	0.0031	0.4256	-0.796744	-0.004	0.005
215	12	rs11057405	122781897	122781897	123144293	7.90797e-06	G	A	CLIP1	0	intronic	2.688	5	4	4	2.019e-08	-5.61037	-0.0307	0.0055	0.4174	-0.81094	-0.0071	0.0088
216	12	rs10773049	124506631	124503803	124576837	0.00214346	T	C	FAM101A	0	intronic	2.354	6	5	5	5.843e-06	-4.53199	-0.0141	0.0031	0.4018	-0.838411	-0.0043	0.0051
217	12	rs11247009	132701184	132675970	132830611	0.000839508	G	A	GALNT9	0	intronic	1.017	5	5	14	3.459e-06	-4.64149	-0.0246	0.0053	0.1459	1.45417	0.0097	0.0066
218	13	rs9581854	28017782	27957286	28111559	4.03725e-07	C	T	MTIF3	0	intronic	1.727	7	2	5	2.291e-10	-6.34045	-0.0298	0.0047	0.3768	0.883808	0.0057	0.0064
219	13	rs9507983	28620036	28593208	28664696	0.000126086	T	C	FLT3	0	intronic	0.851	5	4	14	2.497e-07	5.15793	0.0196	0.0038	0.7216	-0.356321	-0.0018	0.0052
220	13	rs9595908	33184288	32996332	33381844	0.00112904	T	C	PDS5B	0	intronic	2.712	1f	5	15	6.035e-06	4.52516	0.0141	0.0031	0.07969	1.75249	0.009	0.0052
221	13	rs7333719	53628742	53621196	53792827	0.00238268	G	A	OLFM4	2549	intergenic	6.399	7	4	15	8.797e-05	-3.92158	-0.02	0.0051	0.0005729	-3.44413	-0.0235	0.0068
222	13	rs12429545	54102206	54064981	54166955	2.02014e-07	G	A	AL450423.1	160114	intergenic	13.8	7	7	15	1.094e-12	-7.11813	-0.0334	0.0047	0.08499	1.72244	0.013	0.0075
223	13	rs9563576	58670147	58254773	58716228	0.000830677	C	T	RNA5SP30	104548	intergenic	1.055	6	9	15	5.435e-06	4.54726	0.0179	0.0039	0.04893	-1.9692	-0.0129	0.0066
224	13	rs7329616	59434493	59333776	59483318	0.0089647	G	A	DNAJA1P1	108125	intergenic	0.2	6	5	15	2.228e-05	-4.24072	-0.0179	0.0042	0.7215	0.356455	0.0024	0.0066
225	13	rs9540493	66205704	66202811	66208985	3.73441e-05	G	A	HNRNPA3P5	156359	intergenic	6.087	5	2	15	1.416e-07	-5.26316	-0.0172	0.0033	0.1781	-1.34663	-0.0068	0.0051
226	13	rs1441264	79580919	79580674	79590413	2.33846e-05	A	G	NIPA2P5	83998	intergenic	2.266		9	15	6.037e-08	5.4177	0.0175	0.0032	0.4068	0.829538	0.0043	0.0052
227	13	rs9634489	97049004	96902376	97062424	0.000108573	G	A	HS6ST3	0	intronic	2.234	6	5	15	3.587e-07	5.08966	0.0164	0.0032	0.2405	-1.17374	-0.0059	0.005
228	14	rs10132280	25928179	25925403	25965098	4.38153e-07	C	A	RP11-388G3.1	26738	intergenic	6.918	6	9	15	1.141e-11	-6.78749	-0.023	0.0034	0.4443	-0.764952	-0.0042	0.0055
229	14	rs12885454	29736838	29655318	29777492	6.17307e-07	C	A	RP11-562L8.1	0	ncRNA_exonic	1.652	6	9	15	1.943e-10	6.36578	0.0207	0.0033	0.8571	-0.180067	-0.0009	0.0053
230	14	rs11847697	30515112	30430683	30515112	3.87917e-07	C	T	PRKD1:CTD-2251F13.1	0:0	ncRNA_intronic	2.292	7	9	15	3.99e-09	5.88461	0.0492	0.0084	0.01789	2.36789	0.0293	0.0124
231	14	rs17522122	33302882	33292743	33309495	0.00126714	G	T	AKAP6	2314	intergenic	2.191	7	5	15	3.145e-06	-4.66112	-0.0152	0.0033	0.4663	-0.728512	-0.0037	0.005
232	14	rs9322955	35975341	35975341	35979968	0.00640083	A	G	KRT18P6	5689	intergenic	3.384	7	7	15	6.696e-05	-3.98684	-0.0124	0.0031	0.01841	2.35727	0.0121	0.0051
233	14	rs12894211	69794551	69793624	69794551	0.00292886	C	T	GALNT16	0	intronic	0.084	5	4	15	6.795e-06	-4.50001	-0.0207	0.0046	0.6205	-0.495142	-0.0029	0.0059
234	14	rs2370983	79903376	79833494	79977173	2.68338e-07	A	G	NRXN3	0	intronic	1.242	5	5	15	2.541e-11	-6.67098	-0.0217	0.0033	0.1618	1.39904	0.0073	0.0052
235	14	rs3783890	93790276	93702475	93941304	0.000244466	T	C	BTBD7	0	intronic	0.413		4	5	7.59e-07	-4.94562	-0.0194	0.0039	0.2689	1.1056	0.0071	0.0064
236	14	rs7161194	101529005	101529005	101529005	0.00999694	G	A	MIR377	528	downstream	15.05	2b	4	15	2.467e-05	4.2178	0.017	0.004	0.7614	0.303643	0.0019	0.0063
237	14	rs7143963	103304425	103230005	103387971	8.18961e-05	C	T	TRAF3	0	intronic	0.1	5	4	5	2.82e-07	5.1351	0.0204	0.004	0.2197	1.22733	0.008	0.0065
238	14	rs2010281	103862322	103851272	104186876	7.96282e-06	G	A	MARK3	0	intronic	6.149	5	2	7	1.425e-07	5.262	0.0165	0.0031	0.004859	2.81624	0.0146	0.0052
239	15	rs12899905	47142090	47025106	47142090	0.0064328	C	T	RP11-627D16.2	21933	intergenic	0.089	6	5	15	1.801e-05	4.28823	0.0148	0.0034	0.482	0.703089	0.004	0.0057
240	15	rs3736485	51748610	51709536	52007522	1.87396e-06	G	A	RP11-707P17.1:DMXL2	0:0	ncRNA_intronic	9.429	6	4	4	7.412e-09	5.78131	0.0176	0.0031	0.1693	1.37446	0.007	0.0051
241	15	rs16965225	53143170	53111512	53155911	0.00850998	G	T	RPSAP55	34621	intergenic	0.203	7	13	15	2.99e-05	4.17423	0.0279	0.0067	0.2981	1.04052	0.0107	0.0103
242	15	rs8035989	67965620	67675547	68219974	4.47121e-07	G	A	MAP2K5	0	intronic	7.713	6	5	15	1.587e-12	-7.06667	-0.0252	0.0036	0.4624	0.734901	0.0042	0.0057
243	15	rs7164727	73093991	72970111	73162916	2.92228e-05	T	C	ADPGK-AS1	3450	intergenic	2.72	4	2	15	6.829e-08	5.39561	0.018	0.0033	0.5024	0.670718	0.0036	0.0054
244	15	rs7164558	78146382	78069431	78159256	0.00669515	G	A	LINGO1	33139	intergenic	4.478	7	5	14	0.0003502	3.57502	0.0143	0.004	0.0001683	-3.76239	-0.0196	0.0052
245	15	rs12593036	81058652	80987675	81061697	0.0041889	A	G	ABHD17C	10689	intergenic	4.998	7	5	15	1.266e-05	4.3659	0.0179	0.0041	0.3567	0.921671	0.005	0.0055
246	15	rs1439620	93429646	93425874	93549833	0.000474805	G	A	AC013394.2:CHD2	0:0	ncRNA_exonic	2.987		1	3	2.37e-06	-4.71901	-0.0158	0.0033	0.09227	1.68354	0.009	0.0053
247	15	rs4984406	95268494	95249902	95280968	8.46971e-05	T	C	RP11-57P19.1	124443	intergenic	0.667	6	5	15	1.792e-07	5.21971	0.0159	0.0031	0.6225	0.49231	0.0024	0.005
248	16	rs11866815	387867	336660	412974	8.77152e-06	C	T	AXIN1	0	intronic	0.26	5	2	5	1.84e-07	5.21482	0.0188	0.0036	0.003442	-2.92523	-0.0173	0.0059
249	16	rs12448257	3599655	3550147	3746241	4.75558e-07	G	A	NLRC3	0	intronic	1.441	1f	4	5	1.588e-09	-6.03517	-0.0235	0.0039	0.2867	1.06539	0.0065	0.0061
250	16	rs879620	4015729	4013467	4043980	4.78214e-07	T	C	ADCY9	0	UTR3	5.443	5	4	4	1.061e-09	-6.09995	-0.0244	0.004	0.5255	0.63489	0.0034	0.0053
251	16	rs7189501	6175429	6149244	6200411	0.00887485	T	C	RP11-420N3.2:RBFOX1	0:0	ncRNA_intronic	7.124	6	5	15	2.725e-05	4.19531	0.013	0.0031	0.4238	0.799846	0.004	0.005
252	16	rs4985155	15129459	15072433	15147954	0.00144362	A	G	PDXDC1	0	intronic	7.814		4	4	4.777e-06	4.57435	0.0149	0.0033	0.2458	-1.16061	-0.0062	0.0053
253	16	rs6497415	19876092	19636966	20066249	1.25495e-08	C	T	GPRC5B	0	intronic	14.97	5	3	15	7.378e-10	6.15776	0.0256	0.0042	0.0001703	3.75943	0.024	0.0064
254	16	rs17707300	28593347	28298418	29008079	9.27654e-08	T	C	CCDC101	0	intronic	1.527		4	4	6.123e-16	8.08685	0.0251	0.0031	0.01276	2.4904	0.0129	0.0052
255	16	rs4787491	30015337	29923510	30145785	0.000262267	G	A	INO80E	0	intronic	3.133	4	3	4	2.241e-06	-4.73038	-0.0159	0.0034	0.0261	2.22472	0.0112	0.005
256	16	rs749671	31088347	30878863	31149142	3.71517e-07	G	A	ZNF646	0	exonic	20.3		3	4	1.604e-09	-6.03355	-0.0189	0.0031	0.1662	1.38452	0.0071	0.0051
257	16	rs2080454	49062590	49016851	49094171	3.88062e-05	A	C	RP11-98C8.1	37887	intergenic	4.774	6	5	15	6.547e-08	-5.40318	-0.0168	0.0031	0.9836	0.0205558	0.0001	0.0052
258	16	rs1564981	50986308	50954247	51016591	0.0065718	G	A	RP11-883G14.1	51345	intergenic	0.985		5	15	1.8e-05	4.28836	0.0131	0.0031	0.5118	-0.656037	-0.0033	0.005
259	16	rs7203521	53769293	53755146	53848561	4.18872e-08	A	G	FTO	0	intronic	3.323	7	5	15	3.455e-24	10.1459	0.0326	0.0032	0.002381	3.03807	0.0155	0.0051
260	16	rs1366537	62873194	62873194	62892035	0.00411029	A	G	AC010546.1	13241	intergenic	1.917		9	15	5.149e-05	-4.04876	-0.0166	0.0041	0.01077	-2.55007	-0.0138	0.0054
261	16	rs2307022	68381978	68294800	68427182	3.7838e-05	G	A	PRMT7	0	intronic	1.236		3	4	9.862e-07	-4.89437	-0.016	0.0033	0.002012	3.08846	0.0162	0.0053
262	16	rs889398	69556715	69551631	69940355	1.49195e-05	C	T	NFAT5	42281	intergenic	3.941	1b	1	15	5.472e-07	-5.00898	-0.0156	0.0031	0.0009727	-3.29831	-0.0167	0.0051
263	16	rs811054	72251132	72242247	72252363	0.00139957	T	C	RP11-328J14.1	7331	intergenic	0.138	5	5	15	6.912e-05	3.97929	0.0128	0.0032	0.0001967	3.72322	0.0189	0.0051
264	17	rs2281727	2117945	2017029	2220496	0.000543466	A	G	SMG6	0	intronic	16.16		1	7	3.644e-06	4.63072	0.0146	0.0031	0.04593	1.99604	0.0104	0.0052
265	17	rs1000940	5283252	5278307	5415684	2.31432e-06	A	G	RABEP1:NUP88	0:0	intronic	0.946		4	4	1.284e-08	5.68818	0.0192	0.0034	0.07213	1.7983	0.0098	0.0054
266	17	rs4986044	21261560	21157981	21284673	4.64177e-05	C	T	KCNJ12	17948	intergenic	1.447	5	5	15	1.416e-07	5.26316	0.0164	0.0031	0.2863	-1.06627	-0.0055	0.0051
267	17	rs12150665	34914787	34825861	34961051	9.79244e-05	T	C	GGNBP2	0	intronic	10.83	6	4	4	2.437e-07	5.16248	0.0161	0.0031	0.4479	-0.758921	-0.0038	0.0051
268	17	rs197929	44972419	44951777	44974347	0.00751648	T	C	WNT9B	8322	intergenic	10.23	2b	2	14	4.321e-05	4.08961	0.0139	0.0034	0.08809	-1.70556	-0.0091	0.0054
269	17	rs6504108	46292923	46028160	46553117	2.93477e-05	T	C	SKAP1	0	intronic	6.558	3a	4	14	3.582e-07	5.08993	0.0174	0.0034	0.01193	-2.51421	-0.0139	0.0055
270	17	rs965215	55701558	55701558	55709699	0.00597165	G	A	MSI2	0	intronic	5.478		4	5	1.321e-05	-4.3566	-0.0185	0.0042	0.8335	-0.210215	-0.0014	0.0068
271	17	rs11655589	61608163	61603751	61774204	0.000429424	A	G	KCNH6	0	intronic	1.307	5	2	14	4.024e-06	4.61014	0.0153	0.0033	0.02058	-2.3156	-0.0123	0.0053
272	17	rs12602912	65870073	65824046	66089873	0.00119215	C	T	BPTF	0	intronic	2.063	5	4	5	3.348e-05	4.1484	0.016	0.0038	0.001205	3.23769	0.0198	0.0061
273	17	rs12450239	77449095	77434840	77449531	0.00755661	G	A	RBFOX3	0	intronic	0.796	5	5	15	3.293e-05	-4.1522	-0.0191	0.0046	0.1733	1.36168	0.0081	0.0059
274	17	rs12940622	78615571	78558411	78754340	1.30782e-06	G	A	RPTOR	0	intronic	1.182	5	5	5	2.494e-09	-5.96185	-0.0182	0.0031	0.8388	0.203429	0.001	0.005
275	18	rs7226371	1850771	1811604	1914051	0.000263933	A	G	RP11-161I6.2	32753	intergenic	2.854	6	9	15	2.066e-06	4.74686	0.0206	0.0043	0.03195	-2.14504	-0.0149	0.0069
276	18	rs12961799	12904399	12773553	12924171	0.00141333	T	C	PTPN2	0	intronic	7.949	4	1	14	8.041e-06	4.46409	0.0164	0.0037	0.06976	-1.81347	-0.0101	0.0056
277	18	rs1788820	21101944	21074255	21165409	7.28729e-07	G	A	C18orf8:NPC1	0:0	intronic	6.579	5	4	4	4.408e-08	-5.47367	-0.0208	0.0038	0.0003782	-3.55485	-0.0187	0.0053
278	18	rs16971248	36527839	36423418	36848938	0.00365955	C	T	RN7SKP182	68171	intergenic	1.783	6	5	15	4.343e-05	-4.08843	-0.021	0.0051	0.01218	-2.50689	-0.0211	0.0084
279	18	rs7239883	40147671	39916583	40173214	8.46923e-05	A	G	LINC00907	0	ncRNA_intronic	0.143	6	14	15	1.633e-07	5.2369	0.0164	0.0031	0.762	0.302855	0.0015	0.0051
280	18	rs555267	40992698	40990941	41140143	0.000265807	G	T	SYT4	135082	intergenic	1.893	7	14	15	1.089e-06	4.87483	0.0161	0.0033	0.144	-1.46106	-0.0078	0.0053
281	18	rs8096662	42533130	42526209	42574222	0.0095511	G	A	SETBP1	0	exonic	0.717	5	4	15	2.163e-05	4.24736	0.0184	0.0043	0.9318	-0.0855804	-0.0006	0.0072
282	18	rs8092503	52479487	52471537	52547057	0.00116387	A	G	RAB27B	0	intronic	2.375	6	5	15	5.76e-05	4.02243	0.0144	0.0036	1.692e-05	4.30208	0.0256	0.006
283	18	rs7243357	56883319	56876228	56883866	1.41387e-05	T	G	GRP	4080	intergenic	1.944	6	5	14	3.857e-08	-5.49728	-0.0217	0.004	0.3636	0.908527	0.006	0.0066
284	18	rs9947301	57869590	57836077	57913434	1.83889e-07	C	T	RP11-795H16.2	4184	intergenic	0.334	7	5	15	3.704e-11	-6.61546	-0.0377	0.0057	0.06795	1.82534	0.0176	0.0096
285	18	rs12454712	60845884	60845884	60845884	0.00178104	T	C	BCL2	0	intronic	16.2	2b	1	7	1.456e-05	-4.33524	-0.0169	0.0039	0.02941	-2.17795	-0.0122	0.0056
286	18	rs11150911	73498528	73497644	73511459	0.00328365	C	A	RP11-173L6.1	58351	intergenic	1.57	7	8	15	7.206e-06	4.48751	0.0151	0.0034	0.7238	-0.353385	-0.0019	0.0055
287	19	rs11672550	1937193	1925942	1998286	9.26544e-05	T	C	CSNK1G2	3994	intergenic	1.936	4	3	5	3.024e-07	5.12195	0.021	0.0041	0.2482	-1.15473	-0.0062	0.0054
288	19	rs17724992	18454825	18412122	18474892	8.75903e-06	A	G	PGPEP1	0	intronic	0.178	4	2	5	3.415e-08	5.51871	0.0194	0.0035	0.1635	1.3934	0.0081	0.0058
289	19	rs11880870	18830704	18806668	18838014	0.000203544	A	G	CRTC1	0	intronic	3.672	5	4	5	4.272e-07	-5.05642	-0.0176	0.0035	0.6387	0.469517	0.0024	0.0051
290	19	rs2304130	19789528	19373689	19793545	0.000459195	A	G	ZNF101	0	intronic	11.91	6	4	8	4.979e-06	-4.56567	-0.0267	0.0058	0.01439	2.44738	0.0227	0.0093
291	19	rs17513613	30286822	30265235	30328753	0.00253699	T	C	CCNE1	15982	intergenic	14.53	5	2	15	5.413e-06	4.54811	0.015	0.0033	0.7323	-0.342068	-0.0018	0.0053
292	19	rs33439	30945171	30904737	30952806	1.53168e-05	T	C	ZNF536	0	intronic	6.031	5	5	15	9.844e-07	4.89473	0.0186	0.0038	5.084e-05	4.05173	0.0208	0.0051
293	19	rs29941	34309532	34270846	34333914	1.07288e-06	G	A	KCTD15	2863	intergenic	7.817		2	5	2.407e-08	-5.57987	-0.0182	0.0033	0.002824	-2.98627	-0.016	0.0054
294	19	rs2075650	45395619	45386467	45415935	6.02747e-06	A	G	TOMM40	0	intronic	7.974	1f	1	2	1.247e-08	5.69317	0.0258	0.0045	0.6521	0.450847	0.0032	0.0071
295	19	rs11672660	46180184	46148237	46214297	1.93411e-07	C	T	GIPR	0	intronic	8.234	4	1	13	8.493e-18	8.59273	0.0345	0.004	0.07643	1.77179	0.0109	0.0062
296	19	rs10408163	47597102	47564591	47707427	5.70718e-07	C	T	ZC3H4	0	intronic	0.181	2b	2	4	1.934e-12	7.03916	0.0236	0.0033	0.7403	-0.331456	-0.0018	0.0055
297	20	rs1884897	6612832	6564919	6636986	0.00029317	G	A	RP5-859D4.3	99072	intergenic	12.99	5	5	15	6.833e-07	-4.96605	-0.0156	0.0031	0.5097	-0.659305	-0.0034	0.0051
298	20	rs8123881	15819495	15806210	15838024	4.84231e-05	A	G	MACROD2	0	intronic	11.3	5	5	15	4.267e-07	5.05664	0.0228	0.0045	0.02534	2.23618	0.0168	0.0075
299	20	rs2236176	21081488	21056805	21095595	0.000656431	C	T	LINC00237	0	ncRNA_intronic	20.3	2b	1	11	3.179e-06	-4.6589	-0.0202	0.0043	0.09869	-1.65124	-0.0115	0.0069
300	20	rs4813428	21451848	21438589	21484039	0.00424557	C	T	RP5-984P4.1	17033	intergenic	0.306	7	13	14	2.494e-05	4.21534	0.0274	0.0065	0.07264	-1.79509	-0.0155	0.0087
301	20	rs2236270	33523155	33212055	33536585	0.00830958	G	T	GSS	0	intronic	8.802	1f	4	4	0.0002294	-3.68422	-0.014	0.0038	0.001504	3.17391	0.0162	0.0051
302	20	rs6091540	51087862	50912495	51263833	3.74525e-06	C	T	RP4-723E3.1	0	ncRNA_intronic	1.171	6	5	15	8.024e-08	5.36659	0.0188	0.0035	0.003203	-2.94755	-0.0164	0.0056
303	20	rs4809401	62737568	62694444	62756545	0.00879948	T	C	NPBWR2	0	exonic	5.143	5	5	14	2.027e-05	4.2619	0.0201	0.0047	0.8596	0.176883	0.0014	0.0078
304	21	rs2836754	40291740	40289167	40316902	0.00021412	C	T	AF064858.6	0	ncRNA_intronic	0.059	7	5	15	4.161e-07	5.06144	0.0164	0.0032	0.7533	0.314291	0.0016	0.0052
305	21	rs914187	42619749	42619657	42619749	0.0067101	C	T	BACE2	0	intronic	5.08	4	2	15	1.417e-05	-4.34121	-0.0135	0.0031	0.9739	-0.0327173	-0.0002	0.0051
306	21	rs427943	46570896	46562024	46641968	7.67449e-06	C	A	ADARB1	0	intronic	0.951	4	2	5	3.939e-07	5.07188	0.0181	0.0036	0.0004631	-3.50124	-0.0177	0.0051
307	22	rs4820408	40604945	40544337	40720963	0.00114797	G	T	TNRC6B	0	intronic	2.663	5	2	5	3.648e-06	4.63049	0.015	0.0032	0.2655	-1.11349	-0.0057	0.0051
308	22	rs926914	41418154	41215672	41713111	0.000816111	C	T	Y_RNA	23346	intergenic	7.342	3a	1	1	4.076e-05	-4.10313	-0.0138	0.0034	9.952e-08	5.3276	0.0295	0.0055
309	22	rs134871	42652716	42465788	42689370	0.00416468	C	T	TCF20	0	intronic	3.425	5	5	5	5.88e-05	-4.01758	-0.0123	0.0031	0.007934	-2.65487	-0.0132	0.005
The build used to determine the base pair position was GRCh37/Hg19

## Sheet: TG_DEP
locusnum	CHR	LEAD_SNP	LEAD_BP	MinBP	MaxBP	FDR	A1	A2	nearestGene	dist	func	CADD	RDB	minChrState	commonChrState	PVAL_in_TG	Z_in_TG	BETA_in_TG	SE_in_TG	PVAL_in_DEP	Z_in_DEP	BETA_in_DEP	SE_in_DEP
1	1	rs384726	2076055	2076055	2076055	0.00992574	G	A	PRKCZ:RP5-892K4.1	0:0	ncRNA_exonic	0.404	5	4	5	2.664e-06	4.69516	0.02712	0.005775	0.9107	-0.112156	-0.0017	0.0155
2	1	rs28726265	16421760	16380488	16446349	0.00417418	T	C	FAM131C	21632	intergenic	4.076	7	5	15	9.704e-07	4.89755	0.01602	0.003271	0.5168	0.648286	0.0035	0.0054
3	1	rs2275355	23724183	23720185	23831234	7.27749e-05	T	C	TCEA3	0	intronic	2.75	5	4	5	8.562e-09	-5.757	-0.01979	0.003438	0.06617	1.83727	0.0106	0.0057
4	1	rs11580180	26867453	26852707	26900735	0.00140964	G	A	RPS6KA1	0	intronic	2.176	7	4	5	2.521e-07	5.15613	0.01816	0.003522	0.4021	0.837877	0.0047	0.0056
5	1	rs3934302	32037218	32016500	32039393	0.00592419	C	T	RP11-73M7.1	0	ncRNA_exonic	0.788	4	4	15	1.445e-06	4.8187	0.02575	0.005344	0.708	0.374543	0.0032	0.0086
6	1	rs41270807	39801815	39551488	40088043	1.18593e-05	A	C	MACF1	0	exonic	6.848	5	4	4	6.238e-10	-6.1843	-0.02296	0.003713	0.7623	0.302462	0.0018	0.006
7	1	rs12098011	50956131	50826176	51532590	0.00204833	G	A	FAF1	0	intronic	0.569	6	4	5	3.599e-07	5.08903	0.0166	0.003262	0.9028	0.122125	0.0006	0.0051
8	1	rs6587973	62840786	62833424	63203221	2.92234e-07	A	G	KANK4	55700	intergenic	10.97	6	5	15	9.772e-16	8.02969	0.02944	0.003666	0.1559	-1.419	-0.0084	0.0059
9	1	rs61771930	73231490	72628347	73264598	8.08762e-05	T	G	RP4-660H19.1:RP11-262K1.1	0:0	ncRNA_intronic	0.925	7	9	15	5.786e-08	5.42529	0.02256	0.004158	1.777e-06	4.77726	0.0316	0.0066
10	1	rs197374	112289983	112273485	112328245	0.00549659	C	T	FAM212B:FAM212B-AS1	0:0	ncRNA_exonic	5.877		5	15	2.552e-06	-4.70393	-0.01504	0.003198	0.02121	2.30423	0.0118	0.0051
11	1	rs112894754	149987430	149775372	149997588	0.00789216	C	T	OTUD7B	4804	intergenic	8.35	7	5	15	2.607e-06	4.69958	0.02532	0.005387	0.1601	-1.40474	-0.0124	0.0088
12	1	rs41264045	158812247	158765730	158812247	0.00295202	A	G	MNDA	0	intronic	0.562	7	5	15	5.665e-07	-5.0023	-0.05272	0.01054	0.9747	0.0317142	0.0005	0.0162
13	1	rs113322891	175783090	175748895	175783090	0.00976843	A	C	RP11-222A5.1	63388	intergenic	1.579	6	9	15	2.942e-06	-4.67483	-0.03125	0.006685	0.4295	0.790048	0.0094	0.0119
14	1	rs2821226	203517292	203507163	203540591	0.0070726	G	A	OPTC	39299	intergenic	0.205	3a	5	15	1.791e-06	4.77568	0.01554	0.003255	0.7687	-0.294076	-0.0016	0.0055
15	1	rs1572993	205045087	205022977	205261963	3.79404e-05	G	A	CNTN2	0	UTR3	0.426	5	4	15	2.833e-09	-5.94099	-0.01873	0.003153	0.3893	-0.860888	-0.0043	0.005
16	1	rs10779627	214995504	214950908	214996506	0.00307808	C	T	GAPDHP24	48572	intergenic	1.073	7	9	15	4.916e-06	4.56834	0.01489	0.003259	0.0006572	-3.40684	-0.0175	0.0051
17	1	rs4846565	219722104	219452487	219790137	2.63209e-07	G	A	RP11-95P13.2	8429	intergenic	4.144	5	5	15	7.472e-12	6.84832	0.02243	0.003275	0.07959	1.75307	0.0093	0.0053
18	1	rs4846913	230294715	230278291	230326412	1.92078e-07	A	C	GALNT2	0	intronic	2.375	4	1	7	2.138e-33	12.042	0.03785	0.003143	0.02565	-2.23147	-0.0114	0.0051
19	2	rs7573364	151666	104197	178487	0.00648092	A	C	AC079779.7	45902	intergenic	0.642	7	5	14	2.362e-06	4.71969	0.01573	0.003334	0.07286	1.79371	0.0094	0.0052
20	2	rs2090035	20372270	20347893	20375490	0.00141979	C	A	RN7SL140P	2836	intergenic	1.44		2	15	2.288e-07	5.17427	0.01642	0.003174	0.8572	-0.17994	-0.0009	0.005
21	2	rs6732011	21146521	21121464	21449098	2.13193e-07	G	T	RP11-116D2.1	75663	intergenic	2.114	5	5	15	2.993e-29	11.2274	0.03725	0.003317	0.03533	-2.10456	-0.0109	0.0052
22	2	rs114040256	21778585	21778585	22328571	0.000188442	A	G	AC067959.1:AC011752.1	0:0	ncRNA_intronic	2.01	5	9	15	1.85e-08	5.62547	0.1226	0.02179	0.9043	-0.120231	-0.006	0.05
23	2	rs77546056	22818203	22613679	23053143	0.00885378	T	C	AC096570.1	57042	intergenic	2.648	6	5	15	7.623e-06	-4.47551	-0.03229	0.007216	0.005529	-2.77448	-0.0341	0.0123
24	2	rs4233716	28034384	27501510	28503941	3.55635e-08	C	T	MRPL33:RBKS	0:0	intronic	3.414	6	5	15	2.714e-21	9.4732	0.03775	0.003984	0.0002215	-3.69314	-0.0237	0.0064
25	2	rs11124878	42694473	42510877	42705594	0.00937632	G	A	KCNG3	0	intronic	5.662	7	5	15	2.471e-05	4.21743	0.01551	0.003677	1.973e-05	-4.26792	-0.025	0.0059
26	2	rs112694524	43453721	43449385	43855150	1.01236e-05	G	A	THADA:ZFP36L2	0:0	UTR5	22	4	1	1	5.749e-10	6.19716	0.04074	0.006574	0.2404	1.17399	0.0112	0.0095
27	2	rs17039676	50256939	50199697	50265815	0.00579076	C	T	NRXN1	0	intronic	3.213	7	7	15	1.361e-06	4.83063	0.02219	0.004593	0.8904	-0.137798	-0.001	0.0073
28	2	rs1861410	58933591	58933591	58975143	0.0017965	T	C	LINC01122	0	ncRNA_intronic	0.695		5	15	4.657e-07	5.03993	0.01601	0.003177	0.06628	1.83653	0.0092	0.005
29	2	rs2723082	65289623	65235333	65394492	2.97939e-07	C	T	CEP68	0	intronic	1.698	5	4	5	2.482e-15	7.91452	0.02566	0.003242	0.1887	1.31443	0.0069	0.0052
30	2	rs2420195	72331616	72321995	72349181	0.00627432	C	T	CYP26B1	24750	intergenic	0.093	7	5	14	1.57e-06	-4.80211	-0.01838	0.003827	0.6511	0.452235	0.0027	0.006
31	2	rs76654460	86605880	86570906	86855698	0.00282061	T	G	SNORA19	14491	intergenic	2.094	7	14	15	5.181e-06	4.55732	0.021	0.004608	0.00028	-3.63313	-0.0268	0.0074
32	2	rs72836345	111876539	111861838	112024305	0.00239083	T	C	BCL2L11	415	upstream:downstream	7.245	4	1	11	4.982e-07	5.027	0.02504	0.004982	0.3898	-0.85998	-0.0069	0.0081
33	2	rs10210692	112766262	112656908	112785237	0.00210354	G	A	MERTK	0	intronic	4.806	7	4	5	3.977e-07	5.07006	0.0161	0.003176	0.5782	-0.556016	-0.0028	0.0051
34	2	rs7578604	121308660	121308660	121318617	0.00432233	G	T	AC073257.1	2658	intergenic	0.4	4	2	14	1.322e-06	-4.83642	-0.01761	0.003641	0.1017	-1.63667	-0.0097	0.0059
35	2	rs10188267	146353280	146346285	146388530	0.000174608	C	T	AC079163.1	5194	intergenic	1.914	5	5	15	2.051e-08	5.60764	0.01747	0.003115	0.2174	1.23347	0.0062	0.005
36	2	rs390603	165674738	165501849	165822558	2.96388e-07	G	A	COBLL1	0	intronic	1.918	5	5	15	4.238e-14	7.55347	0.0249	0.003296	0.1779	1.34725	0.007	0.0052
37	2	rs486153	169682966	169667495	169685756	0.00781887	C	T	NOSTRIN	0	intronic	3.394		4	15	1.98e-06	-4.75545	-0.01574	0.00331	0.8807	-0.150082	-0.0008	0.005
38	2	rs7595293	176439632	176401135	176539338	0.00107441	G	A	AC096649.3	120263	intergenic	1.507	5	5	15	1.073e-06	4.87776	0.02275	0.004664	0.0009754	-3.29753	-0.0241	0.0073
39	2	rs872146	206554114	206554114	206554114	0.00410025	G	A	NRP2	0	intronic	4.623		2	5	8.936e-07	4.91373	0.01673	0.003405	0.7705	0.291721	0.0016	0.0054
40	2	rs78058190	219699999	219291481	219859171	3.06077e-07	G	A	PRKAG3	3189	intergenic	2.4	5	5	14	1.928e-16	-8.22648	-0.08166	0.009926	0.2676	1.10861	0.0174	0.0157
41	2	rs10195178	227199263	226866226	227199263	2.21745e-07	G	T	AC068138.1	149175	intergenic	0.646	5	5	15	2.784e-13	-7.30445	-0.02313	0.003166	0.04027	-2.05097	-0.0103	0.005
42	2	rs35203651	234679549	234677386	234679974	0.00285388	T	C	UGT1A8:UGT1A10:UGT1A9:UGT1A7:UGT1A6:UGT1A5:UGT1A4:UGT1A3:UGT1A1	0:0:0:0:0:0:0:0:0	UTR3	5.777	7	4	15	1.577e-06	-4.80122	-0.02419	0.005038	0.00746	-2.67558	-0.0218	0.0081
43	2	rs4078407	239835244	239835211	239835244	0.00825596	T	C	AC114788.2	5753	intergenic	5.799	5	3	15	2.31e-06	-4.72422	-0.01468	0.003107	0.5196	-0.643962	-0.0033	0.0052
44	3	rs17036160	12329783	12076562	12413339	2.63037e-06	C	T	PPARG	0	intronic	8.509	2b	1	1	1.084e-10	6.45475	0.03086	0.00478	0.2243	1.21517	0.0093	0.0077
45	3	rs9863910	70014447	69958270	70134007	0.00854043	T	C	MITF	0	UTR3	1.913	7	4	15	3.42e-06	-4.64384	-0.02563	0.00552	0.06559	1.84122	0.0163	0.0088
46	3	rs9653945	142660706	142601041	142690389	4.77685e-07	G	A	RP11-372E1.4	0	ncRNA_exonic	1.327	2a	5	15	1.547e-11	6.74342	0.02194	0.003254	0.09339	-1.67778	-0.0088	0.0052
47	3	rs56406311	156795408	156791268	156813672	2.2062e-07	C	T	LINC00880	4047	intergenic	9.821	5	2	15	2.358e-18	8.7387	0.02828	0.003236	0.03958	-2.05811	-0.0108	0.0053
48	3	rs142552223	172234017	172223982	172294500	3.09287e-07	G	A	TNFSF10	0	intronic	1.054	7	5	15	2.302e-12	-7.01485	-0.06057	0.008635	0.3206	-0.993226	-0.0133	0.0134
49	3	rs10513800	185480388	185399916	185538006	0.00081148	C	A	IGF2BP2	0	intronic	2.917	7	4	5	1.607e-07	-5.23986	-0.0198	0.003778	0.08403	1.72777	0.0105	0.0061
50	4	rs6599388	939087	697196	989548	3.10728e-05	C	T	TMEM175	0	intronic	3.913	4	1	5	4.54e-09	-5.86321	-0.02074	0.003537	0.01664	2.39457	0.0134	0.0056
51	4	rs13108218	3443931	3387148	3482678	2.88604e-07	G	A	HGFAC	0	intronic	3.746	5	1	15	2.691e-14	7.61238	0.02519	0.003308	0.14	-1.47579	-0.0078	0.0053
52	4	rs28507455	28688321	28598534	28699108	0.00611138	C	T	RN7SL101P	24498	intergenic	2.544	4	5	15	5.521e-06	4.54395	0.01481	0.003259	0.003804	-2.89397	-0.0149	0.0052
53	4	rs10020631	69353863	69303321	69412439	8.12629e-05	G	A	TMPRSS11E	0	intronic	4.08	7	5	15	7.297e-09	-5.78394	-0.02143	0.003705	0.3859	-0.867077	-0.0063	0.0072
54	4	rs3755985	88024738	87358300	88239853	2.97318e-07	A	G	AFF1	0	intronic	2.208		2	5	7.601e-12	-6.84587	-0.02745	0.004009	0.1843	1.32763	0.0082	0.0062
55	4	rs2602856	100029145	99986023	100136372	7.01851e-05	A	C	RP11-696N14.1	0	ncRNA_intronic	1.925	7	5	15	7.914e-09	-5.77028	-0.01869	0.003239	0.07834	-1.7604	-0.0092	0.0053
56	4	rs10012712	100445238	100445238	100445238	0.00857178	G	A	C4orf17	0	intronic	3.669	7	14	15	2.772e-06	-4.68703	-0.02771	0.005912	0.2099	1.25384	0.0116	0.0092
57	4	rs13107325	103188709	103001649	103198082	0.0004094	C	T	SLC39A8	0	exonic	23.1	5	4	15	5.508e-08	-5.43408	-0.03073	0.005654	0.3521	0.930524	0.0089	0.0096
58	4	rs4403053	104175660	104119587	104378012	0.000830231	T	G	RP11-328K4.1	1655	intergenic	2.993	7	9	15	1.229e-07	5.28913	0.02199	0.004156	0.5852	0.545805	0.0037	0.0068
59	4	rs1863305	141812185	141789028	141813319	0.00737738	G	A	RNF150	0	intronic	8.911	7	5	15	1.864e-06	4.76764	0.01666	0.003494	0.821	-0.226259	-0.0012	0.0055
60	4	rs10012484	157613653	157611192	157812855	3.21854e-06	A	G	RP11-171N4.4	0	ncRNA_exonic	4.163	5	5	15	1.262e-10	6.43168	0.02138	0.003324	0.8043	-0.247786	-0.0014	0.0055
61	5	rs59061738	53296557	53263428	53503097	3.20416e-07	A	G	ARL15	0	intronic	1.11	6	5	15	7.774e-12	-6.84265	-0.02419	0.003535	0.93	0.0878448	0.0005	0.0057
62	5	rs13184107	55178976	55178976	55178976	0.00990712	G	A	IL31RA	0	exonic	0.001	6	4	15	2.85e-06	4.68134	0.03745	0.008	0.5875	0.542462	0.0075	0.0139
63	5	rs34583682	55851531	55833892	55883157	2.7024e-07	C	A	AC022431.2	0	intronic	3.381	7	5	15	3.115e-13	-7.28933	-0.03741	0.005132	0.09152	-1.68743	-0.0141	0.0084
64	5	rs7716711	57173939	57089867	57179504	0.00231861	G	A	AC116606.1	5065	intergenic	3.616	5	7	15	4.587e-07	-5.04283	-0.01596	0.003165	0.5081	-0.661799	-0.0033	0.0051
65	5	rs7731343	62409385	62399766	62481593	0.00762371	C	T	RP11-586E1.1	90068	intergenic	0.222	6	14	15	2.035e-06	-4.74992	-0.03031	0.006382	0.5956	-0.530739	-0.0054	0.0101
66	5	rs4976033	67714246	67707704	67714246	0.00788065	A	G	CTC-537E7.3	12007	intergenic	4.593	4	5	15	1.34e-05	-4.35347	-0.01369	0.003145	0.001069	-3.27171	-0.0167	0.0051
67	5	rs3105793	90226061	90158645	90278563	0.00660835	G	A	GPR98	0	intronic	0.534		1	15	8.095e-06	4.46266	0.0158	0.003541	0.002005	3.08949	0.0173	0.0056
68	5	rs66516440	107287777	107287777	107337346	0.00702486	C	T	FBXL17	0	intronic	1.785	7	5	15	2.436e-06	-4.71341	-0.0172	0.003648	0.1036	1.62765	0.0091	0.0056
69	5	rs6595187	118723609	118698998	118795690	0.000162491	A	G	TNFAIP8	0	intronic	6.437	5	2	5	1.626e-08	5.64771	0.0199	0.003523	0.6096	0.510645	0.0028	0.0056
70	5	rs7731542	122052135	122042408	122374459	0.00127425	C	T	RP11-166A12.1	0	ncRNA_intronic	1.205	6	5	15	2.057e-07	5.19411	0.01649	0.003175	0.6738	-0.420938	-0.0021	0.0051
71	5	rs4705986	132349654	132146848	132475008	0.000226381	T	G	ZCCHC10	0	intronic	14.25	7	5	5	2.314e-08	5.58672	0.03648	0.00653	0.939	-0.0765268	-0.0008	0.0105
72	5	rs13163489	141704370	141662034	141741847	0.00330646	A	C	SPRY4	0	intronic	6.481	4	1	1	8.455e-07	4.92456	0.01734	0.003521	0.1867	1.3204	0.0072	0.0055
73	5	rs7716435	147873397	147866665	147966674	0.000609867	T	C	HTR4	0	intronic	4.423	7	7	15	7.792e-08	5.37188	0.01687	0.00314	0.9917	0.0104027	0.0001	0.0051
74	5	rs7702877	156478644	156354477	156624400	2.66507e-07	C	T	HAVCR1	0	intronic	4.873	5	3	15	1.7e-13	-7.37049	-0.02529	0.003431	0.08498	1.72249	0.0091	0.0053
75	5	rs1651267	158029768	157884706	158030813	3.18296e-07	A	C	RP11-32D16.1	68321	intergenic	2.059		5	15	3.141e-12	-6.97127	-0.02702	0.003875	0.6997	0.385725	0.0024	0.0062
76	5	rs185273	180643131	180591770	180643131	0.00328194	G	A	TRIM41	6367	intergenic	4.666	4	1	14	6.68e-07	4.97044	0.02219	0.004465	0.8132	0.2363	0.0016	0.0069
77	6	rs9505097	7255650	7195684	7328751	0.00026504	C	T	RREB1	3436	intergenic	0.641	2b	2	5	3.027e-08	5.53987	0.02206	0.003982	0.5529	-0.59342	-0.0038	0.0063
78	6	rs58825580	26365679	25480328	32556007	3.55635e-08	T	G	BTN3A2	0	intronic	5.851	2b	1	1	3.837e-12	6.94306	0.03313	0.004772	1.844e-06	4.76981	0.0377	0.0079
79	6	rs3176334	36648364	36629444	36648816	0.00246866	T	C	CDKN1A	0	intronic	16.03	4	1	1	5.381e-07	5.0122	0.01653	0.003299	0.2987	-1.03923	-0.0056	0.0054
80	6	rs9472125	43756169	43756169	43765533	2.96565e-07	C	T	VEGFA	1944	intergenic	14.03	2b	4	5	7.743e-13	7.16563	0.04004	0.005588	0.1791	-1.34353	-0.0126	0.0094
81	6	rs17814604	98585502	98585502	98585502	0.00587286	A	G	RP11-436D23.1	0	ncRNA_intronic	21.4	5	5	15	6.963e-06	4.49482	0.01605	0.003572	0.00198	-3.09322	-0.0174	0.0056
82	6	rs11153047	107441911	107420270	107446540	0.00226861	T	C	BEND3	5437	intergenic	7.931	6	5	15	4.097e-07	-5.06439	-0.01624	0.003206	0.899	-0.126925	-0.0007	0.0052
83	6	rs598405	117053071	116896728	117071383	0.0074957	G	A	KPNA5	0	intronic	3.166		4	5	2.185e-06	-4.73551	-0.01768	0.003733	0.3275	0.979162	0.0054	0.0056
84	6	rs9398815	127097775	126686407	127260497	1.89041e-05	T	C	RPS4XP9	92782	intergenic	3.132	7	5	15	1.11e-09	6.09273	0.02004	0.003288	0.7163	0.363408	0.0019	0.0051
85	6	rs636202	139843583	139813283	139844429	1.5063e-07	C	T	RP11-12A2.3	49390	intergenic	1.477	5	5	15	3.507e-14	7.57808	0.02438	0.003217	0.01329	-2.4759	-0.0124	0.005
86	6	rs41265930	160964135	160633223	161215570	3.10208e-07	T	C	LPA	0	intronic	1.823		4	15	1.136e-12	-7.11294	-0.05002	0.007031	0.3394	0.955351	0.0115	0.012
87	6	rs2323034	166306809	166299569	166313447	0.0026129	G	A	PDE10A	0	downstream	0.723	6	4	15	5.893e-07	4.99469	0.01608	0.003219	0.2671	1.10977	0.0056	0.005
88	7	rs7805419	12282451	12233848	12286050	0.000137593	T	C	TMEM106B	0	UTR3	0.44	7	5	15	1.104e-07	-5.30872	-0.01744	0.003285	6.667e-06	-4.50405	-0.0227	0.0051
89	7	rs2691584	17816817	17811797	17971224	0.00244077	T	C	SNX13	13567	intergenic	7.768	7	5	15	4.923e-07	-5.02929	-0.01602	0.003184	0.5069	0.663672	0.0034	0.0051
90	7	rs73081656	25935747	25912415	25997164	0.00355793	C	A	CTD-2227E11.1	52529	intergenic	2.002	2b	1	15	7.975e-07	4.93598	0.0166	0.003363	0.5019	0.671503	0.0035	0.0053
91	7	rs1534696	26397239	26370190	26423245	0.000167151	A	C	SNX10	0	intronic	1.942		4	15	2.802e-08	5.55338	0.01847	0.003326	0.03343	-2.12688	-0.011	0.0052
92	7	rs62452782	35851317	35760229	35980048	0.00647736	T	C	SEPT7	0	intronic	11.18	7	5	5	1.837e-06	-4.77058	-0.01961	0.00411	0.306	1.02365	0.0064	0.0062
93	7	rs34110131	44241896	44223292	44268127	3.28065e-06	T	C	YKT6	0	intronic	4.512	5	1	7	1.979e-10	6.36296	0.03867	0.006076	0.04493	2.00531	0.0196	0.0098
94	7	rs42238	72830546	72056804	73114389	7.52633e-08	C	T	Y_RNA	12326	intergenic	0.923		5	15	3.63e-86	19.6736	0.08173	0.004153	0.002545	-3.01794	-0.0204	0.0067
95	7	rs13227508	130453822	130422934	130468190	1.03135e-06	G	A	RP11-36B6.1	21144	intergenic	1.674	4	9	9	3.164e-11	-6.63873	-0.02281	0.003436	0.851	-0.187843	-0.001	0.0055
96	7	rs57138225	150510434	150504090	150543311	7.23811e-05	C	T	TMEM176A	8225	intergenic	2.174	7	5	15	9.656e-09	-5.73666	-0.02878	0.005017	0.03955	2.05842	0.0164	0.008
97	8	rs7830528	10633733	10489302	10904798	1.63378e-07	C	T	SOX7:SOX7:PINX1	0:0:0	intronic	2.425	7	5	5	8.31e-14	-7.46532	-0.0275	0.003684	0.0164	-2.39989	-0.0139	0.0058
98	8	rs13271577	18214151	18194861	18291590	3.07526e-07	C	T	NATP	13964	intergenic	7.386	5	5	15	9.224e-13	-7.14162	-0.03082	0.004315	0.2875	-1.06362	-0.0075	0.0071
99	8	rs4921673	19609476	19523912	19711958	2.20686e-07	C	A	CSGALNACT1	0	intronic	0.705	7	4	15	4.88e-19	8.91496	0.02863	0.003211	0.03962	2.05769	0.0105	0.0051
100	8	rs57594397	22475657	22447426	22542962	7.59353e-05	T	C	CCAR2	0	intronic	2.671	5	4	4	6.083e-09	-5.81446	-0.01994	0.00343	0.8069	0.244427	0.0013	0.0053
101	8	rs9644109	25934423	25898565	25934684	0.00872219	A	G	EBF2	31509	intergenic	0.578	5	2	14	2.349e-06	4.72082	0.0191	0.004046	0.7296	0.345658	0.0022	0.0063
102	8	rs9297994	59392324	59311697	59464803	1.07099e-06	A	G	CYP7A1	10412	intergenic	2.21	5	5	15	3.93e-11	6.60669	0.02176	0.003294	0.1203	1.55352	0.0082	0.0053
103	8	rs1963945	126590562	126582521	126627170	1.74026e-07	A	C	RP11-136O12.2	36946	intergenic	4.145		2	15	7.942e-17	-8.3321	-0.02712	0.003255	0.01941	-2.33756	-0.0117	0.005
104	8	rs13274119	143342967	143319879	143499321	0.00283959	C	A	TSNARE1	0	intronic	2.555	4	7	15	8.581e-07	4.92167	0.02254	0.00458	0.05997	-1.88101	-0.014	0.0075
105	9	rs1658972	6665010	6649604	6695648	0.00634432	C	T	RP11-390F4.6	0	ncRNA_intronic	2.021	1b	2	15	2.417e-06	-4.71501	-0.0208	0.004412	0.05691	-1.904	-0.0138	0.0072
106	9	rs13300853	16901228	16848790	16911665	0.00965083	C	T	BNC2	30386	intergenic	5.009	7	5	15	2.572e-06	-4.70234	-0.0151	0.003211	0.9068	0.117076	0.0006	0.0052
107	9	rs1971430	33782375	33638046	34327847	0.000100538	G	A	PRSS3	0	intronic	12.99	7	2	15	1.045e-08	-5.72326	-0.01831	0.0032	0.2093	1.25549	0.0065	0.0052
108	9	rs11140226	86333305	86222717	86333305	0.00163479	T	C	RP11-522I20.3	5011	intergenic	4.993	7	9	15	2.746e-07	5.14009	0.02177	0.004235	0.8081	-0.242878	-0.0015	0.0063
109	9	rs6559362	92173910	92169453	92175340	0.00746335	A	C	GADD45G	46017	intergenic	0.617	6	5	15	1.887e-06	-4.76516	-0.01669	0.003502	0.8299	0.21483	0.0011	0.0053
110	9	rs2244278	107661129	107653426	107672365	0.000461811	C	A	ABCA1	0	intronic	1.378	5	3	5	6.848e-08	5.39511	0.02737	0.005073	0.2161	1.23697	0.0094	0.0076
111	9	rs75862441	112239643	112230898	112248129	0.00118708	C	T	PTPN3	0	intronic	15.06	2b	2	15	2.036e-07	5.19602	0.04698	0.009041	0.3953	0.850045	0.0116	0.0137
112	10	rs2151896	5244441	5244441	5244441	0.00278587	G	A	AKR1CL1:AKR1C4	0:0	exonic	3.678	5	5	15	5.44e-07	-5.01011	-0.01646	0.003284	0.7783	-0.281535	-0.0014	0.0051
113	10	rs10995455	64936361	64874754	65400352	2.16828e-07	G	A	JMJD1C	0	intronic	1.531	5	4	4	4.144e-12	6.93218	0.02342	0.003378	0.03734	-2.08203	-0.0112	0.0054
114	10	rs10823233	70351903	70315276	70399109	0.00386541	C	T	TET1	0	intronic	2.005	6	4	15	8.007e-07	4.9352	0.01535	0.003111	0.9937	0.00789596	0	0.005
115	10	rs10823949	74632924	74203201	74714177	0.000770867	C	T	MCU	0	intronic	0.944	7	4	5	1.094e-07	-5.31037	-0.03852	0.007253	0.7037	0.380331	0.0043	0.0113
116	10	rs701844	93854199	93677823	94142870	0.00160961	A	G	CPEB3	0	intronic	1.514		5	15	3.814e-07	-5.07801	-0.01625	0.003201	0.09013	1.69471	0.0086	0.0051
117	10	rs4418728	94839724	94568763	94846093	3.16259e-07	G	T	CYP26A1	2076	intergenic	3.86	2b	2	13	4.82e-22	9.65201	0.02986	0.003093	0.5561	0.588644	0.003	0.0051
118	10	rs76998820	103877902	103379885	104198528	1.48354e-06	T	C	LDB1	0	intronic	15.24	4	1	2	4.908e-11	6.5737	0.04405	0.006701	0.9241	-0.0952705	-0.001	0.0109
119	10	rs74563318	114124977	114124977	114124977	0.00182504	C	A	GUCY2GP	8644	intergenic	1.409	4	2	15	3.474e-07	5.09573	0.0483	0.009478	0.4209	-0.804861	-0.012	0.0149
120	10	rs7906567	122922458	122889010	122966427	6.29396e-05	A	C	LINC01153	15755	intergenic	4.133	6	5	15	6.064e-09	5.81498	0.06184	0.01063	0.1606	1.40306	0.0251	0.0179
121	10	rs2556537	123241794	123235872	123248663	0.00389896	C	T	FGFR2	0	intronic	1.051		4	5	2.347e-06	-4.72099	-0.01772	0.003754	0.007575	-2.67045	-0.0156	0.0058
122	10	rs1133400	134459388	134413500	134459388	0.00320135	A	G	INPP5A	0	exonic	17.57	4	4	5	7.142e-07	-4.95746	-0.01878	0.003788	0.414	-0.816875	-0.0051	0.0063
123	11	rs7936275	10660840	10655623	10679441	0.00865072	G	T	MRVI1	0	intronic	5.141	5	5	15	2.924e-06	4.67609	0.01692	0.003618	0.1666	-1.38321	-0.0077	0.0056
124	11	rs4757145	13331324	13230633	13370535	0.000151632	G	A	ARNTL	0	intronic	2.483	1f	4	5	1.415e-08	5.67156	0.01818	0.003205	0.8998	-0.125914	-0.0006	0.0051
125	11	rs572940	18065111	17934682	18073142	0.00653022	G	A	TPH1	1137	intergenic	1.953		5	14	2.318e-06	4.72352	0.01528	0.003235	0.0846	-1.7246	-0.0089	0.0051
126	11	rs11029265	26173859	26167547	26281664	0.00277923	G	A	CTD-2507G9.1	36810	intergenic	1.027	7	14	15	7.525e-07	-4.9473	-0.02931	0.005924	0.09949	1.64733	0.0167	0.0101
127	11	rs11030112	27705188	27510830	27736207	1.56631e-05	G	A	BDNF-AS:BDNF	0:0	ncRNA_intronic	2.714	6	5	15	8.657e-10	-6.13239	-0.0207	0.003376	0.8546	-0.183252	-0.001	0.0054
128	11	rs11039155	47280762	46327136	50029436	4.55712e-08	G	A	NR1H3	0	UTR5	16.18	4	1	7	9.964e-12	6.80702	0.03319	0.004876	0.0004797	-3.49184	-0.0252	0.0072
129	11	rs174528	61543499	61471678	61678754	3.55635e-08	T	C	MYRF:TMEM258	0:0	intronic	7.086	4	4	5	1.131e-68	-17.5135	-0.05589	0.00319	4.213e-05	-4.09548	-0.0214	0.0052
130	11	rs11231711	63929215	63843031	64113402	3.05874e-07	G	A	MACROD1	0	intronic	9.191	7	4	5	4.139e-12	-6.93235	-0.04736	0.006832	0.265	1.11465	0.0118	0.0106
131	11	rs61895665	65493249	65325460	66055685	0.0018282	C	T	KRT8P26	1160	intergenic	3.528	7	5	15	1.93e-06	-4.76062	-0.01556	0.003268	0.001206	3.23746	0.0171	0.0053
132	11	rs1017641	68598783	68562328	68767796	0.00110062	T	C	CPT1A	0	intronic	1.072	3a	1	5	2.595e-07	-5.15071	-0.01685	0.003272	0.05363	1.92981	0.0101	0.0052
133	11	rs1485995	69307707	69281227	69307707	0.000657375	A	G	AP000439.3	12998	intergenic	0.127		5	15	9.318e-08	-5.33955	-0.01788	0.003349	0.5346	0.620999	0.0034	0.0054
134	11	rs7119933	78049750	77909014	78285875	5.4467e-05	A	C	GAB2:RP11-452H21.1	0:0	ncRNA_intronic	5.488	5	2	15	5.097e-09	5.84397	0.02377	0.004067	0.1528	1.42971	0.0094	0.0065
135	11	rs17602038	113364691	113317745	113413565	0.00386165	T	C	DRD2	18277	intergenic	6.288	6	5	15	7.774e-06	4.47132	0.0142	0.003177	5.125e-06	4.5596	0.0236	0.0052
136	11	rs688456	116722551	116527521	117100594	4.14994e-08	G	T	APOA1-AS:SIK3	0:0	ncRNA_intronic	13.08	2a	2	5	1.501e-18	-8.7896	-0.03383	0.003848	0.0006368	3.41544	0.0212	0.0062
137	12	rs76895963	4384844	4328521	4384844	2.44626e-06	T	G	CCND2-AS1:CCND2	0:0	ncRNA_intronic	14	4	1	1	9.102e-11	6.48116	0.09457	0.01459	0.672	-0.423405	-0.0094	0.0221
138	12	rs12819797	20478449	20392267	20519396	0.000749907	T	C	RP11-284H19.1	36216	intergenic	3.643	5	15	15	1.204e-07	5.29289	0.01756	0.003318	0.2829	-1.07383	-0.0057	0.0053
139	12	rs58989256	21401146	21320917	21451395	2.08941e-07	G	A	SLCO1B1	8965	intergenic	0.665	7	5	15	3.128e-12	-6.97185	-0.02629	0.00377	0.03313	-2.1305	-0.0127	0.006
140	12	rs12814794	26440698	26253557	26529925	5.80008e-06	A	G	SSPN:RP11-283G6.4:RP11-283G6.5	0:0:0	ncRNA_intronic	10.31	4	2	15	2.569e-10	6.32278	0.02371	0.003749	0.8309	0.213547	0.0012	0.0058
141	12	rs10880868	46322449	46086071	46385848	1.67145e-05	C	T	SCAF11	0	exonic	10.67	5	4	4	1.489e-09	-6.04555	-0.02297	0.0038	0.04848	-1.97314	-0.0123	0.0062
142	12	rs11170519	53768640	53768640	53768640	0.00274899	C	T	SP1	5319	intergenic	0.268	7	5	5	5.572e-07	5.00549	0.01638	0.003273	0.5888	-0.540576	-0.0028	0.0052
143	12	rs705700	56389293	56368708	56478658	0.00495728	T	C	RAB5B	802	downstream	6.489		4	5	1.127e-06	4.86806	0.01547	0.003178	0.8234	-0.223174	-0.0011	0.0051
144	12	rs3809114	57848639	57645789	57851182	3.54417e-06	A	G	INHBE	0	UTR5	0.26		2	7	1.404e-10	6.41546	0.0199	0.003102	0.9518	-0.0604465	-0.0003	0.0051
145	12	rs111949920	102324197	102324197	102334769	0.00123948	C	T	DRAM1	0	intronic	3.905	5	2	15	2.133e-07	5.18736	0.03937	0.007589	0.4206	-0.805381	-0.0101	0.0125
146	12	rs10849940	111813356	111764462	113018479	0.00553124	C	T	RP3-473L9.4	0	ncRNA_intronic	1.049	6	5	15	2.355e-06	4.7203	0.01879	0.00398	0.02995	2.17075	0.0138	0.0063
147	12	rs79527772	113319049	113319049	113319049	0.00992656	A	G	RPH3A	0	intronic	0.238	5	5	14	3.101e-06	-4.66401	-0.1061	0.02275	0.3396	-0.954956	-0.0291	0.0305
148	12	rs645987	123160886	123157029	123877833	0.000449711	A	G	HCAR1	0	intronic	2.739	4	5	15	9.277e-08	5.34034	0.02494	0.004669	0.03549	-2.10272	-0.0175	0.0083
149	12	rs1716409	124520331	124503803	124627461	1.14516e-05	G	A	FAM101A	0	intronic	0.87	7	5	15	6.152e-10	-6.18649	-0.02111	0.003412	0.5528	0.59357	0.0032	0.0054
150	12	rs10846742	125308682	125303254	125317125	2.50832e-07	A	G	SCARB1	0	intronic	0.277	5	4	5	4.258e-12	6.92834	0.02988	0.004312	0.06405	-1.85183	-0.0131	0.0071
151	13	rs71432933	47322006	47290354	47322006	0.00012713	G	A	LRCH1	0	intronic	4.751	6	4	5	1.235e-08	-5.69482	-0.05859	0.01029	0.4878	-0.693812	-0.0145	0.0209
152	13	rs9568431	51055647	50933691	51057600	9.40869e-05	A	G	DLEU1	0		3.186	7	5	15	7.784e-09	-5.77307	-0.0281	0.004867	0.9345	0.0821845	0.0006	0.0075
153	13	rs9569837	58802157	58691107	58828747	0.00212522	C	A	LINC00374	0	ncRNA_intronic	2.358	7	15	15	1.387e-06	4.82686	0.01942	0.004022	0.004099	-2.87044	-0.018	0.0063
154	13	rs80172691	59845015	59845015	59845015	0.00370352	T	C	RPP40P2	7489	intergenic	0.126	7	5	15	9.256e-07	4.90683	0.07002	0.01427	0.2571	-1.13327	-0.0254	0.0224
155	13	rs4238308	95275706	95209583	95374623	1.89551e-07	G	A	GPR180	0	intronic	0.709	7	4	4	2.221e-12	7.01985	0.02193	0.003124	0.02468	-2.24637	-0.0114	0.0051
156	13	rs7994900	114553134	114516752	114565889	5.60277e-07	C	T	GAS6	0	intronic	8.523	1f	2	5	1.535e-11	-6.74455	-0.02397	0.003554	0.6305	0.481023	0.0028	0.0058
157	14	rs3861678	104322026	104065600	104338258	0.00106718	G	A	LINC00637:CTD-2134A5.4	0:0	ncRNA_intronic	0.298	3a	1	15	2.24e-07	5.17823	0.0168	0.003243	0.09306	1.67947	0.0089	0.0053
158	15	rs275179	39447529	39444679	39464752	0.00414511	A	G	RP11-624L4.1	0	ncRNA_intronic	0.682		5	15	1.024e-06	4.88697	0.02172	0.004445	0.3477	0.93906	0.0065	0.0069
159	15	rs11637595	40387728	40387728	40401122	0.00233096	C	T	BMF	0	intronic	0.561	5	3	5	4.205e-07	-5.05944	-0.01873	0.003701	0.9482	0.0649673	0.0004	0.0057
160	15	rs72735627	41057507	41057507	41057507	0.000732415	C	T	GCHFR	0	intronic	2.518	4	1	7	1.426e-07	5.26187	0.03649	0.006935	0.08053	-1.74762	-0.0169	0.0096
161	15	rs45617141	43623397	42438962	44947434	3.08681e-07	T	G	ADAL	0	intronic	6.585		1	2	2.233e-19	-9.00118	-0.1257	0.01396	0.3088	1.01774	0.0191	0.0188
162	15	rs62020078	51494279	51494279	51592543	0.00340779	C	T	RP11-108K3.1	0	ncRNA_intronic	4.896	7	5	15	6.989e-07	4.96167	0.02339	0.004713	0.8189	0.22896	0.0017	0.0075
163	15	rs72749499	57295579	57042063	57579746	0.00341574	A	G	TCF12	0	intronic	0.448	6	4	15	7.881e-07	-4.93829	-0.03352	0.006788	0.382	0.874217	0.0086	0.0098
164	15	rs1077835	58723426	58722590	58741891	0.000992161	A	G	ALDH1A2:LIPC	0:0	intronic	2.084		2	15	1.519e-07	-5.25024	-0.01975	0.003762	0.6264	0.4868	0.0029	0.006
165	15	rs56187480	63789479	63735743	64169223	8.99869e-08	G	A	USP3	7313	intergenic	0.299	4	1	14	7.094e-17	-8.34546	-0.02716	0.003254	0.00385	2.8902	0.0152	0.0053
166	15	rs2651499	70380487	70376817	70391763	0.000343467	T	C	TLE3	0	intronic	9.798	2a	2	6	6.126e-08	5.41508	0.01951	0.003602	0.05064	1.95452	0.0115	0.0059
167	16	rs143076454	921179	916885	922848	0.00198914	G	A	LMF1	0	exonic	0.915	5	4	15	4.392e-07	-5.05113	-0.05791	0.01146	0.1861	1.3222	0.064	0.0484
168	16	rs4616299	7657432	7657373	7665557	0.00599646	A	G	RBFOX1	0	intronic	12.28	5	5	15	1.383e-05	-4.34654	-0.01447	0.003329	1.042e-06	4.88354	0.0248	0.0051
169	16	rs12928099	15150505	14871377	15413210	3.16657e-07	C	A	PDXDC1	0	intronic	1.409	5	1	7	7.045e-15	7.78367	0.02694	0.00346	0.5785	-0.555577	-0.003	0.0055
170	16	rs9941349	53825488	53797908	53848561	3.64383e-07	C	T	FTO	0	intronic	4.368	7	5	15	1.518e-11	-6.74617	-0.02103	0.003117	0.03346	2.12652	0.0107	0.005
171	16	rs173539	56988044	56985514	57005479	3.11131e-07	C	T	AC012181.1	3132	intergenic	1.318	7	5	15	1.789e-13	7.36369	0.0241	0.003273	0.3593	-0.9167	-0.0049	0.0053
172	16	rs6499240	69686912	69547741	69968892	2.51592e-06	G	A	NFAT5	0	intronic	1.181	6	4	4	7.336e-10	-6.15867	-0.0204	0.003312	0.0009889	-3.29367	-0.0167	0.0051
173	16	rs4149497	71558970	71104411	72042635	0.00047226	G	A	ZNF19	0	intronic	0.589	3a	2	14	5.919e-08	-5.42123	-0.02592	0.004781	0.7401	0.331721	0.0025	0.0076
174	16	rs2925979	81534790	81516383	81549708	0.00116393	C	T	CMIP	0	intronic	5.802		1	5	1.963e-07	5.20281	0.0175	0.003364	0.4276	-0.793305	-0.0044	0.0055
175	16	rs2303202	85704584	85683171	85720945	0.00110436	A	G	GSE1	0	intronic	1.389	5	4	4	1.833e-07	-5.21552	-0.01742	0.003339	0.4435	0.766296	0.004	0.0052
176	17	rs858519	7531965	7318935	7571080	2.00424e-07	C	T	SHBG	0	intronic	2.687		5	15	5.419e-11	6.55894	0.021	0.003201	0.0004797	-3.49184	-0.0177	0.0051
177	17	rs6503091	8109598	8054759	8161149	0.00302658	A	G	AURKB	0	intronic	0.914	7	4	15	5.031e-06	-4.56349	-0.01471	0.003224	0.0005913	3.43557	0.0176	0.0051
178	17	rs3760188	17487440	17415217	18035019	1.11232e-06	C	T	PEMT	0	intronic	0.982		4	5	6.143e-11	6.54022	0.0209	0.003195	0.02975	2.1734	0.0109	0.005
179	17	rs998087	28654670	28567927	28690302	0.000918784	T	C	TMIGD1	0	intronic	2.061		5	15	1.618e-07	5.2386	0.01727	0.003297	0.2131	1.24509	0.0063	0.0051
180	17	rs117740550	42197409	40595059	42528736	2.9547e-07	C	T	HDAC5:RP11-546M21.6	0:0	ncRNA_exonic	0.196	6	2	5	6.586e-19	-8.88168	-0.1433	0.01613	0.1718	-1.36644	-0.0387	0.0284
181	17	rs4439799	45781599	45374795	45874509	2.2409e-05	C	T	TBKBP1	0	intronic	0.852	4	2	5	1.501e-09	6.04426	0.01934	0.0032	0.3241	-0.986067	-0.005	0.0051
182	17	rs28394864	47450775	47243622	47481374	2.62158e-07	G	A	RP11-81K2.1	0	intronic	0.369	5	5	15	8.087e-14	-7.4689	-0.02381	0.003188	0.07808	1.76194	0.0088	0.005
183	17	rs2526352	57904823	57800966	58046246	0.00015767	G	A	VMP1	0	intronic	0.629		1	5	1.676e-08	5.6425	0.02156	0.003821	0.3818	-0.874585	-0.0054	0.0061
184	17	rs75003668	64195431	63794362	64378442	3.11498e-07	A	G	PSMD7P1	1074	intergenic	11.31	6	5	15	3.908e-16	8.14138	0.07282	0.008944	0.3677	-0.90079	-0.0133	0.0148
185	17	rs10445361	65962238	65763871	66144402	1.52735e-06	T	G	BPTF	0	intronic	7.03	6	4	4	4.34e-10	-6.24128	-0.02322	0.00372	0.0008638	-3.3315	-0.0203	0.0061
186	17	rs9889402	73364216	73246020	73408819	0.00508198	A	G	GRB2:RP11-16C1.3	0:0	ncRNA_intronic	0.552	2c	5	5	1.158e-06	-4.86269	-0.01719	0.003534	0.8406	-0.201126	-0.0011	0.0055
187	17	rs3760128	73886888	73833910	73954402	0.00400408	A	G	TRIM65	0	exonic	9.439	4	3	4	9.038e-07	4.9115	0.0159	0.003238	0.5814	-0.551341	-0.0029	0.0053
188	17	rs193220	74268619	74264573	74303832	0.00159194	C	T	UBALD2	1243	intergenic	8.362		1	2	2.589e-07	5.15115	0.01753	0.003404	0.9503	0.06233	0.0003	0.0054
189	17	rs4969145	76406170	76357378	76409809	3.19018e-07	C	T	PGS1	0	intronic	2.336	7	4	5	4.779e-12	6.91199	0.02238	0.003238	0.7647	0.299315	0.0016	0.0052
190	18	rs9948087	268992	56596	282977	0.00150701	C	A	RP11-705O1.8	0	ncRNA_exonic	6.339	4	1	2	5.789e-07	4.99813	0.0182	0.003641	0.01245	-2.49913	-0.0144	0.0058
191	18	rs12965169	4834968	4810209	4834968	0.000639654	C	T	RP11-172F10.1	0	ncRNA_intronic	2.729	6	5	15	9.302e-08	-5.33986	-0.03002	0.005622	0.4291	0.790733	0.0071	0.009
192	18	rs1317047	19909112	19848836	19913064	0.00141737	A	C	RP11-535A5.1	18696	intergenic	4.259		5	15	2.592e-07	5.15093	0.01701	0.003301	0.3494	0.935754	0.0047	0.005
193	18	rs2960578	21143739	21074255	21165409	9.77111e-06	T	G	NPC1	0	intronic	6.297	1f	4	4	1.031e-09	6.10454	0.01907	0.003124	0.01984	-2.32936	-0.0117	0.005
194	19	rs75667329	4146757	4135702	4156216	0.00980584	T	C	CREB3L3	6840	intergenic	0.126	6	5	14	3.438e-06	-4.64275	-0.01719	0.003703	0.1596	1.40642	0.0083	0.0059
195	19	rs67625472	4968620	4916317	5086979	8.95968e-08	T	C	KDM4B	504	upstream	16.17	2b	1	1	8.961e-12	-6.82227	-0.02406	0.003527	0.002867	2.98165	0.0169	0.0057
196	19	rs3890483	7220596	7207660	7249259	1.78336e-07	G	T	INSR	0	intronic	0.181		5	15	3.836e-12	-6.9431	-0.02227	0.003208	0.02077	-2.31214	-0.0117	0.0051
197	19	rs8107967	7972615	7968168	7978430	8.32634e-05	G	A	MAP2K7	0	intronic	5.322	5	3	5	7.428e-09	5.78095	0.01837	0.003177	0.4232	0.800882	0.0041	0.0052
198	19	rs117162033	8627569	8429323	8627569	2.87873e-07	C	T	MYO1F	0	intronic	1.779	7	4	15	9.488e-51	14.983	0.202	0.01348	0.137	-1.48706	-0.0335	0.0225
199	19	rs2278426	11350488	11329641	11350488	0.00276161	C	T	DOCK6:C19orf80	0:0	exonic	23.1		1	4	1.225e-06	4.85155	0.0376	0.007751	0.0133	2.47563	0.0313	0.0127
200	19	rs1862644	18724315	18699990	18744304	0.000185461	C	A	TMEM59L	0	intronic	2.165	4	1	13	1.894e-08	5.62141	0.01842	0.003276	0.658	0.442676	0.0023	0.0052
201	19	rs56408111	19793545	19083483	19855939	1.40963e-07	T	C	ZNF101	0	UTR3	7.569	5	4	9	4.559e-30	11.3925	0.0655	0.005748	0.01123	2.53546	0.0239	0.0094
202	19	rs6510382	33918569	33886713	34025030	0.000399205	G	T	PEPD	0	intronic	16.35	6	4	15	5.809e-08	5.42458	0.01815	0.003347	0.1927	1.30263	0.0068	0.0052
203	19	rs149131600	35549122	35537706	35566151	4.60716e-06	C	T	HPN	0	intronic	1.238	7	4	14	1.972e-10	-6.36351	-0.02688	0.004224	0.6482	0.456264	0.0032	0.007
204	19	rs34827707	45541782	45232161	45672478	1.51401e-07	G	A	RELB	329	upstream:downstream	1.868	7	1	5	1.894e-13	-7.35607	-0.08582	0.01167	0.01346	2.47136	0.0479	0.0194
205	19	rs57398989	46464137	46459728	46489105	0.00332501	G	A	NOVA2	0	intronic	12.96	2a	1	14	7.151e-07	-4.95722	-0.02013	0.004061	0.567	-0.572475	-0.0035	0.006
206	19	rs838133	49259529	49103447	49277753	4.28674e-07	G	A	FGF21	0	exonic	13.17		2	14	1.109e-11	6.7916	0.02299	0.003384	0.6987	0.387076	0.002	0.0051
207	19	rs368177	54800225	54752217	54809343	0.000743337	A	G	LILRA3	0	intronic	0.025		5	14	1.147e-07	5.30175	0.01963	0.003702	0.3685	0.899287	0.0052	0.0058
208	20	rs6120513	32675636	32514061	32729444	0.000712488	C	A	RALY	0	downstream	3.37	3a	4	4	1.644e-07	-5.23566	-0.01824	0.003484	0.03613	-2.09546	-0.0114	0.0055
209	20	rs117113213	39165692	39142516	39179822	4.39759e-06	G	A	SNORD112	120105	intergenic	2.655	4	5	15	2.288e-10	-6.34065	-0.07856	0.01239	0.1065	-1.61413	-0.0256	0.0159
210	20	rs2223745	39713869	39656342	39974316	4.49129e-05	G	A	TOP1	0	intronic	5.204	6	4	4	4.995e-09	-5.84734	-0.01826	0.003123	0.05316	1.93362	0.0097	0.005
211	20	rs826952	42306292	42207809	42349984	0.00435167	C	T	MYBL2	0	intronic	3.95	7	4	5	9.487e-07	-4.90199	-0.02399	0.004894	0.8528	-0.185547	-0.0014	0.0076
212	20	rs1800961	43042364	43042364	43042364	0.00503484	C	T	HNF4A	0	exonic	22.3	3a	4	14	1.236e-06	-4.84978	-0.0436	0.00899	0.5028	-0.670091	-0.0097	0.0144
213	20	rs6065904	44534651	44380052	44661945	2.71097e-07	G	A	PLTP	0	intronic	3.336	4	2	5	2.432e-21	-9.48465	-0.03683	0.003883	0.09309	-1.67932	-0.0101	0.006
214	20	rs6066137	45590658	45582233	45606853	9.97886e-05	C	T	EYA2	0	intronic	1.626	6	5	15	1.12e-08	5.71148	0.02076	0.003635	0.1212	1.54976	0.009	0.0058
215	20	rs6018630	46302940	46302940	46311518	0.000910621	T	C	SULF2	0	intronic	2.578	5	4	15	1.382e-07	-5.26763	-0.01687	0.003203	0.5946	0.532182	0.0027	0.0051
216	20	rs3761138	50809034	50807839	51216970	0.000180525	T	C	ZFP64	0	upstream	9.748		1	2	1.77e-08	5.6331	0.0302	0.005361	0.8691	0.164802	0.0014	0.0088
217	20	rs6013842	52558099	52545313	52564201	0.0015666	T	G	BCAS1:AC005220.3	0:0	ncRNA_intronic	2.353	3a	1	7	3.473e-07	-5.09578	-0.02034	0.003991	0.1211	-1.55017	-0.0098	0.0063
218	20	rs2236745	56136993	56108386	56137834	0.00252772	C	T	PCK1	0	intronic	0.069	4	1	14	5.602e-07	-5.00446	-0.01538	0.003074	0.2793	-1.08189	-0.0054	0.005
219	21	rs2837986	42618378	42618378	42627969	0.00453647	G	A	BACE2	0	intronic	2.177	4	4	15	1.336e-06	-4.83432	-0.01847	0.00382	0.1354	1.49314	0.0092	0.0061
220	22	rs737986	20008711	20003266	20021938	0.00900729	G	T	TANGO2	0	UTR5	9.886		1	1	3.28e-06	-4.65246	-0.01512	0.003249	0.1136	1.58222	0.0083	0.0053
221	22	rs2245415	30050292	29905377	30095706	0.0054208	T	C	NF2	0	intronic	4.422	6	4	5	1.228e-06	-4.85107	-0.01504	0.003101	0.9748	0.0315888	0.0002	0.005
222	22	rs13055114	38607394	38505347	38652222	2.53516e-07	T	C	MAFF	0	intronic	0.134	7	4	5	5.898e-12	-6.88209	-0.02196	0.003191	0.06713	1.8308	0.0093	0.0051
223	22	rs4820347	39170066	39157394	39176125	0.00252371	G	T	SUN2	0	intronic	3.527	5	5	15	1.054e-06	4.88128	0.02442	0.005003	0.01508	2.43045	0.0186	0.0077
224	22	rs75353476	46398788	46398788	46398788	0.00693679	T	G	CITF22-92A6.1	10697	intergenic	4.836	2b	2	7	1.814e-06	-4.77311	-0.06181	0.01295	0.5955	0.530883	0.0146	0.0276
The build used to determine the base pair position was GRCh37/Hg19

## Sheet: LDL_DEP
locusnum	CHR	LEAD_SNP	LEAD_BP	MinBP	MaxBP	FDR	A1	A2	nearestGene	dist	func	CADD	RDB	minChrState	commonChrState	PVAL_in_LDL	Z_in_LDL	BETA_in_LDL	SE_in_LDL	PVAL_in_DEP	Z_in_DEP	BETA_in_DEP	SE_in_DEP
1	1	rs612727	16716374	16549532	16731510	0.00583787	C	T	SZRD1:SPATA21	0:0	intronic	2.036		2	5	2.818e-06	-4.68366	-0.01692	0.003613	0.2596	-1.12734	-0.0066	0.0059
2	1	rs3007719	18811668	18800387	18814565	0.000953925	C	T	KLHDC7A	0	UTR3	1.463	1f	4	15	2.736e-07	5.14078	0.01705	0.003317	0.9647	0.0442564	0.0002	0.0053
3	1	rs1767430	21887290	21849867	21899607	0.00171494	C	A	ALPL	0	intronic	0.955		4	15	5.756e-07	-4.99923	-0.01586	0.003172	0.6079	0.513073	0.0026	0.0051
4	1	rs61775180	25793663	25580095	25863694	6.09072e-06	C	T	TMEM57	0	intronic	2.365	7	2	5	2.825e-09	5.94146	0.01861	0.003133	0.005489	2.77684	0.0148	0.0053
5	1	rs75460349	27180088	26933591	27368126	0.00220903	A	C	ZDHHC18	0	intronic	5.337	4	3	4	7.31e-07	-4.95294	-0.05109	0.01031	0.8806	0.150209	0.0025	0.0168
6	1	rs17414716	55759138	55470153	55759138	7.44448e-08	A	G	RP11-101C11.1	59287	intergenic	6.498	7	5	15	6.553e-47	14.3837	0.309	0.02148	0.002585	-3.01321	-0.1038	0.0344
7	1	rs74086708	61727049	61726453	61748566	0.00479876	T	C	NFIA	0	intronic	13.59	6	5	15	3.845e-06	4.61959	0.02743	0.005939	0.02122	2.30405	0.0222	0.0096
8	1	rs1690755	62980161	62833553	63203221	2.61345e-07	G	A	DOCK7	0	intronic	1.945	6	4	5	9.493e-12	-6.81399	-0.02219	0.003256	0.3171	-1.00044	-0.0094	0.0094
9	1	rs2391159	92971951	92664966	93035020	0.00468259	C	T	EVI5	2301	intergenic	0.549	7	5	15	1.784e-06	-4.77647	-0.01838	0.003848	0.8895	0.138937	0.0009	0.0062
10	1	rs12401598	107580533	107537916	107627697	2.24929e-07	C	A	PRMT6	18733	intergenic	3.825	6	14	15	2.812e-11	-6.65609	-0.02153	0.003235	0.1604	1.40373	0.0074	0.0053
11	1	rs4970751	109896600	109824250	110078434	6.89953e-08	C	A	SORT1	0	intronic	4.821	6	4	5	8.072e-18	-8.59856	-0.03	0.003489	0.002058	3.08173	0.017	0.0055
12	1	rs7529874	169851159	169658586	170047429	0.00691336	G	A	SCYL3	0	intronic	1.107	7	4	5	2.886e-06	4.67877	0.01485	0.003174	0.8253	0.220733	0.0011	0.005
13	1	rs867772	220972343	220967683	221045347	3.20837e-07	G	A	MARC1	0	intronic	0.932	7	4	15	5.454e-12	-6.89323	-0.0229	0.003323	0.8622	0.173574	0.0009	0.0054
14	1	rs1226586	234854844	234840933	234876434	2.5482e-07	A	G	RP4-781K5.7	0	ncRNA_intronic	4.569	3a	2	7	3.154e-15	-7.88466	-0.02667	0.003383	0.2828	-1.07405	-0.0055	0.0052
15	2	rs1473886	20368519	20353223	20375490	0.00768153	G	T	RN7SL140P	6587	intergenic	9.022	4	5	15	3.294e-06	4.65158	0.01433	0.00308	0.7762	-0.284275	-0.0014	0.005
16	2	rs36134738	21182116	20887226	21573088	5.05925e-08	A	G	RP11-116D2.1	40068	intergenic	6.055	5	5	15	3.353e-46	14.2703	0.08879	0.00622	0.0008167	-3.34707	-0.0324	0.0097
17	2	rs4665972	27598097	27598097	28357551	2.22975e-07	C	T	SNX17	0	intronic	2.382	7	4	4	7.711e-15	7.77224	0.0256	0.003294	0.1541	-1.4252	-0.0074	0.0052
18	2	rs147686747	44084281	44060229	44100104	9.65959e-08	G	A	ABCG8	0	intronic	1.325	7	4	14	5.149e-12	-6.90141	-0.0516	0.007476	0.005836	2.75686	0.0389	0.0141
19	2	rs10207261	59984107	59951419	59984107	0.00164761	G	A	RP11-444A22.1	0	ncRNA_intronic	7.134	7	1	15	5.988e-07	4.9916	0.01709	0.003423	0.3623	0.910991	0.0051	0.0056
20	2	rs360801	62955387	62926859	63405218	0.00117062	A	G	EHBP1	0	intronic	0.173	5	5	5	3.591e-07	5.08945	0.01711	0.003363	0.758	0.308108	0.0016	0.0052
21	2	rs2618230	70539853	70223101	70558994	0.00997026	G	A	FAM136A	10630	intergenic	0.953	4	7	15	9.194e-06	-4.43531	-0.01414	0.003189	0.02138	2.30121	0.0119	0.0052
22	2	rs699664	85780536	85752474	85810734	0.0031011	C	T	GGCX	0	exonic	5.784		4	4	2.644e-06	4.6967	0.0154	0.003279	0.01127	-2.53421	-0.0135	0.0053
23	2	rs71420565	117715730	117430072	117806119	0.00367802	C	T	MTND1P28	65763	intergenic	0.028	5	9	15	1.327e-06	4.83567	0.03573	0.007389	0.9314	0.0860836	0.001	0.0113
24	2	rs114558609	118736370	118505277	118945078	2.49752e-07	C	T	CCDC93	0	intronic	0.476	5	4	5	8.618e-12	6.82788	0.03844	0.005629	0.2578	-1.13161	-0.0106	0.0094
25	2	rs17050272	121306440	121305604	121353119	2.95021e-07	G	A	AC073257.2	4537	intergenic	2.047	5	5	14	5.078e-13	7.2232	0.02237	0.003096	0.5636	-0.577503	-0.003	0.0052
26	2	rs10185637	128422745	128413311	128568363	0.00655182	A	G	LIMS2	0	intronic	4.97	5	1	13	2.981e-06	4.67212	0.01588	0.003399	0.4002	0.841264	0.0046	0.0055
27	2	rs77928329	158413902	158413902	158520346	2.88476e-07	G	A	ACVR1C	0	intronic	1.924	7	5	15	2.441e-11	6.67687	0.04487	0.00672	0.5049	0.6668	0.0077	0.0116
28	2	rs2389606	169829772	169822711	169919751	0.00732582	T	C	ABCB11	0	intronic	0.149		4	15	3.03e-06	4.66878	0.01456	0.003119	0.9715	0.0357271	0.0002	0.0051
29	2	rs12478974	195402552	195395934	195479199	0.00137379	A	G	AC073973.1	20345	intergenic	4.133	6	14	15	5.776e-07	-4.99856	-0.0476	0.009523	0.1541	1.4252	0.0214	0.015
30	2	rs72932707	203639395	202962597	204352252	1.56758e-07	T	C	AC098831.4	311	upstream	4.065	5	4	5	1.052e-11	6.7992	0.03331	0.004898	0.03354	2.12556	0.0159	0.0075
31	2	rs1250217	216318624	216275219	216321123	0.00285838	G	A	AC012462.2	0	ncRNA_intronic	4.842	7	5	15	1.066e-06	-4.87905	-0.01539	0.003154	0.5359	-0.619025	-0.0031	0.005
32	2	rs7567229	234612539	234508768	234674476	2.88134e-05	C	A	UGT1A8:UGT1A10:UGT1A9:UGT1A7:UGT1A6:AC114812.8	0:0:0:0:0:0	ncRNA_intronic	1.295	6	5	15	6.847e-09	5.79463	0.01964	0.00339	0.1913	-1.30674	-0.007	0.0054
33	2	rs6727524	238570309	238504820	238596240	0.000157765	C	A	LRRFIP1	0	intronic	2.63	4	4	15	4.474e-08	-5.47104	-0.02138	0.003907	0.2545	1.13949	0.007	0.0062
34	3	rs56268840	12271381	12224151	12470239	2.97518e-07	C	T	GSTM5P1	27918	intergenic	4.702	3a	2	15	3.297e-11	6.63266	0.02316	0.003492	0.5406	0.611906	0.0035	0.0056
35	3	rs9824286	32516218	32507630	32603582	1.78008e-05	G	A	CMTM7	0	intronic	0.092	7	4	5	3.137e-09	5.92426	0.03667	0.006189	0.6027	-0.520522	-0.0051	0.0098
36	3	rs62259757	52029991	50341071	52197208	0.000105988	G	A	RPL29	32	upstream	11.92	4	1	1	2.216e-08	-5.59423	-0.03873	0.006924	0.9146	-0.107238	-0.0011	0.0101
37	3	rs7625947	58483630	58434713	58503748	0.00103018	T	C	KCTD6	0	UTR5	8.372	7	1	5	1.07e-06	4.87831	0.01573	0.003224	0.002799	-2.98899	-0.0156	0.0052
38	3	rs4343583	59725851	59719172	59734372	0.00448719	G	A	FHIT	9184	intergenic	2.592	5	5	15	1.747e-06	4.78068	0.01725	0.003608	0.7139	0.366623	0.0021	0.0056
39	3	rs78946096	132188163	132117785	132288497	2.44181e-05	A	G	DNAJC13	0	intronic	4.655	5	2	5	4.95e-09	5.84884	0.03994	0.006829	0.3661	0.903803	0.0123	0.0136
40	3	rs55940906	142612091	142602666	142670201	0.00807288	C	T	PCOLCE2	4045	intergenic	0.719	4	5	14	4.075e-06	4.60752	0.01489	0.003231	0.2831	-1.07338	-0.0056	0.0052
41	3	rs6441320	160172274	159922979	160309529	0.000909897	A	C	TRIM59	0	intronic	1.104	6	5	15	2.785e-07	5.13744	0.01578	0.003072	0.6129	0.505938	0.0025	0.005
42	4	rs9997134	3468969	3438643	3482296	0.00287513	T	C	DOK7	0	intronic	1.417	2b	1	14	1.354e-06	-4.83166	-0.01603	0.003318	0.1556	1.42003	0.0078	0.0055
43	4	rs28662124	46866950	46757604	46866950	0.00158818	C	T	COX7B2	0	intronic	1.052	6	14	15	1.176e-06	4.85964	0.02362	0.00486	0.01324	2.47725	0.0193	0.0078
44	4	rs1919903	69319692	69303321	69491183	2.24501e-07	G	A	TMPRSS11E	0	intronic	4.885	6	5	15	7.65e-12	-6.84495	-0.02336	0.003412	0.159	-1.40844	-0.0095	0.0068
45	4	rs17586163	100274571	100247351	100291659	0.00267224	T	C	ADH1C	386	upstream	5.672	6	1	15	1.043e-06	-4.88335	-0.02501	0.005122	0.3723	0.892173	0.0075	0.0084
46	4	rs13135092	103198082	103001649	103198082	0.0050006	A	G	SLC39A8	0	intronic	10.31	6	5	15	2.337e-06	4.72186	0.0261	0.005527	0.2567	-1.13423	-0.0106	0.0094
47	4	rs112791512	184990377	184990377	184990377	0.0083465	T	C	RP11-616K6.1	3178	intergenic	0.76	7	5	15	3.589e-06	4.63387	0.1529	0.03301	0.931	0.0865867	0.0059	0.0682
48	5	rs185240714	52095934	52062147	52144917	2.67294e-05	C	A	ITGA1:PELO	0:0	UTR5	12.93	4	1	1	5.745e-09	5.82402	0.04978	0.008547	0.2905	-1.05703	-0.0144	0.0136
49	5	rs4072296	74242002	74242002	75038901	1.61462e-07	C	T	CTD-2503O16.4	0	ncRNA_intronic	5.023	7	5	15	4.266e-15	-7.84685	-0.02624	0.003344	0.03779	2.07713	0.0113	0.0054
50	5	rs4530754	122855416	122824678	123077189	0.00184784	A	G	CSNK1G3	0	intronic	5.129	1f	2	15	5.951e-07	-4.9928	-0.0153	0.003064	0.8707	0.162769	0.0008	0.005
51	5	rs11745587	131796922	129573666	131811182	0.00101613	G	A	C5orf56	0	UTR3	0.139	6	5	5	3.062e-07	-5.11959	-0.01644	0.003211	0.7574	0.308897	0.0016	0.0052
52	5	rs10479180	137581901	137446998	137769576	0.00339421	C	T	GFRA3	6166	intergenic	1.349	5	5	14	5.798e-06	-4.53362	-0.01477	0.003258	0.0008292	3.34286	0.0173	0.0052
53	5	rs12657266	156396003	156354477	156568510	2.61417e-07	T	C	TIMD4	5736	intergenic	0.219	7	5	15	8.65e-15	-7.75768	-0.02445	0.003151	0.3175	-0.999609	-0.0052	0.0052
54	6	rs7746081	16126934	16105773	16145325	2.08481e-07	G	A	MYLIP	2421	intergenic	0.374	7	5	15	3.24e-11	6.63523	0.02192	0.003303	0.1136	1.58222	0.0084	0.0053
55	6	rs78273613	25866075	25224051	29761470	4.12628e-08	A	G	SLC17A3	0	intronic	2.218	5	7	15	8.022e-12	6.83815	0.0362	0.005293	0.0004351	3.51782	0.0314	0.0089
56	6	rs3800406	35133074	34548206	35386872	0.000690526	A	G	TCP11	16686	intergenic	4.29		5	15	2.537e-07	5.15495	0.02596	0.005036	0.1989	1.28469	0.0105	0.0082
57	6	rs3763236	42902508	42896948	42955749	0.00711388	C	T	CNPY3	0	intronic	2.228	1f	3	4	3.45e-06	4.64203	0.01465	0.003155	0.3082	1.01901	0.0051	0.005
58	6	rs583513	53477688	53432210	53511814	0.00193809	C	T	GCLC:RP1-27K12.2	0:0	ncRNA_intronic	2.018	5	5	15	6.866e-07	-4.96512	-0.01589	0.003201	0.4926	-0.686179	-0.0034	0.005
59	6	rs9496567	100602753	100600097	100629078	1.84713e-05	G	A	PRDX2P4	18213	intergenic	0.452	7	14	15	6.123e-09	5.81336	0.02101	0.003613	0.02822	-2.19421	-0.0128	0.0059
60	6	rs12202181	116327102	116309649	116395234	0.00572864	A	G	FRK	0	intronic	2.258	7	5	15	2.95e-06	4.67427	0.01449	0.003101	0.1842	1.32793	0.0068	0.0051
61	6	rs9483788	135435501	135195332	135537193	2.53586e-07	T	C	HBS1L	11306	intergenic	7.599	2a	2	15	5.416e-14	7.52148	0.02649	0.003522	0.2765	1.08822	0.0063	0.0058
62	6	rs62442367	139256607	139199471	139331419	0.00166527	T	C	REPS1	0	intronic	0.356	6	4	5	1.178e-06	-4.8593	-0.02016	0.004149	0.01669	2.39347	0.0161	0.0067
63	6	rs9480534	151015562	150985515	151042271	0.00587963	A	G	PLEKHG1	0	intronic	1.107	7	5	15	3.202e-06	4.65742	0.02551	0.005478	0.1445	1.45924	0.0129	0.0089
64	6	rs78425119	160501825	160273528	160551486	1.19885e-07	G	A	IGF2R	0	intronic	0.579	7	4	4	2.184e-11	-6.69316	-0.04209	0.006289	0.01217	2.50718	0.0256	0.0102
65	7	rs6463317	1159243	998802	1228945	2.32235e-07	G	A	C7orf50	0	intronic	1.463	7	5	5	2.546e-11	6.67069	0.02551	0.003824	0.1854	1.32431	0.0081	0.0061
66	7	rs17150410	8562722	8540931	8576875	0.00451321	A	G	NXPH1	0	intronic	1.477	6	9	15	1.707e-06	4.78534	0.01708	0.00357	0.8909	0.137165	0.0008	0.0057
67	7	rs2389854	17807168	17771780	17807168	0.00524946	C	T	SNX13	23216	intergenic	0.311	7	15	15	3.633e-06	4.63134	0.01524	0.003291	0.04538	-2.00111	-0.0103	0.0051
68	7	rs2390544	21649803	21496397	21694705	1.87575e-07	T	C	DNAH11	0	intronic	2.016	7	5	15	1.306e-11	-6.76797	-0.02466	0.003644	0.07094	1.80586	0.0219	0.0121
69	7	rs4722551	25991826	25912415	26125603	3.10694e-07	T	C	MIR148A	2219	intergenic	13.6	2b	1	14	5.015e-14	-7.53153	-0.03101	0.004117	0.7312	0.34353	0.0024	0.0069
70	7	rs37326	41375956	41341949	41384424	0.000279554	A	G	AC005022.1	202850	intergenic	1.878	5	5	15	7.109e-08	5.38839	0.026	0.004825	0.6644	-0.433846	-0.0032	0.0074
71	7	rs73107473	44577622	44569399	44757844	1.37992e-07	G	A	NPC1L1	0	intronic	1.945	5	1	15	5.9e-12	-6.88204	-0.02896	0.004207	0.02043	2.31836	0.0166	0.0072
72	7	rs1179601	75279988	75246697	75306311	0.000621573	T	C	HIP1	0	intronic	6.413	4	2	7	2.149e-07	5.18596	0.01676	0.003231	0.2442	-1.16455	-0.006	0.0051
73	7	rs31670	87059164	87052268	87103670	0.00983492	A	G	ABCB4	0	intronic	6.086	6	4	15	4.478e-06	-4.58787	-0.01821	0.00397	0.7713	0.290675	0.0018	0.0061
74	7	rs146750051	99826793	99620994	99873449	0.00461274	G	A	GATS:GATS	0:0	ncRNA_intronic	2.818	7	4	5	3.344e-06	4.64847	0.03269	0.007032	0.03233	-2.14031	-0.0242	0.0113
75	8	rs62493794	9183048	8088230	12203305	4.65813e-08	C	T	RP11-115J16.1	0	ncRNA_intronic	1.318	7	2	15	1.614e-11	-6.73726	-0.02462	0.003653	0.0006376	3.41509	0.0199	0.0058
76	8	rs73545546	21917222	21906579	21944508	0.00376286	T	C	DMTN	0	intronic	0.653	4	1	7	7.751e-06	4.47195	0.0199	0.004449	0.0003788	3.55443	0.0253	0.0071
77	8	rs117139027	29024943	28705703	29164170	2.78916e-05	G	A	KIF13B	0	exonic	31	5	4	5	6.44e-09	5.80491	0.0667	0.01149	0.2152	1.23939	0.0461	0.0372
78	8	rs7018333	59402570	59311697	59554706	1.99939e-07	G	A	CYP7A1	166	downstream	0.745	6	5	15	1.141e-15	8.01065	0.02664	0.003325	0.09412	-1.67405	-0.009	0.0054
79	8	rs75766655	74871172	74871172	74917384	0.00352209	G	A	TCEB1	0	intronic	0.302	5	4	4	1.27e-06	4.84439	0.05647	0.01166	0.8628	0.172811	0.0041	0.0238
80	8	rs62513000	116505328	116481788	116633699	0.003508	T	G	TRPS1	0	intronic	4.103	7	5	15	1.521e-06	4.80846	0.02787	0.005797	0.266	-1.11232	-0.0108	0.0097
81	8	rs6989280	126508746	126447473	126526063	2.42747e-07	G	A	RP11-136O12.2	0	ncRNA_intronic	1.198	5	5	15	2.627e-11	-6.66609	-0.02369	0.003554	0.2268	-1.20864	-0.0069	0.0057
82	8	rs11787335	145044104	144981498	145086428	0.000201786	C	T	PLEC	0	intronic	4.833	5	2	5	4.588e-08	-5.46658	-0.01753	0.003206	0.9642	-0.0448837	-0.0002	0.0053
83	9	rs13300056	19212560	19212560	19440555	6.31587e-06	C	T	RP11-146N23.1	11515	intergenic	1.354	6	5	15	8.88e-10	-6.12834	-0.04443	0.007249	0.9291	-0.0889772	-0.0008	0.0093
84	9	rs10757272	22088260	21996623	22125503	9.15471e-07	C	T	CDKN2B-AS1	0	ncRNA_intronic	0.176	4	2	15	1.479e-10	6.40753	0.01992	0.003108	0.1714	1.36772	0.0068	0.005
85	9	rs80251236	96254462	96076318	96369424	0.00126113	G	A	FAM120A	0	intronic	0.024	6	4	5	4.34e-07	-5.05341	-0.0445	0.008806	0.4033	0.835742	0.0122	0.0147
86	9	rs9697210	131468740	131371672	131659724	2.25196e-06	G	A	PKN3	0	intronic	2.771	5	4	15	2.823e-10	6.3082	0.02723	0.004316	0.873	-0.159849	-0.0012	0.0073
87	9	rs79158370	136182159	136164593	136296530	7.50431e-08	G	A	LCN1P2	2469	intergenic	0.938	4	5	15	3.721e-13	-7.26534	-0.03997	0.005501	0.00265	3.00567	0.0262	0.0087
88	10	rs1881586	13919625	13915577	13926403	0.0020164	T	C	FRMD4A	0	intronic	0.443	4	2	7	1.486e-06	-4.81311	-0.01536	0.00319	0.01586	2.41212	0.0122	0.005
89	10	rs12259979	17267069	17179195	17336205	2.89376e-07	G	T	VIM-AS1	0	ncRNA_intronic	6.093	7	5	15	1.749e-12	-7.05316	-0.02174	0.003081	0.5126	0.654795	0.0033	0.0051
90	10	rs4418728	94839724	94737451	94845981	2.27759e-05	G	T	CYP26A1	2076	intergenic	3.86	2b	2	13	4.214e-09	5.87557	0.01802	0.003067	0.5561	0.588644	0.003	0.0051
91	10	rs2792703	113931690	113901194	113951375	2.78957e-07	T	C	GPAM	0	intronic	1.629		4	4	4.612e-13	7.23627	0.02415	0.003337	0.4297	0.789705	0.0043	0.0054
92	10	rs2950363	124603560	124550098	124793052	4.12628e-08	A	G	CUZD1	0	intronic	0.967		1	5	6.795e-12	-6.8619	-0.02114	0.00308	0.0003882	3.54798	0.018	0.0051
93	10	rs11018335	129638050	129638050	129638050	0.00431909	C	T	BUB1P1	28094	intergenic	1.492	7	5	14	1.963e-06	4.7572	0.0483	0.01015	0.2541	-1.14045	-0.0168	0.0147
94	11	rs11601507	5701074	5701074	5701074	0.000815264	C	A	TRIM5	0	exonic	7.656	5	2	4	2.347e-07	-5.16952	-0.03039	0.005878	0.8174	0.23089	0.0023	0.0102
95	11	rs10742831	48119691	48058313	50376430	0.00148954	A	G	PTPRJ	0	intronic	7.495	4	5	5	6.756e-07	4.96825	0.01904	0.003832	0.1156	1.57351	0.0098	0.0062
96	11	rs174528	61543499	61539020	61678754	4.12628e-08	T	C	MYRF:TMEM258	0:0	intronic	7.086	4	4	5	3.642e-16	8.14991	0.02578	0.003163	4.213e-05	-4.09548	-0.0214	0.0052
97	11	rs557484	77089651	76924440	77215675	0.00508217	T	G	PAK1	0	intronic	5.113	7	4	5	3.177e-06	-4.65903	-0.01551	0.00333	0.0678	-1.82633	-0.0099	0.0054
98	11	rs7125115	118478330	118478330	118593218	0.000146493	G	A	PHLDB1	0	UTR5	14.55	4	1	1	3.738e-08	-5.5028	-0.01767	0.003211	0.3988	0.843766	0.0045	0.0053
99	11	rs73632774	126250018	126218153	126264155	1.85837e-07	A	G	ST3GAL4	0	intronic	0.674	6	5	15	3.457e-15	-7.87319	-0.02918	0.003706	0.06812	-1.82421	-0.0108	0.0059
100	12	rs7968440	51134741	50581647	51217317	0.00952119	A	G	DIP2B	0	intronic	1.527	6	4	4	4.741e-06	4.57593	0.01517	0.003315	0.3782	-0.881218	-0.0046	0.0053
101	12	rs337655	92792732	92792732	92828269	0.000862465	T	G	CLLU1OS	21137	intergenic	10.43		2	15	2.947e-07	5.12681	0.01633	0.003185	0.3189	-0.996721	-0.005	0.005
102	12	rs7136446	102838515	102394872	102922986	0.000355315	T	C	IGF1	0	intronic	0.821	4	5	15	1.342e-07	5.27302	0.01788	0.00339	0.1133	-1.58353	-0.0081	0.0051
103	12	rs11065979	112059557	111708458	113235274	2.08277e-07	C	T	BRAP	20392	intergenic	3.379	5	5	15	2.915e-16	8.17679	0.02539	0.003105	0.1131	-1.58441	-0.008	0.0051
104	12	rs10849819	121373689	121099400	121489586	4.12628e-08	C	T	RPL12P33	18649	intergenic	4.211	6	2	15	2.345e-11	-6.68275	-0.02286	0.00342	7.628e-08	5.37571	0.029	0.0054
105	12	rs111439490	123759555	123705962	123895263	0.000281172	G	T	CDK2AP1	2673	intergenic	0.279	5	5	15	7.973e-08	-5.36774	-0.03845	0.007162	0.3768	0.883808	0.0121	0.0137
106	13	rs703212	33040430	32989928	33330389	4.25063e-06	G	A	N4BP2L2	0	intronic	9.823		4	15	1.344e-09	6.06205	0.02526	0.004167	0.01846	2.35626	0.0153	0.0065
107	13	rs4942860	50198398	50121511	50207220	0.00624404	G	A	RP11-432M24.4	3613	intergenic	3.465	7	5	15	2.724e-06	4.6906	0.01462	0.003117	0.496	-0.680797	-0.0035	0.0051
108	13	rs9521724	111022143	111015333	111043100	0.0034308	C	T	COL4A2	0	intronic	0.341	7	4	5	1.244e-06	4.8485	0.0155	0.003198	0.7934	-0.261898	-0.0014	0.0052
109	14	rs58775580	71095628	70756333	71102009	3.76205e-06	C	T	CTD-2540L5.5:CTD-2540L5.6	0:0	ncRNA_intronic	1.716	6	5	15	5.901e-10	6.19305	0.02047	0.003305	0.4032	-0.83592	-0.0046	0.0055
110	14	rs11628403	80241165	80189374	80252374	0.00485483	G	A	NRXN3:RP11-242P2.1	0:0	ncRNA_intronic	0.934	7	9	15	2.398e-06	-4.71662	-0.01997	0.004233	0.1903	-1.30969	-0.0087	0.0066
111	14	rs72702354	94643207	94493816	94926274	2.31192e-07	A	G	PPP4R4	0	intronic	0.468	2b	1	13	2.144e-14	-7.64168	-0.07286	0.009534	0.1817	-1.33554	-0.0183	0.0137
112	15	rs2218260	58214210	58188859	58384199	1.63665e-05	T	C	ALDH1A2	31411	intergenic	1.182	7	5	15	3.399e-09	-5.91107	-0.01979	0.003348	0.2545	-1.13949	-0.0059	0.0052
113	15	rs116940484	74266972	74259797	74321299	0.00790743	C	T	STOML1	8574	intergenic	0.272	3a	5	14	3.452e-06	4.64191	0.04509	0.009713	0.7192	0.359528	0.0053	0.0146
114	15	rs12904897	75217686	75116167	75396809	0.00192723	G	A	COX5A	0	intronic	2.357	6	4	5	6.499e-07	-4.97577	-0.01562	0.003139	0.6839	-0.407147	-0.002	0.005
115	15	rs4246331	101900634	101895928	101916347	0.00822291	A	G	PCSK6	0	intronic	0.558	5	4	15	4.347e-06	4.59406	0.01593	0.003467	0.232	1.19522	0.0065	0.0055
116	16	rs56177808	11160074	11041369	11210872	0.0006154	A	G	CLEC16A	0	intronic	7.695	7	4	5	1.757e-07	5.22337	0.03113	0.00596	0.6663	0.431232	0.0041	0.0095
117	16	rs10468248	11631181	11619149	11645198	0.00888072	C	T	LITAF	10671	intergenic	2.442	6	5	15	4.325e-06	4.59512	0.01592	0.003465	0.3922	-0.855634	-0.0048	0.0056
118	16	rs9989419	56985139	56985139	56985156	0.00965453	G	A	AC012181.1	6037	intergenic	2.148	1b	2	15	4.53e-06	-4.58545	-0.01435	0.003129	0.5864	-0.54406	-0.0028	0.0052
119	16	rs112595563	68054788	67727069	68427182	0.00098181	A	G	DUS2	0	intronic	1.049	6	4	5	4.017e-07	5.06815	0.01837	0.003624	0.1458	-1.45453	-0.0086	0.0059
120	16	rs10048111	72053141	71643622	72256911	4.12628e-08	C	T	DHODH	0	intronic	3.235	4	4	5	5.141e-14	-7.52829	-0.02354	0.003127	5.167e-05	-4.04794	-0.0204	0.005
121	16	rs66720010	83979322	83975138	83992479	2.88016e-07	A	G	RP11-505K9.4	0	intronic	2.836	3a	5	15	3.725e-12	6.94724	0.02188	0.00315	0.501	-0.672917	-0.0037	0.0055
122	16	rs11076769	88515576	88507538	88543480	0.00294093	C	A	ZFPM1	4148	intergenic	0.136	5	2	14	1.192e-06	4.85696	0.0165	0.003396	0.3235	-0.987291	-0.0057	0.0057
123	17	rs34460487	4685228	4659152	4688529	0.00296274	G	A	TM4SF5	0	intronic	0.165	5	5	14	1.195e-06	-4.85646	-0.01619	0.003333	0.3344	0.965289	0.0052	0.0054
124	17	rs314253	7091650	7063650	7113222	2.30534e-07	T	C	DLG4	1558	intergenic	1.021		4	5	1.247e-11	6.77466	0.02172	0.003206	0.1794	1.3426	0.0071	0.0053
125	17	rs150836621	7516177	7505801	7523491	0.00911825	G	T	FXR2	0	intronic	0.922	7	1	7	6.578e-06	-4.50691	-0.02174	0.004822	0.06189	-1.86708	-0.014	0.0075
126	17	rs871841	8216468	8105638	8220357	0.000297853	T	C	ARHGEF15	0	exonic	16.25		2	14	2.997e-07	-5.12364	-0.01562	0.003048	0.001881	3.10841	0.0156	0.005
127	17	rs11654741	18124470	18040404	18267491	0.000857199	C	A	LLGL1	4430	intergenic	9.096	5	2	5	2.44e-07	-5.16225	-0.02018	0.003909	0.9328	0.0843225	0.0005	0.0062
128	17	rs9913526	26287110	26287110	26287110	0.00695683	G	A	RP11-218F4.1	0	ncRNA_intronic	2.877	7	5	15	4.521e-06	4.58587	0.02596	0.005661	0.07808	1.76194	0.0154	0.0087
129	17	rs704	26694861	26592946	26733698	3.23699e-07	G	A	TMEM199:CTB-96E2.3:VTN:CTB-96E2.2:SARM1	0:0:0:0:0	exonic	0.199		3	5	3.095e-11	-6.64198	-0.02026	0.003051	0.9027	-0.122251	-0.0006	0.005
130	17	rs3110061	28652880	28567927	28694394	0.000809373	C	T	TMIGD1	0	intronic	7.667		5	15	2.961e-07	5.12591	0.01675	0.003268	0.2184	-1.23079	-0.0062	0.0051
131	17	rs77697917	41840849	41776943	41926126	4.48061e-05	C	T	DUSP3	2639	intergenic	1.893	6	5	5	9.356e-09	5.74201	0.05798	0.0101	0.4739	0.716148	0.0127	0.0178
132	17	rs11870935	45732605	45385012	45791123	4.15509e-06	A	G	KPNB1	0	intronic	16.13	2b	3	4	8.156e-10	6.14186	0.01906	0.003103	0.1504	1.43812	0.0072	0.005
133	17	rs979746	46336112	46127756	46552229	0.000129591	C	A	SKAP1	0	intronic	18.91	4	4	15	3.028e-08	5.53981	0.02072	0.003741	0.5669	0.572623	0.0033	0.0058
134	17	rs139464717	64316544	63911821	64378442	2.60051e-07	G	A	PRKCA	0	intronic	2.63	7	5	15	7.74e-13	-7.16568	-0.128	0.01786	0.31	1.01522	0.0301	0.0297
135	17	rs35666945	65025674	65024675	65026273	0.00200775	C	T	CACNG4	0	intronic	1.578	6	4	15	7.574e-07	-4.94604	-0.01603	0.00324	0.3452	-0.943941	-0.0049	0.0052
136	17	rs4561503	65411150	65400254	65422576	0.000963242	G	A	PITPNC1	0	intronic	0.043		5	15	4.657e-07	-5.03993	-0.01572	0.003119	0.06369	-1.85434	-0.0097	0.0052
137	17	rs77262773	67249711	66945345	67668868	1.76324e-07	C	T	ABCA5	0	intronic	11.95	5	4	15	4.395e-36	-12.542	-0.1414	0.01127	0.05437	-1.92388	-0.0327	0.017
138	17	rs4485425	73767437	73759552	73838816	0.00653663	G	A	H3F3B	5077	intergenic	4.49	1d	2	5	2.962e-06	-4.67344	-0.01576	0.003372	0.4102	0.823542	0.0046	0.0055
139	17	rs4129767	76403984	76369480	76406184	3.16775e-05	A	G	PGS1	0	intronic	3.557		2	5	5.6e-09	-5.82828	-0.01776	0.003047	0.8898	0.138557	0.0007	0.005
140	18	rs1284442	13595055	13585287	13599557	0.000955695	T	C	LDLRAD4	0	intronic	1.827	7	5	15	3.656e-07	5.08605	0.02747	0.005402	0.1936	1.3	0.0115	0.0088
141	18	rs77960347	47109955	47066144	47169340	4.72749e-05	A	G	LIPG	0	exonic	24.1	5	4	14	1.051e-08	-5.72229	-0.07749	0.01354	0.3662	-0.903614	-0.0206	0.0228
142	18	rs41391153	67965249	67959607	68023736	0.00751621	G	A	SOCS6	0	intronic	11.85	6	1	5	3.114e-06	4.66315	0.0201	0.00431	0.9996	0.000501326	0	0.007
143	19	rs116843064	8429323	8429323	8429323	0.000860451	G	A	ANGPTL4	0	exonic	33	4	1	2	2.536e-07	-5.15502	-0.05643	0.01095	0.7615	0.303512	0.0063	0.0207
144	19	rs11669202	11106790	10798904	11274530	4.12628e-08	T	C	SMARCA4	0	intronic	0.795	3a	4	4	1.784e-26	10.6479	0.03388	0.003181	0.000397	3.54207	0.0185	0.0052
145	19	rs183581372	14069022	14069022	14069022	0.00895386	A	G	DCAF15	0	intronic	1.53	4	3	4	4.921e-06	4.56813	0.07382	0.01616	0.2091	1.25604	0.0341	0.0271
146	19	rs56408111	19793545	19083483	20479901	1.17215e-07	T	C	ZNF101	0	UTR3	7.569	5	4	9	5.508e-31	11.5751	0.066	0.005701	0.01123	2.53546	0.0239	0.0094
147	19	rs74747585	45039971	44400412	45039971	4.12628e-08	T	C	AC138472.6	279	downstream	8.179	5	9	14	2.537e-18	8.73043	0.1088	0.01247	0.0003891	-3.54737	-0.0683	0.0192
148	19	rs35106244	49203829	49099665	49277753	1.05626e-07	C	T	FUT2	0	intronic	3.255	6	4	5	1.908e-17	-8.49926	-0.0279	0.003283	0.007846	2.65863	0.014	0.0053
149	19	rs11673465	59038895	58912384	59089308	0.000496464	T	C	ZBTB45	0	intronic	1.25	6	5	15	3.273e-07	-5.10701	-0.01961	0.003839	0.01121	2.53608	0.0163	0.0064
150	20	rs4813292	17846614	17842006	17850778	2.96813e-07	G	A	RP5-905G11.3	21392	intergenic	0.109	7	5	15	7.053e-16	8.0696	0.03436	0.004257	0.5808	0.552217	0.0038	0.007
151	20	rs11699044	34312713	34033548	34847842	4.24835e-06	C	T	RBM39	0	intronic	3.296	1f	4	4	7.714e-10	6.1507	0.03047	0.004953	0.221	1.22387	0.0099	0.0081
152	20	rs6029630	39958849	39613707	40268334	6.02122e-08	C	T	RP3-450M14.1	913	upstream	3.852	5	2	7	6.243e-14	-7.50288	-0.02492	0.003321	0.00137	3.2009	0.0164	0.0051
153	20	rs4408777	62706105	62692060	62712053	0.0019435	A	G	RGS19	0	intronic	0.834	2b	3	5	6.461e-07	4.9769	0.01548	0.003109	0.7583	-0.307714	-0.0016	0.0053
154	21	rs80348459	23509309	23374373	23509309	0.00825498	A	G	AP000705.8	905	upstream	4.198	4	9	15	3.749e-06	-4.62483	-0.05406	0.01169	0.5673	0.572032	0.0114	0.0199
155	21	rs11911822	40607843	40513750	40709960	0.00974533	T	C	BRWD1:METTL21AP1	0:0	ncRNA_exonic	1.892	1f	4	4	5.66e-06	-4.53871	-0.0142	0.003128	0.1782	-1.34632	-0.0068	0.0051
156	22	rs714456	30868418	30864610	30868418	0.0085614	A	C	SEC14L3	381	upstream	3.45		5	14	5.538e-06	-4.5433	-0.016	0.003521	0.09609	-1.66411	-0.0092	0.0055
157	22	rs145412089	33641667	33569454	33643033	0.00841924	C	T	LARGE	0	intronic	0.024	5	5	15	5.341e-06	-4.55093	-0.03129	0.006875	0.1026	1.63238	0.0174	0.0107
158	22	rs132643	36545570	36543721	36554588	0.00168261	C	T	APOL3	0	intronic	0.482	2b	3	15	7.105e-07	4.95847	0.0163	0.003287	0.1733	1.36168	0.0072	0.0053
159	22	rs855791	37462936	37409226	37470604	0.000789598	G	A	TMPRSS6	0	exonic	21.9		4	14	2.395e-07	5.16573	0.01586	0.00307	0.583	-0.549008	-0.0028	0.0051
160	22	rs1109151	41752944	41637119	42216326	0.00896439	A	G	ZC3H7B	0	intronic	0.061		4	4	2.196e-05	4.24397	0.01539	0.003626	1.725e-05	-4.2978	-0.0253	0.0059
The build used to determine the base pair position was GRCh37/Hg19

## Sheet: CAD_DEP
locusnum	CHR	LEAD_SNP	LEAD_BP	MinBP	MaxBP	FDR	A1	A2	nearestGene	dist	func	CADD	RDB	minChrState	commonChrState	PVAL_in_CAD	Z_in_CAD	SE_in_CAD	PVAL_in_DEP	Z_in_DEP	SE_in_DEP
1	1	rs35465346	22132518	22132518	22132518	0.00720732	G	A	LDLRAD2	6239	intergenic	5.395	6	5	15	5.91e-06	4.52958	0.01206	0.4405	0.771349	0.0068
2	1	rs11485595	38411350	38386727	38461821	0.00449214	C	T	INPP5B	0	intronic	2.931	2b	1	5	4e-06	4.61138	0.00864	0.2693	-1.10468	0.0051
3	1	rs11591147	55505647	55505647	55505647	1.1522e-06	G	T	PCSK9	0	exonic	15.41	4	1	11	2.84e-10	6.30727	0.035	0.1415	1.47023	0.0213
4	1	rs2404716	56979076	56912222	57020109	1.53252e-06	G	A	PPAP2B	0	intronic	10.69	4	4	5	3.66e-10	6.26788	0.00934	0.3928	0.854551	0.0058
5	1	rs10890013	73639751	73282691	73758117	0.00336806	T	C	RN7SKP19	17535	intergenic	2.915	6	5	15	2.26e-05	4.23752	0.00836	3.295e-08	5.52499	0.005
6	1	rs611917	109815252	109776285	109836310	1.13666e-06	A	G	CELSR2	0	intronic	10.57		3	15	5.64e-16	8.09685	0.00913	0.1355	-1.49276	0.0054
7	1	rs6587520	150709723	150534368	150958977	0.00186786	C	T	CTSS	0	intronic	0.973	7	4	15	1.33e-06	4.83522	0.00818	0.5714	0.565991	0.005
8	1	rs11204892	151768048	151706366	151780728	2.58625e-05	G	A	RP11-98D18.9	1169	intergenic	0.494	7	5	15	2.85e-08	5.55041	0.01043	0.07195	-1.79943	0.007
9	1	rs6689306	154395946	154395125	154428505	1.27784e-06	G	A	IL6R	0	intronic	0.296	5	2	7	1.46e-09	6.04872	0.0083	0.07747	-1.76556	0.0051
10	1	rs2820315	201872264	201787940	201887457	0.00248874	C	T	LMOD1	0	intronic	3.843	5	2	15	2.09e-06	4.74452	0.00897	0.2982	1.0403	0.0055
11	1	rs61825255	222935785	222720697	222950389	3.92807e-07	T	C	FAM177B	11637	intergenic	0.07	7	5	15	2.98e-10	6.29982	0.00948	0.01128	-2.5339	0.0056
12	2	rs16986953	19942473	19917859	19942473	1.90121e-06	G	A	AC019055.1	25135	intergenic	18.62	5	5	15	4.77e-10	6.22649	0.0169	0.91	0.113039	0.0098
13	2	rs585967	21270554	21179426	21471750	3.90342e-05	C	A	APOB	3608	intergenic	6.129		2	14	2.76e-08	5.55602	0.01183	0.3435	0.947272	0.0069
14	2	rs6544635	43486704	43450843	43602415	0.00652172	C	T	THADA	0	intronic	1.186	6	4	5	4.69e-06	4.5782	0.01019	0.7639	-0.300363	0.0062
15	2	rs4299376	44072576	44072576	44097367	1.82008e-06	T	G	ABCG8	0	intronic	0.622	7	4	14	5.65e-10	6.1999	0.00894	0.7709	-0.291198	0.0054
16	2	rs1446667	85765441	85692999	85814984	2.55614e-07	T	G	MAT2A	846	upstream	4.74		1	1	7.04e-12	6.85684	0.00921	0.005256	2.79091	0.0068
17	2	rs17678683	145286559	145286559	145295362	0.000147195	T	G	ZEB2	4411	intergenic	4.559	5	5	15	1.15e-07	5.30127	0.01442	0.2396	1.17599	0.0091
18	2	rs12476923	145830053	145786540	145852985	0.0044	C	A	TEX41	0	ncRNA_intronic	4.578	7	4	15	3.2e-06	4.65755	0.00891	0.6581	-0.442538	0.0053
19	2	rs34611819	164934709	164930382	165009688	0.00506724	G	A	AC092684.1	0	ncRNA_intronic	0.004	6	5	15	1e-05	4.41717	0.01089	0.01303	2.48295	0.0067
20	2	rs149163995	203777226	203050678	204544427	4.70109e-07	C	T	WDR12:CARF	0:0	UTR5	17.48	4	1	1	9.53e-13	7.13713	0.01378	0.01593	-2.41052	0.0077
21	2	rs1250229	216304384	216287093	216316487	1.3418e-06	C	T	AC012462.1	2668	intergenic	1.66	5	2	15	1.85e-13	7.35921	0.00942	0.2383	-1.17925	0.0057
22	2	rs2161967	218680529	218667372	218683154	0.00758122	G	T	TNS1	0	intronic	5.526	5	4	15	6.21e-06	4.51911	0.00852	0.4493	0.756583	0.0051
23	2	rs2972146	227100698	227020653	227181683	0.000103955	T	G	AC068138.1	50610	intergenic	2.111		5	15	6.5e-08	5.40447	0.00873	0.6029	-0.520235	0.0052
24	2	rs13424351	233573629	233557043	233754364	0.000276568	A	G	GIGYF2	0	intronic	3.393	6	4	5	2.03e-06	4.75041	0.00872	0.000661	-3.40526	0.0053
25	3	rs748431	14928077	14926351	14958126	0.000306982	T	G	FGD5	0	intronic	0.214	4	2	15	9.04e-07	4.91146	0.00833	0.005352	2.78505	0.0052
26	3	rs3821396	21706369	21670699	21750336	0.00931609	G	A	ZNF385D	0	intronic	3.645		5	15	6.57e-06	4.50716	0.01328	0.9297	-0.0882223	0.0078
27	3	rs7623687	49448566	48570686	49900350	7.75965e-07	A	C	RHOA	0	intronic	9.294	4	1	1	3.72e-09	5.89619	0.01213	0.003691	2.90343	0.0071
28	3	rs62265630	124475201	124438586	124482494	4.04307e-06	T	G	ITGB5	5593	intergenic	3.946	6	5	15	1e-08	5.73073	0.01171	0.01111	2.53922	0.0074
29	3	rs6807945	138052754	137906532	138154854	1.71552e-06	T	C	NME9	4025	intergenic	2.153	7	5	15	5.37e-10	6.20789	0.01121	0.6118	0.507506	0.0068
30	3	rs2596629	153931142	153657588	154088411	0.00310787	C	A	ARHGEF26	0	intronic	0.766		4	15	2.52e-06	4.7065	0.01332	0.3674	0.901354	0.0074
31	4	rs2616407	54591399	54566185	54654162	0.00574364	T	C	FIP1L1:RP11-317M11.1	0:0	ncRNA_intronic	3.079	6	5	15	5.6e-06	4.54095	0.01089	0.1863	1.3216	0.0065
32	4	rs17087335	57838583	57717475	57841213	0.000106059	G	T	NOA1	0	intronic	8.914	7	4	4	8.37e-08	5.35897	0.00993	0.2288	-1.20346	0.0064
33	4	rs12509595	81182554	81157703	81202048	1.65485e-05	T	C	FGF5	5198	intergenic	0.637	7	5	14	1.51e-08	5.66042	0.00902	0.1328	1.50315	0.0055
34	4	rs7678555	120909501	120897847	120968070	0.000186513	A	C	RP11-700N1.1	24052	intergenic	0.79	6	5	15	1.43e-07	5.26135	0.00917	0.2627	-1.12003	0.0055
35	4	rs13109172	146759483	146748876	146821725	0.000679027	A	C	ZNF827:RP11-181K12.2	0:0	ncRNA_intronic	0.959	5	1	5	4.62e-07	5.04146	0.00901	0.5307	0.626938	0.0053
36	4	rs6841581	148401190	148364920	148443006	6.62031e-07	G	A	EDNRA	878	upstream	4.911	2a	1	14	4.57e-10	6.2332	0.01096	0.03248	-2.13845	0.0072
37	4	rs2306556	156638573	156614184	156683485	1.91694e-06	A	G	GUCY1A3	0	intronic	5.34		4	15	1.22e-09	6.07759	0.01041	0.5921	0.535795	0.0064
38	4	rs869396	169688000	169682578	169727070	0.00172771	C	A	PALLD	0	intronic	1.368	3a	2	15	1.85e-06	4.76916	0.00819	0.09686	1.66027	0.0051
39	5	rs112941079	9546098	9538296	9557602	0.00450002	A	G	SEMA5A	0	UTR5	12.48	3a	1	1	3.86e-06	4.61878	0.01272	0.3145	1.00582	0.0072
40	5	rs28650790	55861464	55851531	55870395	0.000956802	C	T	AC022431.2	0	intronic	4.074	5	2	15	6.42e-07	4.97813	0.01069	0.6281	-0.484403	0.0065
41	5	rs1800449	121413208	121265925	121425656	0.00054477	C	T	LOX	0	exonic	14.35		1	1	4.06e-07	5.06612	0.01106	0.3419	0.950418	0.0067
42	5	rs251023	140893410	140761777	141017339	0.00276851	A	G	PCDHGA1:PCDHGA2:PCDHGA3:PCDHGB1:PCDHGA4:PCDHGB2:PCDHGA5:PCDHGB3:PCDHGA6:PCDHGA7:PCDHGB4:PCDHGA8:PCDHGA9:PCDHGB6:PCDHGA10:PCDHGB7:PCDHGA12:PCDHGC4:PCDHGC5	863:863:863:863:863:863:863:863:863:863:863:863:863:863:863:863:863:863:863	downstream	7.411		1	2	8.34e-06	4.45626	0.00854	0.00414	2.86729	0.0053
43	5	rs11955380	141910017	141864664	141946833	0.00951112	A	C	AC005592.2	0	ncRNA_intronic	5.958	7	5	15	1.28e-05	4.3635	0.01383	0.05014	1.95877	0.0082
44	6	rs9501744	1617143	1616265	1624512	0.00142055	C	T	FOXC1	3015	intergenic	1.226	5	1	13	1.08e-06	4.87647	0.01318	0.3945	0.851485	0.0075
45	6	rs421329	5090056	5090056	5106588	0.00218085	C	T	PPP1R3G	2600	intergenic	0.05		5	14	1.55e-06	4.80468	0.01027	0.601	-0.522963	0.0063
46	6	rs1412741	12817667	12718156	13000494	1.32195e-06	A	G	PHACTR1	0	intronic	13.29	7	5	15	1.11e-10	6.45116	0.00885	0.2259	-1.21099	0.0052
47	6	rs6909752	22612629	22464594	22620904	9.4024e-06	G	A	RP1-309H15.2	18566	intergenic	9.104	3a	5	15	5.59e-09	5.82858	0.00858	0.7332	0.340872	0.0052
48	6	rs437179	31929014	30997692	32295419	3.50953e-05	C	A	SKIV2L	0	exonic	14.97	6	3	4	4.56e-08	5.46767	0.0104	0.04376	-2.01638	0.0068
49	6	rs4472337	34769765	34548206	34831761	0.00337464	C	T	UHRF1BP1	0	intronic	0.238	5	5	15	2.42e-06	4.71476	0.01173	0.6459	-0.459465	0.0066
50	6	rs56015508	39152041	39124448	39189361	0.000166078	C	A	KCNK5	4707	intergenic	1.869	6	4	15	1.08e-07	5.31272	0.01013	0.5171	0.647822	0.006
51	6	rs1214752	43396325	43371564	43408005	0.00445366	C	T	ABCC10	0	intronic	6.734	4	1	2	3.26e-06	4.65372	0.00834	0.6458	-0.459605	0.005
52	6	rs6905288	43758873	43757082	43760327	0.00373382	A	G	VEGFA	4648	intergenic	0.359	5	5	15	3.26e-06	4.65372	0.00838	0.2814	-1.07718	0.0051
53	6	rs11153071	97039741	96841762	97067047	0.0041862	G	A	FHL5	0	intronic	1.092	7	5	15	3e-06	4.67082	0.01072	0.6846	0.406194	0.0064
54	6	rs4895388	134150561	134098184	134226147	1.67681e-06	G	A	RP3-323P13.2:RP4-662A9.2	0:0	ncRNA_intronic	0.041	7	5	15	4.75e-12	6.91285	0.00878	0.5586	0.584922	0.0054
55	6	rs2153219	149755695	149691291	149801671	0.00171895	A	G	ZC3H12D	13098	intergenic	2.726	3a	5	15	2.59e-06	4.70091	0.0108	0.0292	-2.18078	0.0072
56	6	rs1510226	160816409	160248806	161660100	6.82004e-07	T	C	SLC22A3	0	intronic	0.134		2	15	8.31e-22	9.59601	0.02612	0.03478	2.11091	0.0194
57	7	rs11509880	12261911	12233919	12285140	0.00310864	G	A	TMEM106B	0	intronic	2.275	6	4	5	2.11e-05	4.25292	0.00851	0.0003185	3.59977	0.0053
58	7	rs7798197	19037661	19031935	19060333	1.61914e-06	A	G	HDAC9	0	UTR3	13.18	4	5	15	1.37e-10	6.41919	0.00959	0.4871	0.694929	0.0063
59	7	rs35146811	99720994	99570586	99843724	0.00592746	A	C	RP11-506M12.1:CNPY4	0:0	ncRNA_intronic	1.999	6	3	5	5.36e-06	4.55018	0.00921	0.2643	-1.11629	0.0057
60	7	rs112370447	107176780	106796537	107304628	0.00131863	C	T	COG5	0	intronic	1.367	6	5	5	9.62e-07	4.89926	0.00927	0.4727	-0.718093	0.0055
61	7	rs11556924	129663496	129663496	129685597	1.79141e-06	C	T	RP11-306G20.1:ZC3HC1	0:0	exonic	28	1f	3	4	6.26e-13	7.1947	0.00931	0.7237	0.353518	0.0052
62	7	rs2286198	139726207	139717178	139761248	0.000571197	G	A	PARP12	0	intronic	0.346		4	4	3.42e-07	5.0987	0.01002	0.918	0.102953	0.0061
63	7	rs3918226	150690176	150684021	150690176	1.82067e-06	C	T	NOS3	0	intronic	12.89	2b	2	15	1.58e-12	7.06728	0.01772	0.7719	0.289891	0.0094
64	8	rs2083636	19865263	19727447	19939049	0.00010677	T	G	LPL	40493	intergenic	3.638		2	15	6.44e-08	5.40613	0.00949	0.6999	0.385455	0.0056
65	8	rs2954038	126507389	126475770	126507389	1.49485e-06	A	C	RP11-136O12.2	0	ncRNA_intronic	0.125	5	2	15	3.38e-11	6.62899	0.00899	0.3571	-0.920905	0.0056
66	9	rs10965223	22067004	21950446	22125913	6.57229e-07	A	G	CDKN2B-AS1	0	ncRNA_intronic	7.389	6	5	15	1.3e-17	8.54369	0.01212	0.03195	2.14504	0.0051
67	9	rs111245230	113169775	113122387	113250200	0.00128682	T	C	SVEP1	0	exonic	26.1	7	4	15	8.29e-07	4.92841	0.02218	0.8096	-0.240942	0.0134
68	9	rs10818583	124422261	124411470	124422403	0.00682876	G	A	DAB2IP	0	intronic	2.781	5	4	5	4.85e-06	4.57117	0.00939	0.8255	0.220477	0.0058
69	9	rs579459	136154168	136132908	136155000	1.54891e-06	T	C	ABO	3550	intergenic	0.029	4	2	13	5.84e-11	6.54778	0.01005	0.4093	-0.825126	0.0061
70	10	rs1774240	30291963	30290332	30335520	1.5316e-06	C	T	KIAA1462	9765	intergenic	0.11	5	5	15	4.13e-11	6.59934	0.0083	0.3919	0.856177	0.0051
71	10	rs2639469	44544935	44435246	44734391	6.98594e-07	A	C	AL512640.1	14875	intergenic	0.777		5	15	8.77e-10	6.13032	0.00967	0.03672	2.08886	0.0061
72	10	rs4691	75561916	75431981	75695724	0.00281615	T	C	RP11-574K11.31:NDST2	0:0	UTR3	0.459		4	4	8.67e-06	4.44793	0.00912	0.003905	2.88574	0.0058
73	10	rs7098414	82214586	82059970	82230146	0.00306816	C	A	TSPAN14	0	intronic	4.319	4	1	1	2.66e-06	4.69547	0.00978	0.2767	1.08776	0.0057
74	10	rs2250398	91010157	90988250	91014061	1.11603e-06	G	A	LIPA	0	intronic	3.752	4	1	5	9.76e-12	6.81	0.0084	0.1279	1.52244	0.005
75	10	rs59898454	92658390	92465036	92658751	0.00280362	A	G	RPP30	0	intronic	5.244	7	4	5	2.09e-06	4.74452	0.03098	0.5224	0.63965	0.0171
76	10	rs11191416	104604916	104546183	105059896	9.84361e-07	T	G	PFN1P11	0	ncRNA_intronic	5.056	6	5	15	5.58e-09	5.82888	0.01249	0.002623	3.00878	0.0085
77	10	rs12252333	119166137	119021751	119167502	0.00659802	A	G	CTA-109P11.4	18567	intergenic	0.159	7	5	15	4.9e-06	4.56902	0.01028	0.6718	0.423679	0.0061
78	10	rs2257129	122898697	122889124	122932004	0.00178451	C	T	RP11-159H3.1	5459	intergenic	1.013		5	15	1.64e-06	4.79337	0.02006	0.1833	-1.33066	0.0176
79	10	rs28596486	124274794	124239856	124296749	0.0040694	T	C	HTRA1	369	downstream	0.6	4	4	15	2.91e-06	4.67707	0.0112	0.6858	0.404561	0.0075
80	11	rs10840293	9751196	9734173	9822520	1.25112e-05	A	G	SWAP70	0	intronic	8.73	6	4	5	6.88e-09	5.79383	0.0084	0.9901	0.0124081	0.0051
81	11	rs3993105	13303071	13267867	13352405	0.000139025	T	C	ARNTL	0	intronic	1.217	6	2	5	1.06e-07	5.31613	0.00885	0.2634	1.11839	0.0055
82	11	rs12146487	64026639	63883215	64039175	0.0049142	G	A	PLCB3	0	exonic	23.9	5	3	4	2.28e-05	4.23554	0.0113	0.001113	-3.26029	0.0068
83	11	rs12801636	65391317	65365077	65405600	0.00670819	G	A	PCNXL3	0	intronic	11.65	5	3	4	7.75e-06	4.47198	0.00967	0.09051	-1.69271	0.006
84	11	rs571353	75152243	75151168	75209398	0.0034367	T	C	GDPD5	0	exonic	12.39	5	4	15	3.47e-06	4.64084	0.00923	0.1422	-1.46765	0.0057
85	11	rs3133293	77195100	76924874	77195100	0.0040769	G	T	DKFZP434E1119	7025	intergenic	9.175		13	15	3.34e-06	4.64872	0.00892	0.3784	-0.880848	0.0055
86	11	rs2212437	102798691	102779477	102805583	0.00863803	G	A	MMP13	15032	intergenic	1.386	7	5	15	7.63e-06	4.47531	0.00896	0.3346	0.96489	0.0055
87	11	rs1384705	103696851	103611680	103747154	1.74671e-06	T	C	RP11-563P16.1	0	ncRNA_intronic	0.512		5	15	2.12e-10	6.35239	0.00883	0.6556	-0.445996	0.0055
88	12	rs3861086	20218869	20144754	20247540	0.00084397	C	T	RP11-664H17.1	0	ncRNA_intronic	4.063	7	5	15	6.34e-07	4.98056	0.00893	0.3686	-0.899099	0.0055
89	12	rs11170817	54512915	54512164	54531481	0.000409428	G	A	RP11-834C11.3:RP11-834C11.5	0:0	ncRNA_exonic	0.123	7	5	14	3.39e-07	5.10036	0.01696	0.2106	1.25192	0.0114
90	12	rs2229357	57843711	57645789	57844049	0.00501816	G	A	INHBC	0	exonic	17.35	5	5	15	3.39e-06	4.64565	0.01008	0.941	-0.0740131	0.0059
91	12	rs6538176	76649823	76634499	76685158	0.00613351	C	T	RP11-54A9.1	3795	intergenic	0.665	7	5	15	6.24e-06	4.51809	0.01042	0.1575	-1.41353	0.0065
92	12	rs12579302	90050503	89825925	90091782	1.88898e-06	A	G	ATP2B1	0	intronic	0.551	5	2	5	2.99e-10	6.2993	0.01014	0.8877	-0.141215	0.0067
93	12	rs11065979	112059557	111708458	112985328	1.07257e-06	C	T	BRAP	20392	intergenic	3.379	5	5	15	1.68e-11	6.73143	0.00908	0.1131	-1.58441	0.0051
94	12	rs2244608	121416988	121380544	121471337	1.573e-06	A	G	HNF1A-AS1:HNF1A	0:0	ncRNA_intronic	0.621		1	15	2.32e-09	5.97365	0.00858	0.03875	-2.06683	0.0054
95	12	rs11057830	125307053	125303254	125316743	6.25784e-06	G	A	SCARB1	0	intronic	5.524	7	4	5	4.24e-09	5.87455	0.01168	0.4318	0.786115	0.0071
96	13	rs1924981	29022645	28943002	29025116	0.000216694	C	T	FLT1	0	intronic	3.69		4	9	1.86e-07	5.21281	0.00876	0.171	1.369	0.0053
97	13	rs9515203	111049623	111032833	111049623	1.41449e-06	T	C	COL4A2	0	intronic	1.905	4	1	14	6.48e-10	6.17829	0.00995	0.2895	-1.05922	0.0058
98	13	rs9521906	111358000	111351369	111406396	0.00946547	T	G	CARS2	0	exonic	5.081	4	1	1	8.95e-06	4.4411	0.01087	0.2541	-1.14045	0.0064
99	14	rs4506804	42296685	42213816	42319865	0.00480201	G	T	LRFN5	0	intronic	2.007	6	9	15	3.14e-05	4.16307	0.00827	3.881e-05	4.11445	0.005
100	14	rs7156328	75532941	75443103	75671659	0.00191018	C	T	ACYP1:ZC2HC1C	0:0	intronic	0.38	7	1	5	1.23e-06	4.85074	0.00817	0.9063	-0.117707	0.005
101	14	rs7145262	100125721	100111565	100189109	9.78259e-05	C	T	HHIPL1	0	intronic	5.408	2b	1	13	5.6e-08	5.43112	0.0085	0.8607	-0.175483	0.0052
102	15	rs72743482	67466599	67437863	67468285	1.57703e-06	A	G	SMAD3	0	intronic	2.818	5	4	5	4.62e-10	6.2315	0.01065	0.4392	0.773545	0.0061
103	15	rs56227704	79136372	78944538	79215568	7.60077e-07	A	G	MORF4L1	0	intronic	9.308	7	5	15	1.95e-12	7.03801	0.0087	0.0448	2.00653	0.0051
104	15	rs2083460	89574484	89562814	89580299	0.000133534	T	C	RP11-326A19.2	6723	intergenic	5.195	3a	1	15	1.41e-07	5.26394	0.0136	0.07933	1.75459	0.0092
105	15	rs7183988	91428589	91403674	91443059	7.57758e-08	G	T	FES	0	exonic	11.63	4	1	2	1.31e-12	7.09325	0.00862	0.0007201	-3.38181	0.0051
106	16	rs247616	56989590	56985514	57005479	0.00137647	C	T	AC012181.1	1586	intergenic	0.67	7	5	15	1.01e-06	4.88968	0.00895	0.4595	-0.73967	0.0054
107	16	rs2000999	72108093	71849370	72148419	0.00107902	G	A	TXNL4B:HPR	0:0	intronic	4.722	1f	1	15	6.71e-07	4.96957	0.01085	0.9027	0.122251	0.0062
108	16	rs9929108	75243138	75234273	75519917	0.000269143	T	G	CTRB2	2054	intergenic	1.206	5	5	15	2.32e-07	5.17168	0.00912	0.17	1.3722	0.0055
109	16	rs7500448	83045790	82998900	83064391	4.9019e-06	A	G	CDH13	0	intronic	4.113	5	5	15	5.14e-09	5.84258	0.0101	0.08976	-1.69667	0.0058
110	17	rs903162	2092200	1957597	2216258	0.000108555	G	A	SMG6	0	intronic	4.124	6	4	5	1.01e-07	5.32492	0.00854	0.1237	-1.53943	0.0054
111	17	rs4925115	17721457	17519037	17972973	0.00241901	G	A	SREBF1	0	intronic	5.113	1f	3	4	6.77e-06	4.50079	0.00865	0.005117	-2.79957	0.0053
112	17	rs8068844	40571284	40547327	40824834	0.000653285	T	C	PTRF	0	intronic	0.148	6	1	5	3.93e-07	5.07232	0.00851	0.9141	-0.107869	0.0053
113	17	rs12940887	47402807	47320418	47513711	0.000826733	C	T	ZNF652	0	intronic	3.656	7	5	5	7.97e-07	4.9361	0.00882	0.1275	1.52403	0.0052
114	17	rs7212798	59013488	58898689	59287269	2.38154e-05	T	C	BCAS3	0	intronic	0.128	7	5	15	2.21e-08	5.5947	0.01214	0.1239	1.53861	0.007
115	17	rs6504218	62408299	62364965	62410328	0.00105005	G	A	RPL31P57	22248	intergenic	4.887	7	2	15	9.41e-07	4.90359	0.00834	0.1815	-1.33615	0.005
116	17	rs35489971	72700943	72673667	72725864	0.00125275	G	A	RAB37:CD300LF	0:0	exonic	4.956	6	4	14	1.06e-06	4.88016	0.01104	0.2381	-1.17975	0.0065
117	18	rs178002	20078962	20010871	20110125	0.00267523	A	G	RP11-863N1.4	79704	intergenic	8.11	6	5	15	1.91e-06	4.76272	0.00879	0.6212	0.49415	0.0054
118	19	rs116843064	8429323	8429323	8429323	0.000465327	G	A	ANGPTL4	0	exonic	33	4	1	2	2.87e-07	5.13179	0.03098	0.7615	0.303512	0.0207
119	19	rs12610374	11080921	10867219	11210912	1.63805e-07	C	T	SMARCA4	0	intronic	2.965	7	4	5	6.3e-10	6.18274	0.00932	0.002506	-3.02262	0.0058
120	19	rs7258079	17854781	17826412	17893602	0.00119806	A	G	FCHO1	3745	intergenic	1.527	2b	5	5	2.61e-06	4.69934	0.01044	0.01038	-2.56291	0.0063
121	19	rs15052	41813375	41731175	41826020	0.000153159	T	C	HNRNPUL1:TGFB1	0:0	UTR3	12.59		2	4	1.56e-07	5.24533	0.01217	0.08986	1.69614	0.0074
122	19	rs4760	44153100	44153100	44153100	0.00931463	A	G	PLAUR	0	exonic	22.4		4	4	2.56e-05	4.20944	0.01282	0.004772	2.82203	0.0072
123	19	rs118147862	45319631	45232161	45423944	1.16046e-06	G	A	BCAM	0	intronic	9.825	5	4	5	1.44e-11	6.75382	0.02543	0.1448	1.45815	0.0136
124	19	rs1964272	46190268	46190268	46374916	0.000276486	A	G	SNRPD2	443	downstream	2.137	7	4	4	2.29e-07	5.17411	0.00852	0.2003	-1.2807	0.0051
125	20	rs117113213	39165692	39142516	39179822	0.00115906	G	A	SNORD112	120105	intergenic	2.655	4	5	15	1.19e-06	4.8573	0.02702	0.1065	-1.61413	0.0159
126	20	rs6129767	39822332	39660687	39949954	0.00807545	T	G	ZHX3:RP3-511B24.6	0:0	ncRNA_intronic	0.138	6	4	15	1.04e-05	4.40869	0.00897	0.05854	1.89163	0.0055
127	20	rs56313611	47456856	47409390	47495767	0.00174542	C	T	PREX1	12435	intergenic	0.288	6	5	15	1.39e-06	4.82643	0.01208	0.3431	0.948058	0.0071
128	20	rs259983	57735457	57683530	57784527	0.00393978	A	C	ZNF831	30617	intergenic	1.369		1	15	2.89e-06	4.67849	0.01193	0.6076	0.513502	0.0071
129	21	rs66654103	30603775	30519457	30608884	0.00330507	A	G	LINC00189:BACH1	0:0	ncRNA_intronic	5.385	3a	2	15	2.78e-06	4.68644	0.01065	0.317	-1.00064	0.0069
130	21	rs7281592	35619929	35566316	35717962	1.39777e-06	C	T	AP000320.7:AP000318.2	0:0	ncRNA_intronic	0.177	6	8	9	2.56e-16	8.19243	0.01196	0.277	1.08708	0.007
131	22	rs180803	24658858	24636393	24947962	1.94485e-06	G	T	POM121L9P:BCRP1	0:0	ncRNA_intronic	0.371		5	15	7.09e-10	6.16407	0.02681	0.9939	0.00764529	0.0265
The build used to determine the base pair position was GRCh37/Hg19

## Sheet: TC_DEP
locusnum	CHR	LEAD_SNP	LEAD_BP	MinBP	MaxBP	FDR	A1	A2	nearestGene	dist	func	CADD	RDB	minChrState	commonChrState	PVAL_in_TC	Z_in_TC	BETA_in_TC	SE_in_TC	PVAL_in_DEP	Z_in_DEP	BETA_in_DEP	SE_in_DEP
1	1	rs1767147	23770516	23720185	23813592	0.000784746	G	A	ASAP3	0	intronic	0.431		4	5	2.273e-07	-5.1755	-0.02319	0.004481	0.1963	-1.29217	-0.0095	0.0074
2	1	rs61775180	25793663	25580095	25863694	9.83421e-05	C	T	TMEM57	0	intronic	2.365	7	2	5	4.596e-08	5.46627	0.01711	0.00313	0.005489	2.77684	0.0148	0.0053
3	1	rs17414716	55759138	55470153	55759138	7.32412e-08	A	G	RP11-101C11.1	59287	intergenic	6.498	7	5	15	7.217e-32	11.7482	0.2522	0.02147	0.002585	-3.01321	-0.1038	0.0344
4	1	rs6587973	62840786	62833553	63203221	2.35711e-07	A	G	KANK4	55700	intergenic	10.97	6	5	15	5.17e-14	7.52755	0.02735	0.003633	0.1559	-1.419	-0.0084	0.0059
5	1	rs9436848	69158394	68966352	69166043	0.00191861	C	T	RP4-694A7.4	154083	intergenic	0.208	7	9	15	5.457e-07	-5.00951	-0.04151	0.008286	0.9852	0.0185501	0.0002	0.0133
6	1	rs4970751	109896600	109824250	110078434	6.78799e-08	C	A	SORT1	0	intronic	4.821	6	4	5	5.753e-17	-8.37018	-0.02919	0.003487	0.002058	3.08173	0.017	0.0055
7	1	rs17008917	221011317	221005897	221045347	0.00268748	G	A	HLA-AS1	0	ncRNA_intronic	2.187	7	5	15	2e-06	4.75342	0.01628	0.003438	0.007482	2.67459	0.0142	0.0053
8	1	rs1226586	234854844	234840933	234876434	2.64226e-07	A	G	RP4-781K5.7	0	ncRNA_intronic	4.569	3a	2	7	4.436e-16	-8.12602	-0.02747	0.00338	0.2828	-1.07405	-0.0055	0.0052
9	2	rs36134738	21182116	20887226	21573088	4.9969e-08	A	G	RP11-116D2.1	40068	intergenic	6.055	5	5	15	4.493e-36	12.5403	0.07793	0.006214	0.0008167	-3.34707	-0.0324	0.0097
10	2	rs13383267	26383345	26226676	26528236	0.000953057	T	C	AC011742.5	0	ncRNA_intronic	2.471	7	14	15	3.173e-07	5.11287	0.01711	0.003347	0.1059	1.6169	0.0087	0.0054
11	2	rs4233716	28034384	27501510	28503941	4.0991e-08	C	T	MRPL33:RBKS	0:0	intronic	3.414	6	5	15	1.588e-21	9.529	0.03762	0.003947	0.0002215	-3.69314	-0.0237	0.0064
12	2	rs72796748	44080310	44060229	44100104	1.34533e-07	C	T	ABCG8	0	intronic	2.053	5	4	14	1.946e-11	-6.71002	-0.04709	0.007018	0.01718	2.38283	0.0277	0.0116
13	2	rs72882876	47035006	47031383	47038366	0.00121055	C	T	LINC01118	8800	intergenic	1.52	7	5	15	3.126e-07	5.11569	0.03171	0.006198	0.999	0.00125331	0	0.0102
14	2	rs75601740	47594374	47591771	47622341	0.00336112	T	G	EPCAM	0	intronic	4.246	6	5	15	1.149e-06	-4.86424	-0.03682	0.007568	0.5212	-0.641497	-0.0072	0.0112
15	2	rs10207261	59984107	59951419	59984107	0.00435337	G	A	RP11-444A22.1	0	ncRNA_intronic	7.134	7	1	15	1.658e-06	4.79118	0.01639	0.00342	0.3623	0.910991	0.0051	0.0056
16	2	rs10496091	61482261	61429568	61843183	0.00501868	G	A	USP34	0	intronic	3.748	7	4	4	2.56e-06	-4.70329	-0.0162	0.003444	0.08379	1.72911	0.0096	0.0055
17	2	rs10193634	64933985	64887287	64993045	0.00299234	A	C	SERTAD2	0		4.338	7	5	15	9.712e-07	-4.89739	-0.016	0.003267	0.6451	-0.46058	-0.0024	0.0051
18	2	rs2860773	65665641	65576306	65705581	0.000447424	G	T	AC074391.1	0	ncRNA_intronic	3.633	4	2	15	1.302e-07	5.27856	0.0168	0.003182	0.1106	1.5955	0.0081	0.0051
19	2	rs12996161	70413647	70223101	70558994	0.00685597	A	G	C2orf42	0	intronic	2.133	7	5	5	5.69e-06	-4.53759	-0.01481	0.003263	0.01386	-2.46087	-0.0148	0.006
20	2	rs56819945	85755139	85725354	85890293	0.00605618	C	T	RN7SL830P	4327	intergenic	14.08	4	5	15	5.172e-06	4.55769	0.01564	0.003432	0.01049	-2.55924	-0.0143	0.0056
21	2	rs113264221	116904892	116880157	116993926	0.00248498	G	T	DPP10	301563	intergenic	0.023	6	9	15	8.673e-07	4.91958	0.05498	0.01117	0.2662	1.11186	0.0189	0.017
22	2	rs72839616	118846970	118505277	118892353	3.67006e-07	T	G	INSIG2	0	intronic	6.773	4	1	1	3e-11	6.64657	0.03516	0.00529	0.351	0.932651	0.0081	0.0087
23	2	rs17050272	121306440	121305771	121341281	2.24947e-06	G	A	AC073257.2	4537	intergenic	2.047	5	5	14	2.154e-10	6.34994	0.01965	0.003094	0.5636	-0.577503	-0.003	0.0052
24	2	rs13426503	128413311	128413311	128549177	0.00291571	C	T	LIMS2	0	intronic	3.328	4	2	15	9.817e-07	4.89527	0.01757	0.00359	0.4366	-0.777947	-0.0045	0.0057
25	2	rs4556933	158443889	158413211	158484770	4.52791e-06	G	A	ACVR1C	0	exonic	11.65	5	1	15	4.718e-10	6.22821	0.01943	0.00312	0.6305	-0.481023	-0.0025	0.0051
26	2	rs2111485	163110536	163110536	163124051	8.41088e-05	G	A	FAP	8874	intergenic	1.528	7	5	15	1.338e-08	5.68114	0.01769	0.003113	0.8697	-0.16404	-0.0008	0.0051
27	2	rs10177080	169830798	169822711	169919751	0.000577774	A	G	ABCB11	0	intronic	0.863	7	4	15	1.29e-07	5.28026	0.01685	0.003191	0.929	-0.0891031	-0.0005	0.0051
28	2	rs34409299	195402909	195381298	195541670	0.000420368	T	G	AC073973.1	19988	intergenic	2.428	7	14	15	1.142e-07	-5.30254	-0.05052	0.009528	0.157	1.41523	0.0213	0.015
29	2	rs7575389	198198489	198146381	198645504	0.00852581	A	G	AC010746.3	21024	intergenic	0.38	7	5	15	1.786e-05	4.29009	0.01418	0.003306	0.0004466	-3.5109	-0.0182	0.0052
30	2	rs10931933	202112471	202112206	202138385	0.0026574	T	G	CASP8	0	intronic	0.079	6	5	15	9.854e-07	-4.89453	-0.0159	0.003248	0.1935	-1.30029	-0.0068	0.0052
31	2	rs78014510	203437054	202961665	203592180	1.05103e-07	A	G	BMPR2	4579	intergenic	1.167	5	5	15	1.343e-11	-6.76393	-0.02386	0.003527	0.007802	-2.66052	-0.0157	0.0059
32	2	rs2602376	234582051	234508768	234694727	2.78617e-07	C	T	UGT1A8:UGT1A10:UGT1A9	0:0:0	intronic	2.988	6	1	15	1.878e-11	6.71521	0.02266	0.003374	0.3852	-0.868355	-0.0047	0.0054
33	2	rs12995190	238569354	238504820	238572133	0.00130289	A	C	LRRFIP1	0	intronic	4.955	2b	4	15	3.957e-07	-5.07101	-0.01962	0.00387	0.269	-1.10537	-0.0068	0.0062
34	3	rs35854524	12295787	12043966	12470239	2.75994e-07	G	A	GSTM5P1	3512	intergenic	12.61	5	2	15	2.356e-13	7.32686	0.02355	0.003213	0.3636	0.908527	0.0048	0.0053
35	3	rs190437153	20060311	20048946	20060311	0.00576059	A	G	AC097635.5	6212	intergenic	1.182	6	5	15	2.127e-06	4.74097	0.03061	0.006456	0.8862	-0.143114	-0.0019	0.0134
36	3	rs9854574	32527218	32507630	32604427	2.1197e-05	G	A	CMTM6	0	intronic	0.799	6	4	5	2.65e-09	5.95193	0.03328	0.005591	0.9304	-0.0873416	-0.0008	0.0091
37	3	rs62259757	52029991	52029991	52197208	0.00313128	G	A	RPL29	32	upstream	11.92	4	1	1	9.955e-07	-4.89253	-0.03383	0.006915	0.9146	-0.107238	-0.0011	0.0101
38	3	rs7625947	58483630	58228695	58506522	3.18657e-06	T	C	KCTD6	0	UTR5	8.372	7	1	5	1.274e-09	6.07064	0.01956	0.003222	0.002799	-2.98899	-0.0156	0.0052
39	3	rs4343583	59725851	59719172	59734372	0.000544232	G	A	FHIT	9184	intergenic	2.592	5	5	15	1.239e-07	5.28765	0.01906	0.003605	0.7139	0.366623	0.0021	0.0056
40	3	rs57542866	122238453	122067582	122288210	0.00656975	C	T	KPNA1	4660	intergenic	0.722	5	5	15	4.359e-06	-4.59349	-0.01428	0.003108	0.03529	-2.10502	-0.0106	0.005
41	3	rs78946096	132188163	132117785	132288497	8.53818e-06	A	G	DNAJC13	0	intronic	4.655	5	2	5	1.063e-09	6.09965	0.04162	0.006823	0.3661	0.903803	0.0123	0.0136
42	3	rs9653945	142660706	142601041	142670467	4.1416e-07	G	A	RP11-372E1.4	0	ncRNA_exonic	1.327	2a	5	15	4.651e-11	6.5817	0.02122	0.003223	0.09339	-1.67778	-0.0088	0.0052
43	3	rs77228770	158100809	157830718	158279725	0.00310375	A	G	RSRC1	0	intronic	2.872	6	5	15	2.06e-06	4.74745	0.03351	0.007058	0.01396	2.45829	0.0264	0.0107
44	3	rs7631792	160148756	159922979	160309529	4.84805e-06	T	C	RP11-432B6.3:SMC4	0:0	intronic	4.796	7	4	4	5.114e-10	6.21557	0.01941	0.003122	0.6351	0.474561	0.0024	0.005
45	3	rs79287178	172294500	172223982	172294500	2.74736e-05	G	A	RP11-408H1.3	0	ncRNA_intronic	1.188	6	7	15	3.871e-09	-5.88961	-0.06217	0.01056	0.5248	-0.635964	-0.0105	0.0165
46	4	rs13108218	3443931	3433782	3482678	2.30531e-07	G	A	HGFAC	0	intronic	3.746	5	1	15	3.538e-13	7.27215	0.02383	0.003277	0.14	-1.47579	-0.0078	0.0053
47	4	rs1117816	69349018	69303321	69533186	1.91016e-07	A	C	TMPRSS11E	0	intronic	7.052	5	5	15	1.749e-22	-9.75541	-0.03571	0.00366	0.06125	1.87169	0.0219	0.0117
48	4	rs7671837	88165338	87785155	88301406	2.75968e-07	C	T	KLHL8	3871	intergenic	7.99	5	9	15	2.047e-13	-7.34569	-0.02694	0.003668	0.3634	-0.908906	-0.0053	0.0059
49	4	rs17586163	100274571	100247351	100291659	0.00123064	T	C	ADH1C	386	upstream	5.672	6	1	15	3.524e-07	-5.09302	-0.02607	0.005118	0.3723	0.892173	0.0075	0.0084
50	4	rs13135092	103198082	102702364	103387161	8.30915e-05	A	G	SLC39A8	0	intronic	10.31	6	5	15	1.597e-08	5.6508	0.03122	0.005524	0.2567	-1.13423	-0.0106	0.0094
51	4	rs73837925	106461298	106359580	106479192	0.00570508	G	A	AC004066.3	48	downstream	0.578	6	5	15	2.163e-06	4.73757	0.04045	0.008539	0.6661	-0.431507	-0.0053	0.0123
52	5	rs11567762	35873201	35816518	35923383	0.00808772	G	A	IL7R	0	intronic	2.976	5	4	15	4.117e-06	4.60539	0.02017	0.004379	0.1787	-1.34477	-0.0096	0.0071
53	5	rs7701642	43394778	43292483	43408995	0.00601626	G	T	CCL28	0	intronic	3.904	6	5	15	2.649e-06	-4.69631	-0.01531	0.00326	0.2505	1.14914	0.0059	0.0052
54	5	rs11748722	74271028	74242002	75038901	1.93374e-07	C	T	CTD-2503O16.4	0	ncRNA_intronic	5.681	7	5	15	2.046e-12	-7.03131	-0.02258	0.003212	0.06438	1.84954	0.0093	0.005
55	5	rs6895052	118739809	118682789	118740693	0.00956325	T	C	TNFAIP8	4425	intergenic	3.38	6	2	15	4.824e-06	4.5723	0.01719	0.00376	0.2531	1.14285	0.0069	0.006
56	5	rs4530754	122855416	122824678	123077189	0.00312847	A	G	CSNK1G3	0	intronic	5.129	1f	2	15	9.986e-07	-4.89191	-0.01498	0.003061	0.8707	0.162769	0.0008	0.005
57	5	rs3852206	131415436	129573666	131811182	0.000684755	G	A	snoZ6	322	upstream	1.164	5	5	15	1.818e-07	5.21705	0.01628	0.00312	0.297	-1.04289	-0.0053	0.0051
58	5	rs7702877	156478644	156354477	156616547	2.06551e-07	C	T	HAVCR1	0	intronic	4.873	5	3	15	2.36e-14	-7.62932	-0.02592	0.003397	0.08498	1.72249	0.0091	0.0053
59	5	rs191113687	172147314	172147314	172147314	0.00943088	A	C	CTB-79E8.2	22590	intergenic	1.826	5	5	5	4.314e-06	-4.59565	-0.1165	0.02536	0.4364	0.778287	0.0872	0.112
60	6	rs2764093	7308982	7240876	7317551	0.00760058	A	C	SSR1	0	intronic	5.596	5	3	4	3.326e-06	-4.64959	-0.02191	0.004712	0.3892	0.861069	0.0058	0.0067
61	6	rs7746081	16126934	16114223	16131156	0.00109352	G	A	MYLIP	2421	intergenic	0.374	7	5	15	3.67e-07	5.08532	0.01678	0.0033	0.1136	1.58222	0.0084	0.0053
62	6	rs2523978	30083708	27176628	32963948	4.0991e-08	C	T	TRIM31-AS1	1206	intergenic	0.026		5	14	1.13e-11	6.78889	0.0342	0.005037	1.615e-05	-4.31239	-0.0621	0.0144
63	6	rs3800406	35133074	34465215	35386872	2.47419e-07	A	G	TCP11	16686	intergenic	4.29		5	15	8.259e-12	6.83398	0.03438	0.005031	0.1989	1.28469	0.0105	0.0082
64	6	rs62406547	37040428	37025436	37058127	0.00832501	C	A	RPL12P2	18659	intergenic	2.919	2b	5	15	3.419e-06	4.6439	0.01461	0.003147	0.7988	0.2549	0.0014	0.0054
65	6	rs2092850	88100419	87816356	88406656	0.0040259	G	A	RP1-102H19.8	0	intronic	4.987	6	5	15	1.622e-06	-4.79559	-0.01696	0.003537	0.2216	1.22228	0.0069	0.0056
66	6	rs9496567	100602753	100600097	100629078	6.61007e-06	G	A	PRDX2P4	18213	intergenic	0.452	7	14	15	1.456e-09	6.04916	0.02184	0.00361	0.02822	-2.19421	-0.0128	0.0059
67	6	rs4240590	101505567	101284416	101614312	0.00592153	C	T	snoU13	100427	intergenic	1.598	7	9	15	1.107e-05	-4.39514	-0.0137	0.003116	0.0002045	-3.71339	-0.0186	0.005
68	6	rs1556857	116325559	116237680	116689378	0.000106176	T	C	FRK	0	intronic	3.67	4	2	15	2.26e-08	5.59082	0.01731	0.003097	0.186	1.32251	0.0067	0.0051
69	6	rs9483788	135435501	135195332	135537193	2.63151e-07	T	C	HBS1L	11306	intergenic	7.599	2a	2	15	1.443e-14	7.69249	0.02707	0.003519	0.2765	1.08822	0.0063	0.0058
70	6	rs62442367	139256607	139199471	139331419	0.000358444	T	C	REPS1	0	intronic	0.356	6	4	5	1.508e-07	-5.25158	-0.02177	0.004145	0.01669	2.39347	0.0161	0.0067
71	6	rs78425119	160501825	160273528	160551486	1.2104e-07	G	A	IGF2R	0	intronic	0.579	7	4	4	1.063e-11	-6.7977	-0.04271	0.006283	0.01217	2.50718	0.0256	0.0102
72	7	rs13242971	1055515	998802	1219553	4.05515e-07	C	T	C7orf50	0	intronic	4.924	5	2	5	3.021e-11	6.64554	0.02585	0.00389	0.6436	0.462671	0.0029	0.0063
73	7	rs836550	6440437	6411992	6445259	0.00295986	A	G	RAC1	0	intronic	2.962	5	3	4	1e-06	-4.89164	-0.01556	0.003159	0.4378	-0.775914	-0.004	0.0051
74	7	rs2390544	21649803	21496397	21714089	1.97966e-07	T	C	DNAH11	0	intronic	2.016	7	5	15	2.121e-12	-7.02629	-0.02559	0.003641	0.07094	1.80586	0.0219	0.0121
75	7	rs4722551	25991826	25991826	25992323	0.00941094	T	C	MIR148A	2219	intergenic	13.6	2b	1	14	4.04e-06	-4.60931	-0.01896	0.004114	0.7312	0.34353	0.0024	0.0069
76	7	rs37326	41375956	41341949	41384424	0.00115757	A	G	AC005022.1	202850	intergenic	1.878	5	5	15	3.072e-07	5.11898	0.02468	0.004822	0.6644	-0.433846	-0.0032	0.0074
77	7	rs41279633	44580876	44569399	44585052	1.5959e-07	G	T	NPC1L1	0	UTR5	5.36	2b	1	15	9.741e-12	-6.81028	-0.02977	0.004371	0.03085	2.159	0.0154	0.0071
78	7	rs78815801	73045938	72854549	73058017	2.26705e-06	T	C	MLXIPL	7064	intergenic	10.46	7	5	14	2.153e-10	6.35001	0.02953	0.00465	0.5976	0.527855	0.004	0.0076
79	7	rs1179601	75279988	75246697	75285772	0.00171508	T	C	HIP1	0	intronic	6.413	4	2	7	5.574e-07	5.00542	0.01616	0.003229	0.2442	-1.16455	-0.006	0.0051
80	8	rs2126263	9181611	9167797	9240101	2.24882e-07	A	G	RP11-115J16.1	0	ncRNA_intronic	1.084		5	15	6.331e-21	-9.38434	-0.04952	0.005276	0.1245	1.53616	0.0132	0.0086
81	8	rs58895660	21925249	21904891	21944508	0.000715237	G	A	DMTN	0	intronic	2.8	5	4	13	6.132e-07	4.98701	0.02427	0.004866	0.001453	-3.18391	-0.0251	0.0079
82	8	rs117139027	29024943	29024943	29153379	0.00611251	G	A	KIF13B	0	exonic	31	5	4	5	2.78e-06	4.68644	0.05383	0.01149	0.2152	1.23939	0.0461	0.0372
83	8	rs10283206	55410392	55407285	55462324	0.00268808	C	T	RP11-53M11.4	17868	intergenic	1.078	6	9	15	8.437e-07	-4.92498	-0.01943	0.003946	0.7446	0.325768	0.002	0.0063
84	8	rs28612536	59391255	59194926	59567885	1.32078e-07	A	G	CYP7A1	11481	intergenic	1.52	4	2	15	6.175e-13	7.19656	0.02578	0.003582	0.01616	-2.40528	-0.0138	0.0057
85	8	rs10957151	61513452	61298005	61570627	0.00200421	A	C	RAB2A	0	intronic	1.157	6	4	5	2.288e-06	-4.72616	-0.01498	0.003169	0.001073	-3.27065	-0.0167	0.0051
86	8	rs60515500	74912241	74855637	74912241	0.00266921	C	A	LY96	0	intronic	3.585	7	5	15	9.791e-07	4.89579	0.01519	0.003103	0.2083	-1.25825	-0.0064	0.0051
87	8	rs2737245	116658583	116648565	116678277	0.000267019	G	T	TRPS1	0	intronic	0.831	5	5	15	5.34e-08	5.4396	0.01899	0.003491	0.7047	0.378984	0.0021	0.0056
88	8	rs62523860	126498687	126498687	126498687	1.65675e-07	G	A	RP11-136O12.2	0	ncRNA_intronic	3.938	5	5	15	8.291e-12	6.83343	0.1721	0.02518	0.03535	2.10433	0.1151	0.0547
89	8	rs11787335	145044104	144981498	145086428	0.00356964	C	T	PLEC	0	intronic	4.833	5	2	5	1.166e-06	-4.86133	-0.01557	0.003203	0.9642	-0.0448837	-0.0002	0.0053
90	9	rs13300056	19212560	19212560	19393285	0.000223283	C	T	RP11-146N23.1	11515	intergenic	1.354	6	5	15	4.183e-08	-5.48295	-0.03972	0.007244	0.9291	-0.0889772	-0.0008	0.0093
91	9	rs10757272	22088260	21996623	22125503	1.1718e-05	C	T	CDKN2B-AS1	0	ncRNA_intronic	0.176	4	2	15	1.77e-09	6.01762	0.01869	0.003106	0.1714	1.36772	0.0068	0.005
92	9	rs80251236	96254462	96076318	96369424	0.00167573	G	A	FAM120A	0	intronic	0.024	6	4	5	5.065e-07	-5.02383	-0.0442	0.008798	0.4033	0.835742	0.0122	0.0147
93	9	rs2254819	107666414	107638969	107672526	2.0536e-07	T	C	ABCA1	0	intronic	7.178	5	1	5	6.695e-13	7.18552	0.02195	0.003055	0.08289	-1.73416	-0.0087	0.005
94	9	rs10733608	117148430	117112814	117176236	0.003219	G	T	AKNA	0	intronic	4.93	4	1	7	2.176e-06	-4.73635	-0.015	0.003167	0.01355	2.46898	0.0126	0.0051
95	9	rs13284665	131513370	131371672	131659724	2.06881e-05	A	G	ZER1	0	intronic	0.442	5	4	4	2.736e-09	5.9467	0.02693	0.004529	0.5805	0.552655	0.0042	0.0077
96	9	rs176694	136164593	136105563	136296530	1.68157e-07	T	G	Y_RNA	13359	intergenic	3.572	5	9	9	1.456e-19	-9.04801	-0.04686	0.005179	0.03735	-2.08192	-0.0174	0.0084
97	10	rs2151896	5244441	5244441	5244441	0.00742642	G	A	AKR1CL1:AKR1C4	0:0	exonic	3.678	5	5	15	2.978e-06	-4.67233	-0.0152	0.003254	0.7783	-0.281535	-0.0014	0.0051
98	10	rs1881586	13919625	13915577	13926403	0.00192226	T	C	FRMD4A	0	intronic	0.443	4	2	7	1.107e-06	-4.8716	-0.01553	0.003187	0.01586	2.41212	0.0122	0.005
99	10	rs359286	17327717	17179195	17336205	2.64743e-07	G	A	ST8SIA6	32664	intergenic	1.594	7	5	15	4.313e-13	7.24536	0.02255	0.003112	0.2859	-1.06716	-0.0055	0.0051
100	10	rs4748391	17651865	17646641	17679214	0.00193453	C	T	PTPLA	0	intronic	1.773	5	4	15	6.162e-07	-4.98607	-0.02604	0.005222	0.3325	0.969091	0.0081	0.0083
101	10	rs7080474	45931899	45923511	46088061	0.00946058	C	T	ALOX5	0	intronic	2.009	7	5	15	4.369e-06	-4.59301	-0.01909	0.004157	0.4118	0.82073	0.0052	0.0064
102	10	rs72805692	71099109	71093392	71106964	0.000463445	A	G	HK1	0	intronic	2.636	5	2	7	1.033e-07	5.32082	0.02714	0.005101	0.6457	-0.459744	-0.0037	0.0081
103	10	rs2243548	91010313	91004668	91012564	0.00670322	T	C	LIPA	0	intronic	2.567		1	5	3.386e-06	4.6459	0.01501	0.003231	0.1381	-1.4829	-0.0074	0.005
104	10	rs4418728	94839724	94737451	94846093	2.94937e-07	G	T	CYP26A1	2076	intergenic	3.86	2b	2	13	2.062e-15	7.93756	0.02432	0.003064	0.5561	0.588644	0.003	0.0051
105	10	rs1889930	95320505	95279506	95337939	0.0043969	G	A	FFAR4	5916	intergenic	0.12		5	14	1.613e-06	4.7967	0.01858	0.003872	0.4893	-0.691423	-0.0043	0.0063
106	10	rs57866767	96023077	96009182	96069405	0.00155774	T	C	PLCE1	0	intronic	0.269	6	4	15	4.276e-07	5.05624	0.01568	0.0031	0.8916	0.13628	0.0007	0.005
107	10	rs4917628	113947678	113901194	113951375	4.49439e-05	G	A	GPAM	0	intergenic	4.376	7	5	15	6.813e-09	5.79547	0.02038	0.003517	0.5392	-0.614023	-0.0034	0.0055
108	10	rs61872434	114605868	114596655	114721105	9.91199e-05	G	A	RP11-57H14.4	18382	intergenic	1.145	5	5	15	1.75e-08	-5.63506	-0.02004	0.003556	0.4994	0.675434	0.0039	0.0058
109	11	rs17518359	15650293	15648553	15740652	0.00303349	A	G	RP11-531H8.2	6355	intergenic	16.92	6	5	15	1.146e-06	4.86475	0.04739	0.00974	0.2138	1.24318	0.0219	0.0177
110	11	rs34972471	48050391	47371484	50557624	5.685e-06	G	A	PTPRJ	0	intronic	6.221	7	4	5	5.96e-10	-6.19149	-0.02219	0.003583	0.7784	-0.281405	-0.0016	0.0058
111	11	rs28456	61589481	61542006	61659296	0.000613468	A	G	FADS2:FADS1	0:0	intronic	0.867	7	4	15	6.935e-07	4.96318	0.01652	0.003328	1.033e-05	-4.41015	-0.0241	0.0055
112	11	rs10793126	75453982	75444605	75569150	0.0064757	T	C	RN7SL786P	512	downstream	1.285	5	5	14	2.73e-06	4.69015	0.02548	0.005432	0.3731	-0.890682	-0.0074	0.0083
113	11	rs11237488	78128775	77909014	78285875	1.15902e-05	C	T	GAB2:RP11-452H21.1	0:0	ncRNA_intronic	10.37	4	1	1	1.472e-09	6.0474	0.02954	0.004884	0.4311	-0.787311	-0.0056	0.0072
114	11	rs688456	116722551	116527521	117100594	4.60496e-08	G	T	APOA1-AS:SIK3	0:0	ncRNA_intronic	13.08	2a	2	5	8.49e-18	-8.59277	-0.0327	0.003805	0.0006368	3.41544	0.0212	0.0062
115	11	rs7125115	118478330	118316960	118711069	3.97416e-05	G	A	PHLDB1	0	UTR5	14.55	4	1	1	6.222e-09	-5.81068	-0.01865	0.003209	0.3988	0.843766	0.0045	0.0053
116	11	rs7124914	122517163	122496619	122553139	4.93631e-06	T	C	UBASH3B	9219	intergenic	3.221	7	5	15	5.155e-10	-6.21431	-0.01953	0.003142	0.6995	-0.385996	-0.002	0.0053
117	11	rs73632774	126250018	126218153	126264155	1.96046e-07	A	G	ST3GAL4	0	intronic	0.674	6	5	15	1.477e-13	-7.38921	-0.02736	0.003703	0.06812	-1.82421	-0.0108	0.0059
118	12	rs76895963	4384844	4384844	4384844	0.00195193	T	G	CCND2-AS1:CCND2	0:0	ncRNA_intronic	14	4	1	1	5.747e-07	4.99953	0.0724	0.01448	0.672	-0.423405	-0.0094	0.0221
119	12	rs73047899	6757704	6757704	6795760	0.00823576	C	T	ACRBP	1077	intergenic	1.571	7	4	4	4.646e-06	4.58017	0.02329	0.005086	0.1078	1.60816	0.0124	0.0077
120	12	rs117167441	25295081	25270344	25343703	0.000206842	C	T	CASC1	0	intronic	1.753	6	5	15	5.333e-08	-5.43983	-0.0907	0.01667	0.1153	-1.57481	-0.0365	0.0232
121	12	rs60708251	59943140	59830664	59990603	0.00640364	T	C	AC108721.1	21090	intergenic	3.541	7	2	15	2.46e-06	-4.71142	-0.02087	0.00443	0.7794	0.280101	0.002	0.007
122	12	rs182279414	67621110	67518606	67688603	0.00275509	C	T	GGTA2P	38511	intergenic	1.873	6	9	15	1.119e-06	-4.86947	-0.07768	0.01595	0.1215	1.54851	0.0399	0.0257
123	12	rs1515565	92818786	92792732	92828686	0.00181085	G	A	CLLU1OS:RP11-693J15.4:CLLU1	0:0:0	exonic	0.87		2	15	5.31e-07	-5.01476	-0.0153	0.003051	0.6243	-0.489765	-0.0024	0.005
124	12	rs117635629	97856942	97856942	97856942	0.00437437	C	T	RMST	0	ncRNA_exonic	17.14	4	1	13	1.677e-06	4.7889	0.07631	0.01593	0.3505	-0.93362	-0.0239	0.0256
125	12	rs11065979	112059557	111426615	113039943	2.2026e-07	C	T	BRAP	20392	intergenic	3.379	5	5	15	1.946e-15	7.94474	0.02465	0.003103	0.1131	-1.58441	-0.008	0.0051
126	12	rs61946384	121358735	121099400	121489586	4.0991e-08	C	A	RPL12P33	3695	intergenic	5.521	7	5	15	7.008e-12	-6.85749	-0.02282	0.003328	3.93e-08	5.49397	0.0288	0.0052
127	12	rs185065940	123759571	123394850	123919180	2.80355e-07	T	G	CDK2AP1	2689	intergenic	0.453	5	5	15	2.361e-12	-7.01131	-0.05455	0.00778	0.4003	-0.841086	-0.0116	0.0138
128	12	rs921919	125265201	125259562	125265201	0.00124683	A	G	SCARB1	0	intronic	4.426	2b	4	5	3.273e-07	5.10701	0.0175	0.003426	0.8974	0.128946	0.0007	0.0055
129	13	rs703212	33040430	32989928	33330389	0.00851445	G	A	N4BP2L2	0	intronic	9.823		4	15	7.054e-06	4.49205	0.01871	0.004164	0.01846	2.35626	0.0153	0.0065
130	13	rs17447487	41495245	41256360	41689067	0.00107164	C	T	TPTE2P5:SUGT1P3	0:0	ncRNA_intronic	6.73	2b	1	1	3.6e-07	5.08898	0.02949	0.005795	0.1105	-1.59595	-0.015	0.0094
131	13	rs4942860	50198398	50121511	50207220	0.0007236	G	A	RP11-432M24.4	3613	intergenic	3.465	7	5	15	1.808e-07	5.21807	0.01625	0.003114	0.496	-0.680797	-0.0035	0.0051
132	13	rs11838776	111040681	111015628	111043309	0.0005514	G	A	COL4A2	0	intronic	8.146	3a	1	7	1.237e-07	5.28794	0.01925	0.00364	0.8355	0.207653	0.0012	0.0056
133	14	rs11621792	24871926	24871530	24883887	0.000308732	C	T	NYNRIN	0	intronic	1.057	6	1	5	7.634e-08	-5.37557	-0.01671	0.003108	0.2058	-1.2652	-0.0065	0.0051
134	14	rs6571939	39927605	39915197	39942467	0.00337047	G	A	RP11-111A21.1	16438	intergenic	0.258	6	5	15	1.099e-06	-4.87303	-0.01563	0.003208	0.8832	0.146914	0.0007	0.0051
135	14	rs7157785	64235556	64070551	64241914	0.00164015	G	T	RP11-804M7.2	6688	intergenic	2.776	4	5	15	4.929e-07	-5.02906	-0.02056	0.004088	0.4028	-0.836631	-0.0057	0.0068
136	14	rs58775580	71095628	71089662	71096344	0.000910823	C	T	CTD-2540L5.5:CTD-2540L5.6	0:0	ncRNA_intronic	1.716	6	5	15	2.447e-07	5.16171	0.01705	0.003303	0.4032	-0.83592	-0.0046	0.0055
137	14	rs72702354	94643207	94493816	94926274	2.43078e-07	A	G	PPP4R4	0	intronic	0.468	2b	1	13	4.554e-13	-7.23798	-0.06898	0.00953	0.1817	-1.33554	-0.0183	0.0137
138	15	rs422137	58709182	58671559	58716615	1.66725e-07	G	A	ALDH1A2:LIPC	0:0	intronic	0.108		5	15	1.377e-39	-13.166	-0.04269	0.003242	0.03619	2.09479	0.0109	0.0052
139	15	rs11635502	63771730	63735743	63795628	9.53555e-06	G	A	AC007950.1	10179	intergenic	4.229	4	2	7	2.18e-09	-5.98379	-0.02078	0.003472	0.02907	2.18254	0.0117	0.0054
140	15	rs58661304	75047699	75047699	75047699	0.00551979	A	C	CYP1A2	0	UTR3	3.701	6	5	15	2.387e-06	-4.71755	-0.05111	0.01083	0.2458	1.16061	0.0195	0.0168
141	16	rs184648746	15189958	14468522	15875419	0.00953621	G	A	PDXDC1:RP11-72I8.1	0:0	ncRNA_intronic	0.004	6	5	15	4.06e-06	-4.60829	-0.09811	0.02129	0.8169	-0.231534	-0.0128	0.0553
142	16	rs117427818	57010486	56767381	57088865	2.02495e-07	C	T	CETP	0	intronic	1.128	7	5	15	5.966e-35	12.3337	0.08914	0.007226	0.07806	1.76206	0.0213	0.0121
143	16	rs112595563	68054788	67699948	68427182	1.32354e-06	A	G	DUS2	0	intronic	1.049	6	4	5	1.554e-10	6.39998	0.02317	0.00362	0.1458	-1.45453	-0.0086	0.0059
144	16	rs10048111	72053141	71583859	72256911	4.0991e-08	C	T	DHODH	0	intronic	3.235	4	4	5	4.251e-14	-7.55308	-0.0236	0.003125	5.167e-05	-4.04794	-0.0204	0.005
145	17	rs216195	2203167	1953037	2220815	0.000272823	T	G	SMG6	0	exonic	23.1	5	4	4	5.62e-08	-5.43049	-0.01809	0.00333	0.5902	0.538546	0.0029	0.0054
146	17	rs55714927	7080316	7063650	7175379	3.06684e-07	C	T	ASGR1	0	exonic	12.82	4	1	14	2.449e-13	7.32167	0.02907	0.00397	0.7336	-0.340341	-0.0025	0.0073
147	17	rs150688657	7505801	7461267	7578837	4.28334e-05	G	A	FXR2	0	intronic	0.59	7	4	4	1.205e-08	-5.69902	-0.03006	0.005275	0.02858	-2.18923	-0.0181	0.0083
148	17	rs871841	8216468	8125541	8220357	0.0012783	T	C	ARHGEF15	0	exonic	16.25		2	14	1.145e-06	-4.86493	-0.01482	0.003046	0.001881	3.10841	0.0156	0.005
149	17	rs28811342	18125845	18040404	18267491	0.000186366	T	C	LLGL1	3055	intergenic	6.288	7	5	5	3.382e-08	-5.52041	-0.02154	0.003902	0.9405	-0.0746414	-0.0005	0.0062
150	17	rs28647848	27038533	26887271	27065211	1.8335e-05	G	A	PROCA1	0	intronic	4.697	4	1	1	2.295e-09	5.97542	0.03219	0.005386	0.8	0.253347	0.0022	0.0087
151	17	rs3110061	28652880	27893015	29150255	6.51434e-06	C	T	TMIGD1	0	intronic	7.667		5	15	8.617e-10	6.13312	0.02003	0.003266	0.2184	-1.23079	-0.0062	0.0051
152	17	rs4795393	37893484	37827163	37903730	0.00312804	T	C	GRB7	695	upstream	1.901	5	1	14	1.373e-06	-4.82888	-0.01542	0.003194	0.09413	-1.674	-0.0088	0.0052
153	17	rs34685754	65374725	65335398	65422576	0.000445792	G	A	PITPNC1	0	intronic	4.157	4	1	1	1.202e-07	5.29319	0.01702	0.003216	0.1776	1.34818	0.0071	0.0053
154	17	rs77262773	67249711	66945345	67424508	1.85461e-07	C	T	ABCA5	0	intronic	11.95	5	4	15	5.566e-22	-9.63725	-0.1087	0.01127	0.05437	-1.92388	-0.0327	0.017
155	17	rs17561950	76392144	76357378	76406184	5.76016e-06	G	A	PGS1	0	intronic	3.421	7	4	4	6.467e-10	-6.17861	-0.01942	0.003142	0.4921	-0.686973	-0.0034	0.005
156	18	rs9953300	46541607	46458337	46541607	2.96474e-07	G	A	RP11-15F12.1	8465	intergenic	0.614	7	5	15	3.676e-12	-6.94911	-0.09347	0.01345	0.5761	0.55909	0.0153	0.0274
157	18	rs7231795	47135972	47096982	47179901	1.94999e-07	T	C	LIPG	16699	intergenic	5.353	2b	2	15	6.656e-12	-6.86485	-0.02157	0.003142	0.06663	1.83416	0.0095	0.0052
158	19	rs11669202	11106790	10901440	11274530	4.0991e-08	T	C	SMARCA4	0	intronic	0.795	3a	4	4	7.669e-20	9.11776	0.02899	0.003179	0.000397	3.54207	0.0185	0.0052
159	19	rs75916629	20213781	20213781	20479901	2.45924e-07	A	G	ZNF90	0	intronic	2.946	6	4	9	2.16e-11	6.69478	0.0823	0.01229	0.1928	1.30234	0.0239	0.0184
160	19	rs34827707	45541782	45232161	46018119	1.24862e-07	G	A	RELB	329	upstream:downstream	1.868	7	1	5	1.54e-25	10.4453	0.1206	0.01154	0.01346	2.47136	0.0479	0.0194
161	19	rs3764613	46896217	46896217	46907186	0.00404697	G	A	PPP5C	0	UTR3	0.052	4	2	5	1.757e-06	4.77954	0.01471	0.003078	0.1472	1.44949	0.0074	0.0051
162	20	rs761248	17848206	17841273	17850778	3.18979e-05	T	G	RP5-905G11.3	19800	intergenic	3.244		2	15	4.308e-09	5.87191	0.01994	0.003396	0.8219	-0.225102	-0.0012	0.0054
163	20	rs17123658	31390840	31329704	31471012	0.00734464	C	A	DNMT3B	0	intronic	1.382	7	4	4	2.985e-06	-4.67185	-0.01484	0.003177	0.6672	-0.429994	-0.0022	0.0051
164	20	rs12481365	34131396	34033548	34194243	2.72337e-07	C	T	ERGIC3	0	intronic	0.059	7	4	4	2.434e-12	7.00705	0.0299	0.004267	0.3363	0.961502	0.0068	0.0071
165	20	rs4142393	40078085	40021179	40268334	0.000610374	C	T	CHD6	0	intronic	0.309	6	4	4	2.537e-07	-5.15495	-0.01692	0.003283	0.02482	2.24419	0.0112	0.005
166	20	rs8122897	46866655	46860260	46879144	0.00914873	A	G	SNORD36	101888	intergenic	0.224	2b	5	15	4.73e-06	4.57642	0.01614	0.003527	0.2038	1.2708	0.0074	0.0058
167	20	rs6022850	52535400	52532596	52564201	0.00106772	C	T	BCAS1	17915	intergenic	1.557	4	1	5	3.136e-07	-5.11508	-0.01577	0.003083	0.2634	-1.11839	-0.0056	0.005
168	21	rs2070865	40715519	40513750	40719241	2.66267e-05	C	T	HMGN1	0	intronic	0.641		3	4	5.731e-09	-5.82442	-0.01846	0.003169	0.06514	-1.8443	-0.0092	0.005
169	22	rs144492556	17414670	17414670	17414670	0.00942337	G	A	IGKV1OR22-1	0	ncRNA_exonic	11.46	5	7	15	1.331e-05	4.35495	0.05892	0.01353	0.002254	3.05455	0.0588	0.0192
170	22	rs5754102	21916272	21798351	21985094	4.81893e-07	C	A	UBE2L3	0	intronic	5.108	6	5	15	3.655e-11	6.61743	0.02818	0.004258	0.6775	-0.415877	-0.0028	0.0067
The build used to determine the base pair position was GRCh37/Hg19

## Sheet: SBP_DEP
locusnum	CHR	LEAD_SNP	LEAD_BP	MinBP	MaxBP	FDR	A1	A2	nearestGene	dist	func	CADD	RDB	minChrState	commonChrState	PVAL_in_SBP	Z_in_SBP	BETA_in_SBP	SE_in_SBP	PVAL_in_DEP	Z_in_DEP	BETA_in_DEP	SE_in_DEP
1	1	rs307359	1280014	1124343	1358442	0.000332891	G	A	DVL1	0	intronic	7.683	4	2	5	5.175e-09	-5.84144	-0.3786	0.0648	0.9503	0.06233	0.0007	0.0108
2	1	rs2748969	1867377	1658343	1892325	1.06009e-07	C	T	C1orf222	0	intronic	2.434	3a	5	15	5.699e-21	9.39542	0.2998	0.0319	0.07684	-1.76932	-0.0093	0.0053
3	1	rs2493291	3329384	3303446	3343802	1.04373e-07	C	T	PRDM16	0	intronic	4.203		4	15	1.847e-21	9.5133	0.4208	0.0442	0.07066	1.80766	0.0132	0.0073
4	1	rs9661802	6678864	6644723	6866978	2.39508e-06	A	C	PHF13	0	intronic	1.929	7	4	5	2.717e-12	6.99164	0.2244	0.0321	0.4574	-0.743135	-0.0039	0.0053
5	1	rs1763839	8473336	8390051	8888842	5.9874e-06	G	A	RERE	0	intronic	3.139	6	4	5	1.707e-10	6.38562	0.2037	0.0319	3.108e-05	-4.16541	-0.0224	0.0054
6	1	rs1815614	9441838	9434969	9454253	1.2831e-07	A	G	SPSB1	12246	intergenic	0.181	6	5	15	3.729e-14	7.57011	0.2348	0.031	0.1866	-1.3207	-0.0068	0.0052
7	1	rs17035646	10796547	10763241	10802977	7.01844e-08	G	A	CASZ1	0	intronic	6.408	5	5	15	1.386e-56	15.8509	0.5131	0.0324	0.01403	2.45649	0.0131	0.0053
8	1	rs11581010	11212458	11100898	11344629	0.0029361	A	G	MTOR:RNU6-537P	0:0	ncRNA_exonic	11.23	2b	4	4	1.811e-07	5.21776	0.1867	0.0358	0.9533	-0.0585632	-0.0003	0.0059
9	1	rs80307360	11859132	11829797	11986229	9.99301e-08	C	T	MTHFR	0	intronic	3.059	6	4	4	3.296e-43	-13.7814	-0.9161	0.0665	0.05665	1.906	0.0209	0.0109
10	1	rs7553381	15480494	15456263	15504785	0.00104042	A	C	TMEM51	0	intronic	6.968	4	1	1	3.759e-08	-5.50182	-0.1963	0.0357	0.5754	0.560116	0.0033	0.0059
11	1	rs12746673	16050470	15784019	16064411	7.10945e-08	A	C	PLEKHM2:RP11-288I21.1	0:0	ncRNA_intronic	7.303	5	4	4	5.675e-15	7.81097	0.2899	0.0371	0.01467	-2.44042	-0.0149	0.0061
12	1	rs12724366	20798620	20773908	20834610	0.00218909	A	G	CAMK2N1	10263	intergenic	11.22	6	5	14	1.691e-07	5.23045	0.2236	0.0427	0.2075	1.26047	0.0089	0.0071
13	1	rs2807337	22577371	22556240	22580752	0.000180992	C	T	MIR4418	15360	intergenic	18.31	2b	5	14	2.777e-09	5.94427	0.1864	0.0314	0.257	1.13351	0.0059	0.0052
14	1	rs4320727	25351581	25325837	25390827	3.04586e-07	A	G	MIR4425	1503	intergenic	0.117	5	5	14	9.888e-14	7.44239	0.2338	0.0314	0.7673	-0.295908	-0.0015	0.0052
15	1	rs79598313	27284913	26933591	27696330	1.04775e-05	C	T	C1orf172	0	intronic	0.392	7	5	14	2.4e-11	6.67935	0.6651	0.0996	0.694	-0.393433	-0.0066	0.0169
16	1	rs4908348	28706949	28515803	29169593	1.1169e-06	T	G	PHACTR4	0	intronic	1.71	6	4	5	8.066e-13	7.16003	0.2366	0.033	0.5224	-0.63965	-0.0035	0.0055
17	1	rs72665002	32399582	32327685	32414767	0.00507725	C	T	PTP4A2	0	intronic	4.643	6	1	7	7.51e-07	-4.94769	-0.3159	0.0639	0.1618	1.39904	0.0145	0.0103
18	1	rs148014849	33707240	33358329	33911068	0.0086009	A	G	ZNF362	14905	intergenic	1.208	5	5	15	1.14e-06	-4.86579	-0.5835	0.1199	0.9538	-0.0579355	-0.0012	0.0205
19	1	rs12044531	38453041	38245517	38465315	1.24293e-07	G	A	SF3A3	0	intronic	1.938	4	4	4	7.568e-15	7.77461	0.2426	0.0312	0.2101	-1.25329	-0.0063	0.0051
20	1	rs34393348	39328203	39302020	39380385	0.00637544	C	A	RP5-864K19.4	0	ncRNA_intronic	8.984	5	1	5	9.805e-07	4.89551	0.1577	0.0322	0.2529	1.14333	0.0061	0.0053
21	1	rs11210029	41865293	41831554	41879722	1.79036e-05	A	G	FOXO6	16030	intergenic	2.063	5	2	14	8.919e-11	-6.48422	-0.203	0.0313	0.07176	1.80064	0.0093	0.0052
22	1	rs10749842	42545694	42357303	42767537	1.17618e-07	A	G	HNRNPFP1	38293	intergenic	1.745	6	9	15	1.713e-19	9.03024	0.2752	0.0305	0.144	-1.46106	-0.0073	0.005
23	1	rs2251804	43917409	43759733	44145130	1.1905e-07	T	C	SZT2:HYI	0:0	UTR3	4.339	1f	3	4	1.869e-15	-7.94974	-0.2434	0.0306	0.1561	-1.41831	-0.0072	0.005
24	1	rs4926923	48109225	48105228	48173971	0.000168754	T	C	AL591415.1	22375	intergenic	3.589	5	2	15	2.56e-09	5.95758	0.3199	0.0537	0.2215	1.22255	0.011	0.009
25	1	rs11579440	49052423	49038890	49067348	4.97487e-05	T	C	AGBL4	0	UTR3	6.336	7	9	15	3.236e-10	6.28703	0.2674	0.0425	0.36	0.915365	0.0065	0.0071
26	1	rs12063422	54585415	54584278	54596842	0.00639317	T	C	TCEANC2	7222	intergenic	3.388	5	1	15	6.784e-07	-4.96745	-0.1535	0.0309	0.9688	0.0391134	0.0002	0.0051
27	1	rs12140413	56586056	56432743	56798093	5.42034e-08	C	T	RP1-158P9.1	25336	intergenic	0.507	7	7	15	8.948e-16	8.04049	0.2872	0.0357	0.006036	-2.74582	-0.0164	0.006
28	1	rs697594	58953898	58953898	59048962	0.00802384	G	A	DAB1:OMA1	0:0	intronic	0.031	7	5	5	1.414e-06	-4.82302	-0.1966	0.0408	0.2815	1.07696	0.0074	0.0068
29	1	rs12753566	59654019	59612507	59741856	1.10077e-07	T	C	RP11-470E16.1	0	ncRNA_intronic	0.195	7	5	15	5.866e-16	8.09207	0.271	0.0335	0.09497	1.66974	0.0093	0.0056
30	1	rs4439379	61782375	61774969	61833586	0.00189875	A	C	NFIA	0	intronic	20.5	5	5	15	8.923e-08	5.34739	0.1867	0.0349	0.9182	-0.102701	-0.0006	0.0057
31	1	rs12136922	67007389	66983920	67221552	9.22735e-06	A	G	SGIP1	0	intronic	3.629	6	5	15	2.689e-11	6.66267	0.2027	0.0304	0.1488	1.44378	0.0072	0.005
32	1	rs658780	78555928	78006124	78687156	0.000189423	T	G	GIPC2	0	intronic	3.153		5	15	5.285e-09	-5.83794	-0.2028	0.0347	0.0299	-2.17141	-0.0125	0.0057
33	1	rs10747396	82954952	82910557	82962840	0.0027546	C	T	RP11-147G16.1	228134	intergenic	0.807	7	5	15	2.805e-07	5.1361	0.1611	0.0314	0.1303	1.51292	0.0079	0.0052
34	1	rs2892987	87932732	87889712	87964041	0.000202734	G	A	RNA5SP52	13675	intergenic	0.039	7	14	15	2.948e-09	5.93447	0.3223	0.0543	0.4087	-0.826184	-0.0074	0.0089
35	1	rs7554456	89344649	88964514	89447978	1.36463e-07	C	T	GTF2B	0	intronic	2.791	2b	4	5	9.951e-22	9.57741	0.2998	0.0313	0.3944	-0.851665	-0.0045	0.0052
36	1	rs2065152	90228519	90151382	90283067	0.00317875	C	T	LRRC8C:RP11-302M6.4	0:0	intronic	11	1f	1	2	8.122e-07	4.93241	0.155	0.0314	0.008827	-2.61868	-0.0136	0.0052
37	1	rs11164868	93524944	93524045	93524944	0.00816882	C	T	MTF2	19847	intergenic	4.761	6	5	15	1.044e-06	-4.88316	-0.3527	0.0722	0.9576	0.0531656	0.0006	0.0121
38	1	rs7514579	94051350	93899133	94066635	7.18668e-05	A	C	BCAR3	0	intronic	0.47	3a	2	5	5.452e-10	6.20551	0.2243	0.0361	0.4628	-0.734244	-0.0044	0.006
39	1	rs75088623	94680185	94580044	94858684	0.00033248	A	G	ARHGAP29	0	intronic	1.407	7	4	15	5.101e-09	5.84384	0.1991	0.0341	0.99	-0.0125335	-0.0001	0.0056
40	1	rs10783006	95801284	95749483	95833778	0.00552201	G	T	RP11-14O19.1	15522	intergenic	0.627	6	5	15	8.106e-07	-4.9328	-0.1508	0.0306	0.2091	-1.25604	-0.0113	0.009
41	1	rs2797536	111193044	111180543	111231499	0.00131015	G	A	AL365361.1	2519	intergenic	4.85	5	5	15	5.501e-08	-5.43431	-0.1689	0.0311	0.5648	-0.575727	-0.0029	0.0051
42	1	rs2786989	112148362	112143899	112269872	0.0029869	T	G	RAP1A:LINC01160	0:0	ncRNA_intronic	6.139		5	7	2.089e-07	5.19124	0.225	0.0433	0.6355	-0.474	-0.0033	0.007
43	1	rs1175651	113022154	113022154	113055752	1.09312e-07	C	T	WNT2B	0	intronic	0.308	6	9	15	3.463e-19	8.95289	0.3344	0.0374	0.09126	1.68879	0.0107	0.0063
44	1	rs11102916	115836746	114900153	115878805	1.38268e-07	C	A	RP4-663N10.1:NGF	0:0	ncRNA_intronic	5.83		4	15	5.368e-17	8.37834	0.8955	0.1069	0.4288	-0.791247	-0.0144	0.0181
45	1	rs1707112	117872541	117818054	117875463	0.00640844	G	A	RP11-39H13.1	8582	intergenic	1.355	7	14	15	8.082e-07	4.93338	0.1484	0.0301	0.5356	-0.61948	-0.0031	0.005
46	1	rs11204684	150608894	150534368	150958977	0.00058508	G	A	ENSA	6805	intergenic	2.239	5	5	5	1.902e-08	-5.62069	-0.1716	0.0305	0.2287	-1.20371	-0.0061	0.005
47	1	rs76719272	156129796	156044938	156158777	0.000202478	C	T	SEMA4A	0	intronic	15.14	5	4	5	2.97e-09	-5.93325	-0.2738	0.0461	0.3938	0.852746	0.0067	0.0078
48	1	rs10800050	164773263	164740099	164788056	0.00393533	A	G	PBX1	0	intronic	0.547	6	4	5	3.012e-07	5.12269	0.1951	0.0381	0.9151	0.106608	0.0007	0.0064
49	1	rs4573493	166023209	166023209	166023209	0.000824709	T	C	FAM78B	3464	intergenic	7.072	7	14	15	3.86e-08	5.49714	0.1668	0.0303	0.1253	-1.5329	-0.0077	0.005
50	1	rs12731646	169090660	169088388	169332898	9.09698e-05	C	T	ATP1B1	0	intronic	1.78	4	2	5	7.212e-10	-6.16137	-0.189	0.0307	0.6544	-0.447658	-0.0023	0.0051
51	1	rs10911356	172209747	172189059	172299468	0.00480186	A	G	DNM3	0	intronic	6.025	5	5	15	8.01e-07	-4.93512	-0.1815	0.0368	0.09033	-1.69366	-0.0103	0.0061
52	1	rs1043069	180859368	180569185	180883292	1.37259e-07	T	G	XPR1	0	UTR3	15.23		5	15	5.261e-14	7.52527	0.234	0.0311	0.06824	-1.82342	-0.0094	0.0052
53	1	rs6684423	181560367	181560367	181586684	0.000947836	T	G	CACNA1E	0	intronic	3.055	5	5	15	4.61e-07	5.04187	0.2426	0.0481	2.955e-05	-4.17691	-0.0324	0.0078
54	1	rs4651224	184585182	184448108	184585182	2.38245e-05	C	T	C1orf21	0	intronic	2.528	6	5	15	9e-11	6.48286	0.1986	0.0306	0.5744	0.561583	0.0029	0.0051
55	1	rs12039277	188362298	188314180	188607975	0.00146684	G	A	RP11-669M2.1	115370	intergenic	0.487	7	9	15	6.043e-08	-5.41752	-0.1651	0.0305	0.7964	0.258009	0.0013	0.0051
56	1	rs1007460	193510827	193510827	193546758	0.000475891	C	T	RP11-21J7.1	137196	intergenic	2.626	6	2	15	9.798e-09	-5.73419	-0.175	0.0305	0.7622	0.302593	0.0015	0.005
57	1	rs12042924	197297417	196580039	197310096	9.85399e-05	T	C	CRB1	0	intronic	7.248	5	5	15	2.624e-09	-5.95354	-0.1807	0.0303	0.01142	-2.52958	-0.0127	0.005
58	1	rs33996239	203109801	203071897	203138776	0.000917816	C	T	ADORA1	0	intronic	7.08	5	4	14	3.39e-08	-5.52	-0.3655	0.0662	0.4055	0.831839	0.009	0.0108
59	1	rs16852778	204051441	204014607	204056212	0.000873585	C	T	SOX13	0	intronic	3.345	4	5	7	7.699e-08	5.37404	0.2287	0.0426	0.01866	2.35225	0.0163	0.0069
60	1	rs2629665	207220800	207193177	207253165	8.50734e-05	C	A	YOD1	0	UTR3	4.869		1	5	6.027e-09	-5.81601	-0.1795	0.0309	0.00122	3.23416	0.0163	0.005
61	1	rs2724377	207974818	207905877	208140468	2.60128e-05	A	G	C1orf132	44	downstream	0.428		4	5	1.286e-10	6.42882	0.1938	0.0301	0.2166	-1.23562	-0.0062	0.005
62	1	rs622832	209974232	209950760	210055630	0.000115239	C	A	IRF6	0	intronic	6.178		2	14	1.176e-09	-6.08348	-0.2294	0.0377	0.4378	0.775914	0.0048	0.0062
63	1	rs1502360	217317714	217312568	217349340	0.000300409	T	G	ESRRG	6616	intergenic	3.225		5	15	1.355e-08	-5.67898	-0.1797	0.0317	0.01871	2.35126	0.0123	0.0053
64	1	rs11117882	217736417	217716862	217890974	1.26895e-07	A	G	GPATCH2	0	intronic	0.081	5	5	15	1.693e-14	-7.67203	-0.2741	0.0357	0.2424	1.16901	0.0069	0.0059
65	1	rs12088448	218546170	218537310	218549354	0.00427757	A	C	TGFB2	0	intronic	9.223	6	5	15	3.376e-07	-5.10115	-0.1624	0.0318	0.9963	0.00463728	0	0.0054
66	1	rs6685647	219482376	219468225	219581414	0.0070924	G	A	RP11-135J2.3	83536	intergenic	4.484	7	4	15	1.436e-06	4.81994	0.1745	0.0362	0.1202	-1.55393	-0.0094	0.0061
67	1	rs4595370	221298122	221152602	221373199	3.01777e-05	G	A	RP11-453O22.1	9084	intergenic	6.451	7	9	15	1.73e-10	-6.38358	-0.2092	0.0328	0.1636	-1.39307	-0.0076	0.0054
68	1	rs3219142	226552068	226540190	226607416	0.00539903	G	A	PARP1	0	intronic	4.915		3	4	5.157e-07	5.02038	0.1921	0.0383	0.9127	0.109634	0.0007	0.0064
69	1	rs80096292	228125436	228075694	228740515	9.06202e-08	G	T	WNT9A	0	intronic	2.356	5	4	15	1.491e-14	-7.6883	-0.3967	0.0516	0.03643	-2.0921	-0.0181	0.0086
70	1	rs13376410	230865882	230778491	230879952	9.53591e-08	T	G	RP11-99J16__A.2:RN7SL467P	0:0	ncRNA_exonic	3.423	7	5	15	7.581e-18	-8.60576	-0.321	0.0373	0.0455	-2	-0.0123	0.0062
71	1	rs1565440	243387788	243197475	243500994	0.000727789	G	A	CEP170	0	intronic	2.018		4	5	1.935e-08	5.61771	0.1746	0.0311	0.777	-0.283231	-0.0015	0.0051
72	1	rs504130	244166416	244144876	244182674	0.00377201	G	A	RP11-278H7.1	0	ncRNA_intronic	4.291		2	15	6.387e-07	4.97913	0.1697	0.0341	0.04757	1.98119	0.0111	0.0056
73	1	rs4399196	249171879	249171879	249172381	0.00481094	T	C	AL672294.1	12883	intergenic	1.036	7	5	15	4.426e-07	5.04966	0.176	0.0349	0.7854	-0.272289	-0.0016	0.0059
74	2	rs2175337	9298590	9272857	9304212	0.00878504	A	C	RP11-734K21.4	12354	intergenic	0.034	6	5	15	2.526e-06	4.70602	0.146	0.031	0.05733	-1.90079	-0.0098	0.0051
75	2	rs60104707	12995416	12912753	13045563	0.00832362	A	C	AC064875.2	111493	intergenic	5.633	6	5	15	2.395e-06	4.71687	0.2348	0.0498	0.04967	-1.96279	-0.0162	0.0083
76	2	rs67720684	18975439	18868661	19011356	0.00113885	C	A	AC106053.1	6420	intergenic	0.383	6	5	15	3.849e-08	5.49764	0.1943	0.0353	0.8987	-0.127304	-0.0008	0.0059
77	2	rs62126628	19714200	19697223	19774005	1.26392e-07	C	T	AC010096.2	25588	intergenic	0.941	6	14	15	7.347e-15	7.77836	0.254	0.0326	0.2358	-1.18555	-0.0064	0.0054
78	2	rs342130	20715656	20715656	20725454	0.000139132	G	A	AC012065.4	14584	intergenic	1.667		5	15	1.339e-09	6.06265	0.1886	0.0311	0.8039	-0.248303	-0.0013	0.0052
79	2	rs4665624	23875990	23869751	23882347	0.00050668	A	C	KLHL29	0	intronic	0.196	5	4	15	1.354e-08	5.67911	0.1808	0.0318	0.3437	0.94688	0.0051	0.0054
80	2	rs55701159	25139596	24690909	25447500	4.51953e-08	T	G	ADCY3	0	intronic	1.345	5	4	5	1.732e-16	8.23931	0.3959	0.0481	0.003412	-2.92795	-0.0232	0.0079
81	2	rs7562	28635740	28602911	28668615	1.26553e-07	T	C	FOSL2	0	UTR3	5.614	5	4	4	3.259e-14	7.58759	0.2313	0.0305	0.2379	-1.18025	-0.006	0.005
82	2	rs62134623	36599779	36599779	36599779	0.00281213	A	G	CRIM1	0	intronic	3.434	7	2	7	2.104e-07	5.18991	0.2993	0.0577	0.4306	0.788165	0.0075	0.0095
83	2	rs6742641	37531523	37162975	37578303	1.15294e-07	T	G	PRKD3	0	intronic	0.854	6	4	5	5.652e-15	-7.81148	-0.2424	0.031	0.1263	-1.52886	-0.0079	0.0052
84	2	rs12471513	37992910	37961426	37993767	0.00323732	C	T	AC006369.3	18720	intergenic	5.804	5	2	15	3.66e-07	5.08584	0.1736	0.0341	0.1336	1.50006	0.0093	0.0062
85	2	rs2192774	40615130	40509865	40624522	1.54876e-07	G	A	SLC8A1	0	intronic	2.934		5	15	7.245e-14	-7.48335	-0.2261	0.0302	0.04297	-2.024	-0.0102	0.0051
86	2	rs1864434	43385691	43363116	43443768	8.1969e-08	C	T	THADA	8108	intergenic	4.859	2b	2	7	3.39e-14	7.58248	0.2407	0.0317	0.02443	2.2503	0.0119	0.0053
87	2	rs687914	45878760	45863787	45912640	1.87746e-06	G	T	PRKCE	0	UTR5	19.01	4	1	1	1.897e-12	7.04185	0.248	0.0352	0.4139	0.81705	0.0049	0.0059
88	2	rs6545155	50429861	50303022	50646855	0.00538159	T	C	NRXN1	0	intronic	5.127	6	14	15	5.778e-07	4.99849	0.1821	0.0364	0.6126	-0.506366	-0.0031	0.006
89	2	rs10189186	53025757	52945565	53279637	1.30194e-05	A	G	AC010967.2	0	ncRNA_intronic	2.722	6	5	15	3.912e-10	6.2575	0.1893	0.0302	0.0007213	3.38135	0.0169	0.005
90	2	rs13016772	55779476	55667407	55985967	1.63021e-06	T	C	SMEK2	0	intronic	0.66	7	4	5	1.227e-12	7.1023	0.2522	0.0355	0.9958	-0.00526394	0	0.0059
91	2	rs1019264	60012802	59999616	60103493	0.00015676	G	A	RP11-444A22.1	0	ncRNA_intronic	8.877		9	15	2.031e-09	-5.99531	-0.1867	0.0311	0.3589	0.917463	0.0047	0.0051
92	2	rs13027161	60607728	60565568	60697464	0.000821856	T	C	AC007381.2	0	ncRNA_intronic	3.613	4	5	15	2.48e-08	-5.57467	-0.1715	0.0308	0.6536	0.448767	0.0023	0.0051
93	2	rs11125883	61710573	61358620	61836773	0.000326293	A	C	RP11-355B11.2:XPO1	0:0	ncRNA_exonic	2.931	6	4	4	9.44e-09	5.7405	0.1799	0.0313	0.08335	1.73157	0.009	0.0052
94	2	rs13015703	64281797	63317516	64410700	0.000123446	C	T	AC012368.1	31686	intergenic	8.654	4	5	15	1.445e-09	6.05039	0.2077	0.0343	0.3029	-1.03023	-0.006	0.0058
95	2	rs6756585	65340070	65235333	65386462	1.04344e-07	A	G	RAB1A	0	intronic	0.258	4	1	5	1.103e-15	8.01482	0.2602	0.0325	0.07056	-1.8083	-0.0097	0.0054
96	2	rs2300481	66782467	66729420	66803359	2.68618e-05	C	T	MEIS1	0	intronic	1.884	4	1	15	1.563e-10	6.3991	0.1981	0.031	0.1064	1.61459	0.0083	0.0052
97	2	rs6757906	68354727	68348011	68507531	0.000163152	A	C	WDR92	0	intergenic	5.675	6	4	5	1.847e-09	6.01072	0.1898	0.0316	0.6301	-0.481586	-0.0025	0.0052
98	2	rs2311412	69010557	68962137	69127058	0.000412224	C	T	ARHGAP25	0	intronic	2.467	7	4	15	7.362e-09	5.78245	0.1755	0.0303	0.9227	0.0970332	0.0005	0.005
99	2	rs13383272	69639911	69524593	69726040	0.000569541	G	A	NFU1	0	intronic	12.94	5	4	5	1.743e-08	-5.63575	-0.172	0.0305	0.2685	-1.10652	-0.0056	0.0051
100	2	rs2419077	71648425	71501091	71686337	0.000206818	G	T	ZNF638	0	intronic	1.538	6	4	5	1.073e-08	5.71877	0.1966	0.0344	0.007425	-2.67716	-0.0152	0.0057
101	2	rs4577304	73403040	73217599	73490412	0.000322456	T	C	RAB11FIP5	19190	intergenic	12.74	4	1	10	4.987e-09	-5.84761	-0.1767	0.0302	0.8944	-0.132739	-0.0007	0.005
102	2	rs11676109	77711839	77691671	77742734	0.0081272	T	C	LRRTM4	0	intronic	4.4	6	5	15	1.668e-05	4.30525	0.1321	0.0307	0.0002234	3.69097	0.0189	0.0051
103	2	rs6739405	79645740	79633879	79715302	0.00871415	T	C	CTNNA2	0	intronic	3.204	5	9	15	3.887e-06	4.61733	0.1553	0.0336	0.013	-2.48377	-0.0137	0.0055
104	2	rs11689667	85491365	85480107	85513238	1.74328e-05	T	C	TCF7L1	0	intronic	3.12	6	5	7	6.663e-11	6.52805	0.1983	0.0304	0.2459	-1.16037	-0.0058	0.005
105	2	rs2003931	86456836	86064849	86559358	1.2551e-07	G	A	REEP1	0	intronic	0.431		4	15	3.665e-14	-7.57236	-0.2398	0.0317	0.1743	-1.35852	-0.0071	0.0052
106	2	rs12622050	101579454	101576746	101663722	0.00288933	G	A	NPAS2	0	intronic	4.136	5	4	5	6.684e-07	4.97033	0.1834	0.0369	0.009776	-2.58365	-0.016	0.0062
107	2	rs6753060	105210762	105190420	105235451	0.00337172	T	C	AC013402.3	8949	intergenic	3.996	6	9	15	2.631e-07	5.14813	0.1565	0.0304	0.5743	-0.56173	-0.0029	0.0051
108	2	rs72819755	106126467	106101980	106142896	0.000524856	T	C	FHL2	71496	intergenic	2.64	6	5	15	2.846e-08	5.55066	0.2904	0.0523	0.02957	-2.1758	-0.0186	0.0085
109	2	rs13006904	107550073	107529034	107559994	0.0053074	A	C	PPP1R2P5	7262	intergenic	6.378	6	5	15	5.088e-07	5.02296	0.1511	0.0301	0.8619	0.173956	0.0009	0.005
110	2	rs10207726	112744260	112654009	112921790	2.2348e-05	C	T	MERTK	0	intronic	7.986	1f	4	5	8.062e-11	-6.49944	-0.2142	0.033	0.5842	0.54726	0.003	0.0055
111	2	rs6737318	114083120	114065390	114113544	1.88381e-05	A	G	PAX8	46592	intergenic	7.556	2b	1	7	1.129e-10	6.44858	0.2348	0.0364	0.03952	-2.05873	-0.0124	0.006
112	2	rs6722177	114427176	114403586	114452229	0.00331619	T	C	AC017074.1	0	ncRNA_intronic	5.359	5	5	15	2.281e-07	5.17485	0.199	0.0384	0.8827	-0.147547	-0.001	0.0065
113	2	rs10864859	121440218	121429409	121483055	0.00117056	T	G	AC018866.1	3992	intergenic	0.118	5	5	14	5.069e-08	5.44887	0.3089	0.0567	0.3914	-0.857081	-0.008	0.0093
114	2	rs6723509	122000745	121970361	122025111	0.00028826	T	C	TFCP2L1	0	intronic	0.237	4	4	15	7.61e-09	5.77688	0.2531	0.0438	0.08722	1.71025	0.0123	0.0072
115	2	rs4456714	124885328	124795758	124920865	0.000957927	T	C	CNTNAP5	0	intronic	3.643	7	15	15	3.241e-08	-5.52789	-0.1912	0.0346	0.6069	-0.514504	-0.0029	0.0057
116	2	rs2573111	125966466	125803062	126051301	0.00262989	T	C	snosnR60_Z15	79975	intergenic	0.718	6	9	15	1.334e-06	4.83462	0.1535	0.0317	0.001225	3.23299	0.0171	0.0053
117	2	rs67323263	127262768	127016740	127308675	0.0023369	T	C	YWHAZP2	52243	intergenic	0.709	5	5	15	2e-06	-4.75342	-0.1774	0.0373	0.0001349	3.81734	0.0239	0.0062
118	2	rs17257081	135630498	135597628	135755629	0.000278044	A	G	CCNT2-AS1:ACMSD	0:0	ncRNA_intronic	1.815	7	5	15	6.351e-09	5.80724	0.2274	0.0392	0.1424	1.46691	0.009	0.0061
119	2	rs6730607	138379559	138081931	138421227	0.00344093	T	C	THSD7B	0	intronic	3.15	7	5	15	5.593e-07	-5.00477	-0.17	0.034	0.04485	-2.00606	-0.0112	0.0056
120	2	rs62172389	140378190	140195272	140476040	0.00459034	C	A	MRPS18BP2	47925	intergenic	2.895	5	9	15	5.258e-07	5.01665	0.1771	0.0353	0.3177	-0.999195	-0.0058	0.0058
121	2	rs7606205	144146311	144146311	144270813	0.000844095	A	C	ARHGAP15:AC096558.1:RP11-570L15.2	0:0:0	ncRNA_intronic	0.504	7	4	15	3.055e-08	-5.53826	-0.1843	0.0333	0.3543	-0.926281	-0.0051	0.0055
122	2	rs3820755	144964365	144946335	145121339	0.000743872	G	A	GTDC1	0	intronic	3.422		4	15	8.57e-08	5.3547	0.1633	0.0305	0.007055	-2.69424	-0.0136	0.005
123	2	rs55944332	145726621	145631340	145872366	3.15768e-07	A	G	TEX41	0	ncRNA_intronic	3.29	7	5	15	1.792e-13	-7.36346	-0.2613	0.0355	0.07408	1.78612	0.0106	0.0059
124	2	rs1234423	148801902	148537061	148801902	0.000896269	A	G	MBD5	0	intronic	10.17	6	5	15	5.945e-08	5.42045	0.21	0.0387	0.0451	2.00372	0.0128	0.0064
125	2	rs7605400	152947388	152942076	153198489	0.00273673	A	G	CACNB4	0	intronic	0.684	7	5	15	4.808e-07	5.03382	0.1551	0.0308	0.02079	2.31178	0.0118	0.0051
126	2	rs10497125	153971194	153731763	153980604	0.00165436	C	T	ATP5F1P4	44257	intergenic	0.189	7	9	15	8.999e-08	-5.34586	-0.2225	0.0416	0.3862	0.866529	0.0059	0.0068
127	2	rs1454326	158505857	158494100	158519652	0.00974442	T	C	ACVR1C	20339	intergenic	0.817	7	9	15	1.406e-06	4.82415	0.1886	0.0391	0.9758	-0.0303349	-0.0002	0.0065
128	2	rs72936986	159429379	159306290	159559834	0.00518141	A	C	PKP4	0	intronic	2.95	7	5	15	4.847e-07	5.03227	0.1688	0.0336	0.8828	0.147421	0.0008	0.0055
129	2	rs78441029	161363879	161080233	161368808	0.00159661	T	C	RBMS1	13573	intergenic	3.871	7	5	15	2.719e-07	-5.14195	-0.246	0.0478	0.008191	-2.64409	-0.0221	0.0084
130	2	rs55732192	162278233	161910943	162794085	2.45285e-05	G	T	TBR1	0	intronic	17.61	5	10	13	1.153e-10	-6.44539	-0.3358	0.0521	0.2326	1.19369	0.0105	0.0088
131	2	rs35566160	164928199	164699934	165177882	5.15955e-08	A	G	AC092684.1	0	ncRNA_intronic	3.109	5	5	15	4.361e-32	11.7907	0.4071	0.0345	0.00517	-2.79625	-0.0161	0.0058
132	2	rs573225	169757541	169753415	169812217	0.00218151	A	G	SPC25	0	intronic	13.62		1	15	1.187e-07	5.29549	0.171	0.0323	0.7476	-0.321806	-0.0017	0.0054
133	2	rs2288331	170592709	170375502	170597835	0.00344856	A	G	KLHL23	0	exonic	10.78	5	1	5	2.443e-07	5.16202	0.2135	0.0414	0.8607	-0.175483	-0.0012	0.0068
134	2	rs56412116	172398557	172298662	172401050	0.00756401	A	G	CYBRD1	0	intronic	7.629	6	4	15	1.149e-06	-4.86424	-0.1841	0.0378	0.4144	0.816175	0.0052	0.0064
135	2	rs79004963	173712261	173666806	173780607	0.00785063	G	A	RAPGEF4	0	intronic	1.298	4	5	15	2.954e-06	4.67399	0.304	0.065	0.01744	2.3773	0.0256	0.0108
136	2	rs6717268	174254430	174250867	174265527	0.00784445	T	C	CDCA7	20704	intergenic	1.293	5	5	15	1.548e-06	4.80494	0.155	0.0323	0.1724	1.36453	0.0074	0.0054
137	2	rs35808589	175563631	175391901	175586803	2.65502e-06	C	T	AC018890.6	0	ncRNA_intronic	0.015	5	5	14	2.655e-12	6.99487	0.2782	0.0398	0.9636	0.0456365	0.0003	0.0066
138	2	rs34727427	177016728	177004026	177071181	7.11431e-07	T	C	HOXD3:HOXD4	0:0	exonic	21.8	4	1	13	4.017e-13	-7.25499	-0.2353	0.0324	0.5116	0.656348	0.0035	0.0054
139	2	rs4894188	177520617	177490294	177573878	0.000293494	T	C	LINC01117	0	ncRNA_exonic	0.058	5	5	14	6.815e-09	5.79542	0.1775	0.0306	0.1551	-1.42175	-0.0073	0.0051
140	2	rs2695098	178775647	178599218	178928170	0.000313343	C	T	PDE11A	0	intronic	7.405	7	5	15	4.665e-09	5.8587	0.1818	0.031	0.9537	0.058061	0.0003	0.0051
141	2	rs12185628	179680971	179680971	179696164	0.00178474	T	C	TTN	0	intronic	3.074	5	4	15	2.03e-07	-5.19657	-0.1905	0.0367	0.03365	-2.12424	-0.0128	0.006
142	2	rs1486236	180739450	180665845	180741372	5.96786e-07	C	A	ZNF385B	13217	intergenic	1.815		7	15	2.96e-13	-7.2962	-0.2339	0.0321	0.5919	0.536085	0.0029	0.0053
143	2	rs62181569	181904158	181828140	182034448	0.000527537	G	A	UBE2E3	0	intronic	0.508	7	5	15	6.837e-08	-5.3954	-0.1784	0.0331	0.00325	-2.94305	-0.0165	0.0056
144	2	rs13395225	182946950	182847922	183113151	1.41738e-07	C	A	PPP1R1C	0	intronic	8.816	6	7	15	1.93e-14	-7.65521	-0.2931	0.0383	0.4997	-0.674962	-0.0043	0.0064
145	2	rs6739913	185033065	184989394	185277576	0.00114295	A	G	MIR548AE1	210636	intergenic	0.109	5	9	15	4.634e-08	-5.46481	-0.1824	0.0334	0.4777	-0.710007	-0.004	0.0056
146	2	rs28558491	187816321	187808781	188354127	9.30313e-05	T	C	AC018735.1	50281	intergenic	9.31	5	1	15	7.54e-10	-6.15432	-0.2114	0.0343	0.639	0.469097	0.0027	0.0057
147	2	rs1263120	191611401	191244826	191850566	9.96902e-08	T	C	AC006460.2	37958	intergenic	4.255		5	15	3.484e-14	7.57894	0.2293	0.0303	0.05597	-1.91127	-0.0095	0.005
148	2	rs57894654	197425493	197342834	197475599	0.00620916	C	T	HECW2	0	intronic	0.972	6	5	15	1.035e-06	-4.88486	-0.3347	0.0685	0.1758	1.3538	0.015	0.0111
149	2	rs296797	201102905	200714766	201214071	2.25335e-06	C	T	SPATS2L	67698	intergenic	0.341	7	5	15	2.155e-12	7.02407	0.2161	0.0308	0.8054	0.246365	0.0013	0.0051
150	2	rs17474056	203987554	203510773	204445015	1.1473e-07	T	C	NBEAL1	0	intronic	0.402	1b	4	5	4.058e-15	-7.85312	-0.238	0.0303	0.1224	1.54478	0.0078	0.0051
151	2	rs11692619	205084439	205077128	205104653	1.68067e-05	C	T	AC009498.1	8420	intergenic	0.069	7	9	15	1.264e-10	-6.43144	-0.2068	0.0321	0.0173	2.38027	0.0126	0.0053
152	2	rs12992348	208537440	208329196	208547287	1.21535e-07	G	A	AC079767.4	5691	intergenic	0.518	7	5	15	9.2e-18	8.58354	0.2669	0.0311	0.1797	-1.34168	-0.0069	0.0051
153	2	rs263678	211067603	210844176	211161715	0.0023633	G	A	AC006994.2:ACADL	0:0	ncRNA_intronic	0.083	7	4	15	3.111e-07	5.1166	0.1552	0.0303	0.03891	2.06514	0.0104	0.005
154	2	rs1047891	211540507	211540507	211664333	1.4641e-07	C	A	CPS1	0	exonic	20.8	6	4	15	1.367e-14	-7.69941	-0.2528	0.0328	0.6072	0.514074	0.0029	0.0057
155	2	rs12694277	213188795	213090009	213195197	0.000107987	C	T	ERBB4	0	intronic	6.277	7	5	15	1.796e-09	-6.01526	-0.2018	0.0335	0.04769	1.98012	0.0111	0.0056
156	2	rs4672666	213797513	213774488	213799651	0.0068188	A	G	AC079610.1	0	ncRNA_intronic	0.842		4	15	1.946e-06	4.75895	0.1451	0.0305	0.03203	2.14404	0.011	0.0051
157	2	rs1250258	216300185	216235538	216321123	1.15336e-07	T	C	FN1	0	intronic	5.283	1f	1	1	1.001e-19	-9.08884	-0.3119	0.0343	0.1266	1.52765	0.0087	0.0057
158	2	rs7584936	217699595	217687447	217714273	0.00575914	G	A	AC007563.5	0	ncRNA_intronic	2.76	7	5	15	6.635e-07	-4.97175	-0.2802	0.0564	0.5531	-0.593121	-0.0054	0.0091
159	2	rs2571445	218683154	218666889	218726025	1.2597e-07	G	A	TNS1	0	exonic	16.85		4	4	1.196e-18	8.81508	0.2717	0.0308	0.2304	1.19933	0.0062	0.0051
160	2	rs7578940	219083318	219051314	219192755	8.17903e-05	G	T	ARPC2	0	intronic	17.05	2b	1	2	1.095e-09	6.09491	0.1839	0.0302	0.05724	-1.90147	-0.0095	0.005
161	2	rs12468264	221166863	221110435	221229840	0.00642407	G	A	AC114765.1	0	ncRNA_intronic	4.643	5	7	15	3.772e-06	4.62357	0.1538	0.0333	0.003478	-2.92199	-0.0163	0.0056
162	2	rs2713552	227181683	226866226	227199263	1.17814e-07	T	G	AC068138.1	131595	intergenic	0.622	7	5	15	1.012e-14	7.73774	0.2419	0.0313	0.1456	-1.45525	-0.0075	0.0052
163	2	rs2894627	227910171	227759720	227952154	0.0091002	A	G	COL4A4	0	intronic	2.811		5	15	3.954e-06	4.61379	0.1426	0.0309	0.01552	-2.42001	-0.0123	0.0051
164	2	rs1044822	230629138	230601296	230854290	0.000282372	C	T	TRIP12	0	UTR3	7.95		4	4	5.156e-09	-5.84206	-0.248	0.0424	0.3702	-0.896099	-0.0064	0.0072
165	2	rs12694861	231270165	231235886	231291241	0.000331248	A	G	SP140L	1717	intergenic	5.487	7	4	5	9.39e-09	5.74139	0.1761	0.0307	0.09351	1.67717	0.0086	0.0051
166	2	rs13416292	234249921	234212494	234369791	0.00213798	C	A	SAG	0	intronic	0.091	5	5	15	1.179e-07	-5.29672	-0.2531	0.0478	0.6767	0.41697	0.0033	0.008
167	2	rs2059751	235793248	235776000	235793752	0.00217944	A	G	AC010148.1	0	ncRNA_intronic	0.561	6	5	15	1.238e-07	-5.28779	-0.2736	0.0517	0.6358	0.473579	0.0043	0.009
168	2	rs950225	240258244	240179009	240321793	0.000959188	C	T	HDAC4	0	intronic	1.968		5	5	6.161e-08	5.41406	0.3378	0.0624	0.05763	-1.8985	-0.0199	0.0105
169	2	rs139354822	242344695	242117255	242466277	5.35693e-05	T	C	FARP2	0	intronic	3.746	7	4	5	3.505e-10	6.27462	0.6115	0.0975	0.4109	0.822311	0.0135	0.0164
170	3	rs6442906	4824012	4822145	4824012	0.00468238	C	T	ITPR1	0	intronic	0.413	5	4	5	5.074e-07	-5.02349	-0.1605	0.0319	0.4064	-0.830245	-0.0045	0.0054
171	3	rs430353	11254071	11185086	11619958	2.17059e-08	A	G	HRH1	0	intronic	4.979	4	2	15	2.499e-21	9.48181	0.2985	0.0315	0.0001651	3.76718	0.0196	0.0052
172	3	rs3729931	12626516	12620885	12712572	0.000376974	G	A	RAF1	0	intronic	0.631		4	4	6.287e-09	-5.80894	-0.1823	0.0314	0.9504	-0.0622045	-0.0003	0.0052
173	3	rs6762951	14938047	14856838	14958865	4.23817e-08	A	G	FGD5	0	intronic	1.524	7	5	14	1.755e-19	-9.02759	-0.2824	0.0313	0.002797	2.98921	0.0155	0.0052
174	3	rs574668	16359071	16289892	16369324	0.00704737	G	A	OXNAD1:RFTN1	0:0	intronic	4.787		4	5	1.287e-06	-4.84175	-0.1482	0.0306	0.1717	-1.36676	-0.0069	0.0051
175	3	rs2948094	20111608	20102108	20208106	0.0001033	G	A	KAT2B	0	intronic	2.376		4	5	1.497e-08	-5.66191	-0.1749	0.0309	0.0002814	-3.63185	-0.0187	0.0052
176	3	rs3911499	21670219	21670219	21670219	0.00284609	A	G	ZNF385D	0	intronic	3.447		5	15	1.711e-07	-5.22827	-0.1602	0.0306	0.9805	-0.0244421	-0.0001	0.0051
177	3	rs56964757	23586128	23333618	23642413	0.00763859	A	G	UBE2E2	0	intronic	5.294	7	5	15	2.02e-06	-4.75141	-0.1776	0.0374	0.0553	1.91651	0.0118	0.0062
178	3	rs7618713	27172973	27039203	27609447	6.01829e-08	T	C	NEK10	0	intronic	2.586	6	4	15	1.394e-14	-7.69691	-0.28	0.0364	0.008444	2.63378	0.016	0.0061
179	3	rs13085157	29321618	29321618	29321618	0.0064811	A	G	RBMS3-AS3	0	ncRNA_intronic	21.5	3a	1	15	7.956e-07	-4.93644	-0.1566	0.0317	0.6109	-0.508789	-0.0029	0.0056
180	3	rs56401299	30422563	30270277	30422563	4.9468e-06	C	T	U3	76535	intergenic	0.061	7	5	15	7.355e-12	6.85058	0.2193	0.032	0.7891	0.267479	0.0014	0.0053
181	3	rs155525	37563713	37532457	37602442	1.25522e-07	A	G	ITGA9	0	intronic	0.583	6	4	15	1.677e-15	-7.96316	-0.2433	0.0305	0.2248	-1.21386	-0.0062	0.0051
182	3	rs6788984	41107173	41105589	41181612	2.58308e-06	A	G	RP11-520A21.1	94103	intergenic	4.538	6	5	15	3.806e-12	6.9442	0.2999	0.0432	0.1458	-1.45453	-0.0102	0.007
183	3	rs1052501	41925398	41750260	42065005	0.000642847	T	C	ULK4	0	exonic	7.559		5	15	4.143e-08	5.48465	0.2262	0.0412	0.0262	-2.22323	-0.0148	0.0066
184	3	rs9311344	43940061	43930508	43992455	0.000350617	G	A	RP4-555D20.3	98326	intergenic	0.626	7	5	14	7.515e-09	5.77899	0.2269	0.0393	0.331	-0.972102	-0.0063	0.0065
185	3	rs267218	45633834	45608701	45673062	0.0090749	A	G	LIMD1	0	downstream	0.263	7	5	15	1.449e-06	4.81814	0.1463	0.0304	0.5627	-0.578836	-0.0029	0.005
186	3	rs4858891	48185955	47587905	49871947	5.87018e-08	A	G	CDC25A	12680	intergenic	3.509	7	5	15	1.283e-24	10.2422	0.3314	0.0324	0.00778	2.66147	0.0144	0.0054
187	3	rs6445583	53562894	53544878	53599780	1.09798e-07	A	G	CACNA1D	0	intronic	6.728	7	5	15	1.896e-15	7.94797	0.2774	0.0349	0.0936	-1.67671	-0.0097	0.0058
188	3	rs68072945	56737268	56527268	56828937	1.32783e-07	T	C	FAM208A	20002	intergenic	0.204	6	5	15	5.146e-15	7.82329	0.2618	0.0335	0.3302	-0.973711	-0.0055	0.0057
189	3	rs74923473	64595506	64555132	64628170	0.000302567	T	C	ADAMTS9	0	intronic	1.944	7	4	15	6.784e-09	5.79619	0.2721	0.0469	0.1937	-1.29971	-0.0101	0.0078
190	3	rs7627907	66426912	66318457	66452973	0.000936312	A	G	SLC25A26	0	intronic	2.365	4	4	5	5.855e-08	5.42317	0.1721	0.0317	0.05932	-1.88581	-0.0099	0.0053
191	3	rs7430272	70258762	70254665	70281229	0.00203546	C	T	RP11-231I13.2	0	ncRNA_intronic	1.765	7	5	15	1.526e-07	-5.24939	-0.1704	0.0325	0.1908	-1.30822	-0.007	0.0053
192	3	rs13065564	70965044	70602254	71020490	4.71779e-06	T	G	AC096971.1	37100	intergenic	3.336	6	5	15	2.239e-11	6.68952	0.2188	0.0327	0.008861	-2.61737	-0.014	0.0054
193	3	rs6785824	74760545	74695963	74862976	0.000713945	G	A	AC128653.1	176522	intergenic	1.196	7	9	15	3.295e-08	5.52499	0.1669	0.0302	0.09455	-1.67187	-0.0084	0.005
194	3	rs1027829	78661129	78661129	78808825	0.00554765	T	G	ROBO1	0	intronic	0.659	7	5	5	7.798e-07	4.94036	0.1602	0.0324	0.2501	1.15011	0.0062	0.0054
195	3	rs11712511	83101621	82982289	83525634	0.00958534	G	A	CYP51A1P1	244448	intergenic	0.131	7	15	15	1.454e-06	-4.81746	-0.1853	0.0385	0.7864	0.270988	0.0017	0.0062
196	3	rs9812833	84965894	84836962	85905981	1.16889e-07	A	G	AC132660.1	10997	intergenic	7.313	6	9	15	1.625e-14	7.67728	0.2503	0.0326	0.1382	1.48253	0.008	0.0054
197	3	rs12696064	99921885	99919714	99921885	0.00512634	T	C	TMEM30C	8849	intergenic	3.183	7	5	15	5.982e-07	4.9918	0.1779	0.0356	0.3981	0.845019	0.005	0.0059
198	3	rs4618204	101281534	101272241	101545585	0.00220782	T	C	TRMT10C	0	intronic	6.992	3a	1	1	1.81e-06	-4.77356	-0.1451	0.0304	9.506e-05	3.90287	0.0197	0.0051
199	3	rs1913495	111589978	111513720	111612724	0.00461641	C	T	PHLDB2	0	intronic	1.819	7	4	5	5.325e-07	-5.01422	-0.2007	0.04	0.3149	1.00499	0.0066	0.0066
200	3	rs6805393	117492152	117464639	117492152	0.00350283	G	A	LSAMP:RP11-384F7.2	0:0	ncRNA_intronic	2.737	7	5	15	2.853e-07	-5.13291	-0.1544	0.0301	0.5449	0.60542	0.003	0.005
201	3	rs7649436	121562304	121344140	121728846	0.000333695	C	T	EAF2	0	intronic	1.354	7	5	15	2.559e-08	5.56921	0.1711	0.0307	0.00603	-2.74615	-0.014	0.0051
202	3	rs7642518	122162343	122074704	122239866	0.00220097	A	G	KPNA1	0	intronic	3.7	4	1	4	1.359e-07	-5.27071	-0.1603	0.0304	0.4726	-0.718255	-0.0036	0.0051
203	3	rs6806529	123049938	122936084	123068286	0.000355035	C	A	ADCY5	0	intronic	15.14	5	2	15	1.026e-08	5.72637	0.1768	0.0309	0.1035	1.62812	0.0083	0.0051
204	3	rs1948696	124594955	124436998	124648820	1.18212e-07	C	T	ITGB5	0	intronic	4.046	5	2	5	1.167e-16	8.28643	0.2566	0.031	0.1489	-1.44343	-0.0074	0.0051
205	3	rs6802742	126282060	126280035	126749802	0.00270753	T	C	RNA5SP138	1347	intergenic	2.23	5	7	15	2.077e-07	5.19231	0.6131	0.1181	0.3577	0.919757	0.0195	0.0212
206	3	rs60672471	128125718	127715196	128148172	0.000603984	T	C	EEFSEC	0	intronic	0.53	6	4	15	1.492e-08	5.66248	0.2775	0.049	0.6588	-0.441571	-0.0036	0.0082
207	3	rs9875380	132780356	132702211	132848192	6.6256e-05	C	T	TMEM108	0	intronic	1.883	7	5	15	6.533e-09	-5.80251	-0.1752	0.0302	0.0004505	3.50858	0.0177	0.005
208	3	rs6439473	133998371	133761861	134095413	1.17532e-07	C	T	RYK	28681	intergenic	11.92	5	5	15	7.42e-17	-8.34014	-0.2661	0.0319	0.1433	-1.46361	-0.0078	0.0054
209	3	rs863930	135949737	135619585	136352543	6.11456e-05	G	T	PCCB	19410	intergenic	3.696		14	15	3.984e-10	-6.25465	-0.1886	0.0302	0.5652	0.575135	0.0029	0.005
210	3	rs34905952	138104635	137906532	138129143	2.88414e-06	G	A	MRAS	0	intronic	2.211	6	4	15	3e-12	6.97772	0.2869	0.0411	0.991	-0.0112801	-0.0001	0.0068
211	3	rs11919595	141135126	141036666	141261220	3.64458e-07	T	C	ZBTB38	0	intronic	2.211	7	4	4	2.529e-13	-7.31736	-0.4629	0.0633	0.04618	1.99374	0.0209	0.0105
212	3	rs4681161	148609045	148580879	148625607	0.00327211	C	T	RP11-680B3.2:CPA3	0:0	ncRNA_intronic	7.139	7	5	15	2.409e-07	-5.16464	-0.1571	0.0304	0.6616	-0.437705	-0.0022	0.005
213	3	rs7616723	150055644	150038247	150244772	1.32079e-06	G	A	RP11-483E7.1	50483	intergenic	0.621	6	5	15	9.713e-13	7.13451	0.3761	0.0527	0.6867	-0.403337	-0.0035	0.0088
214	3	rs11718315	153724197	153555140	154090022	5.81971e-06	A	G	U8	958	downstream	7.973	5	14	15	9.426e-12	-6.81501	-0.2788	0.0409	0.786	0.271508	0.0019	0.007
215	3	rs55836868	154586185	154585432	154713624	9.96983e-08	G	A	RP11-439C8.1	7378	intergenic	0.562	7	5	15	2.914e-14	-7.60208	-0.3859	0.0508	0.056	1.91104	0.0163	0.0085
216	3	rs1877593	157537988	157537988	157559233	0.00848	T	C	RN7SKP46	110292	intergenic	8.452		7	15	2.116e-06	4.74202	0.1535	0.0324	0.08782	1.70701	0.0092	0.0054
217	3	rs17684859	158213841	157828781	158454160	2.46639e-06	T	C	RSRC1	0	intronic	6.453	7	5	15	4.238e-11	-6.59551	-0.2241	0.034	5.248e-05	4.0443	0.0231	0.0057
218	3	rs56213443	160309043	160004026	160400159	0.000570126	A	C	RPL6P8	5467	intergenic	0.597	7	9	15	1.389e-08	-5.67474	-0.1735	0.0306	0.6179	0.498829	0.0025	0.0051
219	3	rs10936227	161043869	160907364	161139566	0.00912951	T	G	EEF1GP4	0	ncRNA_exonic	8.282	5	5	15	1.318e-06	4.83702	0.1522	0.0315	0.8125	0.237202	0.0012	0.0052
220	3	rs1290786	169097381	169082633	169193637	1.04642e-07	C	T	MECOM	0	intronic	11.68	5	5	15	2.862e-40	13.2841	0.4034	0.0304	0.07161	1.80159	0.009	0.005
221	3	rs73171158	176927949	176858367	176928657	0.00109221	C	T	TBL1XR1	12687	intergenic	3.923	7	5	15	3.51e-08	-5.51388	-0.1763	0.032	0.9986	0.00175464	0	0.0054
222	3	rs263016	183502559	183410967	183748913	1.58264e-07	C	T	YEATS2	0	intronic	6.684	5	2	5	1.536e-14	7.6845	0.2319	0.0302	0.943	0.0714998	0.0004	0.005
223	3	rs13081203	185322643	185282232	185371172	3.59887e-06	G	A	SENP2	0	intronic	1.816	6	4	5	6.3e-12	6.8727	0.2221	0.0323	0.1448	-1.45815	-0.0077	0.0053
224	3	rs74841104	186169283	186143122	186210417	0.000426518	G	A	RP11-78H24.1	797	downstream	1.629	5	5	15	3.893e-08	-5.49564	-0.3046	0.0554	0.005552	-2.77313	-0.0263	0.0095
225	3	rs6776964	189304602	189226081	189392057	0.00226187	A	G	TP63	44602	intergenic	0.442	4	5	15	1.751e-07	5.224	0.1575	0.0302	0.2214	1.22281	0.0061	0.005
226	3	rs9869437	196228360	196076503	196233136	3.97839e-05	C	A	RNF168	0	intronic	0.491	4	1	1	3.223e-10	-6.28765	-0.2001	0.0318	0.07178	-1.80051	-0.0094	0.0052
227	3	rs6777317	197070959	197061760	197070959	0.00128187	G	A	snoU13	4536	intergenic	0.267	4	5	15	5.861e-08	5.42299	0.1843	0.034	0.3947	0.851125	0.0047	0.0055
228	4	rs232718	2738050	2464179	2767619	8.13957e-08	A	G	FAM193A	3757	intergenic	6.278		4	5	3.238e-14	-7.58843	-0.2577	0.034	0.02379	-2.2605	-0.0127	0.0056
229	4	rs2498323	3451109	3451109	3535914	8.24688e-05	G	A	HGFAC	0	exonic	15.12	5	5	15	8.515e-10	6.13502	0.3171	0.0517	0.1827	-1.33249	-0.0117	0.0087
230	4	rs28605619	3804286	3792209	3804517	0.00661211	T	C	ADRA2C	34034	intergenic	5.068	1f	2	14	1.193e-06	4.8568	0.16	0.0329	0.1519	1.43285	0.0077	0.0054
231	4	rs2968700	4834526	4795682	4838033	0.00506461	G	T	RP11-326I19.3	11637	intergenic	2.251	7	5	14	6.973e-07	-4.96211	-0.152	0.0306	0.2082	1.25853	0.0064	0.0051
232	4	rs28715921	7887974	7847611	7928191	0.00507055	C	T	AFAP1	0	intronic	0.75	5	1	15	6.452e-06	-4.51101	-0.1394	0.0309	0.000446	3.51125	0.0178	0.0051
233	4	rs10032729	14879945	14868461	14907990	0.00297671	A	G	LINC00504	0	ncRNA_intronic	0.189	6	5	15	2.643e-07	5.14727	0.1591	0.0309	0.2642	1.11652	0.0057	0.0051
234	4	rs11734663	16867757	16863397	16885455	0.00860218	G	T	LDB2	0	intronic	14.09	3a	4	15	1.184e-06	-4.8583	-0.1466	0.0302	0.8276	0.217781	0.0011	0.005
235	4	rs2174633	17917781	17792869	18025484	1.4617e-07	C	A	LCORL	0	intronic	8.803		4	5	1.886e-16	-8.22912	-0.2817	0.0342	0.6016	0.522101	0.003	0.0057
236	4	rs7687234	26808829	26576180	26822377	1.30587e-07	C	T	STIM2	50470	intergenic	1.856	5	5	15	3.295e-16	8.16201	0.2558	0.0313	0.2952	-1.04678	-0.0055	0.0052
237	4	rs6819003	38359317	38306233	38431377	1.00264e-07	A	G	RP11-83C7.1	9217	intergenic	0.701	6	5	15	8.515e-15	-7.75967	-0.2372	0.0306	0.0576	-1.89873	-0.0096	0.005
238	4	rs62301873	40603821	40589717	40642858	0.000140307	A	G	RBM47	0	intronic	5.391	5	2	15	1.599e-09	-6.03405	-0.2996	0.0497	0.4486	-0.757751	-0.0075	0.0098
239	4	rs12511987	46595623	46554104	46735754	0.000300067	T	G	RNU6-412P	62263	intergenic	0.571	7	9	15	5.393e-09	-5.83457	-0.2329	0.0399	0.4495	-0.756249	-0.005	0.0066
240	4	rs62309747	48713862	48344930	52935681	3.34744e-07	A	G	FRYL	0	intronic	0.013	5	5	5	1.593e-13	-7.37915	-0.2244	0.0304	0.1864	-1.3213	-0.0066	0.005
241	4	rs60991988	54801228	54779713	54823630	1.27595e-07	T	G	FIP1L1	0	intronic	1.524	6	5	15	2.82e-14	7.60632	0.3789	0.0498	0.2519	-1.14575	-0.0092	0.0081
242	4	rs57826934	56323379	56202872	56539558	1.14767e-06	C	T	CLOCK	0	intronic	0.729	7	4	5	1.888e-12	7.04252	0.2249	0.0319	0.01901	-2.34533	-0.0125	0.0053
243	4	rs4269203	63748261	63735550	63825739	0.000492849	A	G	EXOC5P1	63748	intergenic	1.289	7	7	15	1.781e-08	5.63203	0.177	0.0314	0.09795	-1.65487	-0.0085	0.0052
244	4	rs10008637	77414144	77183300	77439979	9.86394e-07	T	C	SHROOM3	0	intronic	2.333	7	5	15	9.241e-13	7.14136	0.2157	0.0302	0.1024	1.63333	0.0082	0.005
245	4	rs1458046	81199966	81151580	81207963	7.9009e-08	G	A	FGF5	0	intronic	0.915	5	1	15	4.324e-45	14.0908	0.4351	0.0309	0.0213	-2.30262	-0.0118	0.0051
246	4	rs1379617	83952862	83718726	84000125	0.00012091	T	C	COPS4	2737	intergenic	13.55		5	15	1.543e-09	6.03981	0.2167	0.0359	0.2004	1.28041	0.0075	0.0059
247	4	rs1563000	86747929	86613919	86917834	1.35639e-07	A	G	ARHGAP24	0	intronic	4.249	3a	2	7	3.099e-31	-11.6244	-0.547	0.0471	0.3796	-0.878634	-0.0069	0.0079
248	4	rs13149209	89750668	89743821	89985478	1.38662e-07	T	C	FAM13A	0	intronic	2.606	5	5	15	1.971e-14	7.65251	0.281	0.0367	0.4367	-0.777778	-0.0047	0.006
249	4	rs1347345	95938386	95908339	96099608	0.000200435	A	G	BMPR1B	0	intronic	0.668	5	5	15	6.915e-09	-5.79298	-0.1806	0.0312	0.01869	-2.35166	-0.0121	0.0051
250	4	rs1229984	100239319	100239319	100239319	1.09185e-05	C	T	ADH1B	0	exonic	13.86		1	15	2.417e-11	-6.67832	-0.5989	0.0897	0.8818	-0.148688	-0.0023	0.0158
251	4	rs230489	103388441	102702364	104032368	8.32271e-08	T	C	AF213884.1	5131	intergenic	5.231		5	15	2.512e-17	8.46728	0.4454	0.0526	0.02589	-2.22786	-0.0181	0.0081
252	4	rs116597408	105722860	105722860	105864529	0.0084335	A	G	RP11-556I14.2	0	ncRNA_intronic	2.027	7	9	15	3.932e-06	-4.61494	-0.3974	0.0861	0.01056	2.55693	0.0378	0.0148
253	4	rs56388530	106910958	106892575	106938490	1.49854e-07	T	C	NPNT	0	intronic	17.89	2b	5	15	2.836e-31	11.6319	0.4164	0.0358	0.6932	-0.394516	-0.0023	0.0059
254	4	rs4245930	109038654	108853384	109111726	2.37624e-05	A	G	LEF1	0	intronic	0.12	4	2	15	1.039e-10	-6.46116	-0.2022	0.0313	0.2958	-1.04548	-0.0054	0.0052
255	4	rs6823889	111386427	111331911	111455865	1.28623e-07	A	G	ENPEP	0	intergenic	0.259	7	5	15	1.821e-14	-7.66267	-0.3212	0.0419	0.2665	1.11116	0.0077	0.0069
256	4	rs2293324	114294308	114268962	114303535	0.0076522	T	C	ANK2	0	exonic	0.019	7	4	15	1.11e-06	-4.87106	-0.206	0.0423	0.5098	0.659149	0.0046	0.0069
257	4	rs76280878	119363649	119297433	119478724	0.00266557	C	T	CEP170P1	25095	intergenic	2.672	7	7	15	8.507e-07	4.92336	0.1927	0.0391	0.00357	-2.91385	-0.0189	0.0065
258	4	rs2389873	120554714	120058057	120612853	1.94052e-05	A	G	PDE5A	4567	intergenic	4.198	7	5	15	7.423e-11	-6.51185	-0.1972	0.0303	0.3206	-0.993226	-0.005	0.005
259	4	rs2082502	124799482	124633397	124921046	0.000342677	A	C	LINC01091	0	ncRNA_intronic	11.3		5	15	5.585e-09	5.82873	0.2221	0.0381	0.8456	0.194736	0.0012	0.0064
260	4	rs72716117	138110594	137970673	138110594	0.00916063	T	C	RP11-138I17.1	0	ncRNA_intronic	2.698	6	14	15	1.898e-06	-4.76399	-0.2545	0.0534	0.218	1.23186	0.0109	0.0089
261	4	rs9286351	138441530	138383919	138528410	1.08356e-07	A	G	PCDH18	0	UTR3	2.325	7	4	15	2.66e-16	-8.18782	-0.2527	0.0309	0.08683	-1.71236	-0.0088	0.0051
262	4	rs4309787	144049222	143617304	144332533	3.41097e-06	G	T	RP11-284M14.1	0	ncRNA_intronic	2.282	7	14	15	4.716e-12	6.91387	0.2239	0.0324	0.4393	0.773376	0.0041	0.0053
263	4	rs2353940	145740898	145738397	146174040	0.000377343	T	C	HSPD1P5	25878	intergenic	3.891	5	7	15	6.846e-09	-5.79466	-0.2075	0.0358	0.7115	0.369842	0.0022	0.0059
264	4	rs13128814	146801002	146756490	146821725	1.36769e-06	A	G	ZNF827	0	intronic	8.676	5	4	5	1.243e-12	-7.10051	-0.2167	0.0305	0.2969	-1.0431	-0.0053	0.0051
265	4	rs17021289	147167298	147167298	147176091	0.00666293	T	C	RP11-6L6.7	2476	intergenic	12.79	5	5	15	1.291e-06	-4.84113	-0.2581	0.0533	0.1181	-1.5628	-0.0137	0.0088
266	4	rs13143677	148419040	148350990	148443006	8.16666e-06	G	A	EDNRA	0	intronic	0.643	6	5	15	1.821e-11	6.7197	0.2237	0.0333	0.4346	-0.781344	-0.0043	0.0056
267	4	rs6823767	151295085	151083488	151624300	5.86981e-05	T	C	LRBA	0	intronic	11.38	7	4	15	4.399e-10	-6.23917	-0.2129	0.0341	0.3046	-1.02662	-0.0058	0.0056
268	4	rs7665985	153006312	152848320	153007480	0.000558986	C	T	RP11-18H21.1	15593	intergenic	5.413	6	5	15	1.353e-08	5.67923	0.1826	0.0322	0.6106	-0.509217	-0.0027	0.0053
269	4	rs17033041	156391307	156149615	156554027	7.41258e-08	A	G	MTND1P22	6331	intergenic	3.557	7	5	15	2.069e-23	-9.96968	-0.3876	0.0389	0.01694	-2.38801	-0.0158	0.0066
270	4	rs17035181	157678511	157613403	157814489	8.64793e-07	T	G	PDGFC	3094	intergenic	0.665	6	5	15	7.613e-13	7.16795	0.3074	0.0429	0.1009	1.64051	0.0115	0.007
271	4	rs78231605	160180569	159981302	160213570	0.00165995	C	T	RAPGEF2	0	intronic	1.384	5	5	5	9.442e-08	-5.33715	-0.4486	0.0841	0.326	0.982203	0.0143	0.0146
272	4	rs869396	169688000	169682578	169751948	2.59857e-06	C	A	PALLD	0	intronic	1.368	3a	2	15	4.124e-12	-6.93287	-0.2115	0.0305	0.09686	1.66027	0.0084	0.0051
273	4	rs56005647	170269715	170220587	170331148	0.00727315	G	A	NEK1	44710	intergenic	0.292	4	5	15	1.262e-06	4.84565	0.2652	0.0547	0.2266	1.20916	0.011	0.0091
274	4	rs17258305	183501839	183478286	183503764	0.00828624	A	G	TENM3	0	intronic	5.367	6	5	15	5.447e-06	4.54679	0.1947	0.0428	0.004101	-2.87029	-0.0202	0.007
275	5	rs4957026	361148	166715	378884	8.33422e-05	G	A	AHRR	0	intronic	0.412	6	4	15	8.119e-10	6.14258	0.1982	0.0323	0.248	1.15522	0.0061	0.0053
276	5	rs431994	684556	670673	686682	0.00521173	T	C	TPPP	0	intronic	4.555	2a	4	15	7.582e-07	-4.94583	-0.1599	0.0323	0.1849	1.32582	0.0073	0.0055
277	5	rs2242652	1280028	1277577	1297918	1.45865e-07	G	A	TERT	0	intronic	0.009		4	15	1.001e-15	8.02674	0.3322	0.0414	0.5941	-0.532904	-0.0037	0.0069
278	5	rs954767	3706050	3704181	3752812	9.76006e-05	A	C	IRX1	104532	intergenic	3.105	6	5	15	7.529e-10	-6.15455	-0.2127	0.0346	0.8441	0.196652	0.0011	0.0057
279	5	rs30607	14411050	14376624	14432660	0.00617894	C	T	TRIO	0	intronic	5.962	2b	2	4	7.417e-07	4.95011	0.1564	0.0316	0.5781	-0.556162	-0.0029	0.0052
280	5	rs7725413	15695987	15660647	15786799	0.000643539	T	C	FBXL7	0	intronic	0.022	7	5	15	3.072e-08	-5.53728	-0.1985	0.0359	0.06554	-1.84156	-0.011	0.006
281	5	rs4867479	32891191	32727684	32954698	1.04138e-07	T	C	CTD-2218G20.1	2939	intergenic	4.073	6	5	15	2.108e-23	9.96782	0.3061	0.0307	0.06984	1.81295	0.0091	0.005
282	5	rs112694713	35247932	35183831	35347733	0.00830206	A	G	PRLR	17137	intergenic	0.457	3a	1	15	1.072e-06	4.87794	0.6277	0.1287	0.9697	0.0379846	0.0008	0.0214
283	5	rs7737947	43616702	43616702	43852534	0.00812803	G	T	NNT	0	intronic	2.368	4	2	5	1.322e-06	-4.83642	-0.2842	0.0588	0.3867	-0.865617	-0.0081	0.0094
284	5	rs1479614	50823338	50582954	51092927	8.83326e-07	A	G	CTD-2335O3.3	65414	intergenic	18.86		13	15	2.388e-12	-7.00972	-0.2165	0.0309	0.004498	-2.84095	-0.0146	0.0051
285	5	rs702634	53271420	53256679	53322694	1.34366e-07	A	G	ARL15	0	intronic	4.264	7	5	15	1.097e-15	8.01549	0.2619	0.0327	0.3578	-0.919565	-0.005	0.0055
286	5	rs13179413	55868097	55851531	55870395	2.93582e-05	C	T	AC022431.2	0	intronic	11.74	5	5	15	1.084e-10	6.45475	0.2238	0.0347	0.9606	0.0494007	0.0003	0.0057
287	5	rs10037753	56742984	56730383	56792127	0.000183792	A	G	CTD-2023N9.1	0	ncRNA_intronic	7.117	5	5	15	2.175e-09	-5.98417	-0.2301	0.0385	0.6971	-0.389238	-0.0025	0.0064
288	5	rs4618400	57145774	57095011	57179504	0.00262608	A	G	AC116606.1	22991	intergenic	0.074	7	5	15	1.503e-07	5.25219	0.1646	0.0313	0.9546	-0.0569312	-0.0003	0.0052
289	5	rs1848510	57754005	57706061	57776880	0.000246415	G	A	PLK2	0	intronic	6.035		1	1	5.717e-09	5.82483	0.1839	0.0316	0.09768	1.65621	0.0086	0.0052
290	5	rs13154549	61944322	61319964	62318492	1.43448e-07	A	G	IPO11	19912	intergenic	6.239	5	5	15	1.365e-14	-7.69959	-0.4533	0.0589	0.5369	-0.617508	-0.006	0.0097
291	5	rs12522567	64087023	64067752	64197001	7.2883e-05	G	T	CWC27	0	intronic	5.76	7	4	5	7.176e-10	-6.16216	-0.1862	0.0302	0.1595	1.40676	0.007	0.005
292	5	rs3121685	65662133	65656672	65683944	0.0033703	C	T	RP11-305P14.1	43360	intergenic	4.443		5	15	2.278e-07	-5.17509	-0.1563	0.0302	0.9778	0.0278272	0.0001	0.005
293	5	rs4286632	66291370	66280426	66356632	8.56914e-05	A	G	MAST4	0	intronic	5.888	5	2	15	7.641e-10	6.15221	0.211	0.0343	0.3757	0.885847	0.0051	0.0057
294	5	rs7703560	67678506	67673635	67718639	3.92463e-06	A	G	CTD-2582M21.1	7550	intergenic	0.135	4	5	15	1.512e-11	-6.74674	-0.2246	0.0333	0.01123	-2.53546	-0.0139	0.0055
295	5	rs246973	68007803	68005719	68097008	4.01133e-07	C	T	CTC-340D7.1	120608	intergenic	2.525	1f	1	15	1.453e-13	7.39139	0.2479	0.0335	0.8671	0.167343	0.0009	0.0056
296	5	rs891004	71814128	71780033	71888438	0.00860398	G	A	ZNF366	10573	intergenic	16.09	4	5	15	1.282e-06	4.84252	0.1638	0.0338	0.6181	-0.498545	-0.0028	0.0056
297	5	rs56719405	72637748	72615970	72719946	0.00104463	G	A	RP11-60A8.2	3387	intergenic	0.193	7	9	14	3.877e-08	5.49636	0.3576	0.0651	0.5249	0.63581	0.0068	0.0108
298	5	rs6872119	77866413	77820081	77933213	1.29766e-07	C	T	LHFPL2	0	intronic	0.545	6	5	5	4.101e-14	-7.55775	-0.2306	0.0305	0.1301	1.51371	0.0076	0.0051
299	5	rs10213698	87431249	87098260	88200446	3.28649e-08	T	C	TMEM161B	54200	intergenic	1.064	7	5	14	3.225e-16	8.1646	0.3059	0.0375	0.001263	-3.22426	-0.0194	0.006
300	5	rs2112270	89174784	89111529	89205504	0.00552144	G	T	AC113167.1	21696	intergenic	1.429	7	5	15	5.575e-07	5.00539	0.1521	0.0304	0.8059	0.245719	0.0012	0.005
301	5	rs10942625	90410692	90185517	90421498	1.51164e-05	A	G	GPR98	0	intronic	1.772	5	5	15	1.337e-10	-6.4229	-0.2014	0.0314	0.01007	2.57342	0.0133	0.0052
302	5	rs77151571	91843369	91511047	91923827	2.63979e-05	T	C	RP11-133F8.2	0	ncRNA_intronic	6.048	6	5	15	1.236e-10	6.43484	0.5737	0.0892	0.2952	-1.04678	-0.0158	0.0151
303	5	rs2911138	96179346	96080468	96373750	1.16089e-07	T	C	CTD-2260A17.2	0	intronic	2.318	5	5	15	9.714e-15	7.74295	0.2935	0.0379	0.1321	-1.50587	-0.0094	0.0062
304	5	rs1871190	97953719	97901912	98058939	0.000151764	G	T	AC022142.1	21081	intergenic	0.04		5	15	1.656e-09	6.02839	0.1954	0.0324	0.6178	0.498971	0.0027	0.0054
305	5	rs13164188	103914523	103723455	104082179	0.00140389	T	C	RP11-6N13.1	0	ncRNA_intronic	0.949	7	7	15	8.637e-07	-4.92039	-0.1524	0.031	1.109e-06	4.87124	0.025	0.0051
306	5	rs11253	107194782	107142576	107251440	0.00696852	G	A	FBXL17	0	UTR3	10.04		5	15	1.733e-06	4.7823	0.1876	0.0392	0.05358	1.93022	0.0122	0.0063
307	5	rs72792000	108244636	108093529	108244636	0.00196938	G	A	FER	0	intronic	8.47	5	4	15	1.097e-07	-5.30988	-0.2383	0.0449	0.528	-0.631062	-0.0047	0.0074
308	5	rs59738502	111042104	111032947	111084245	0.00559369	G	A	STARD4-AS1:NREP	0:0	ncRNA_intronic	4.122	5	5	15	5.97e-07	4.99219	0.1776	0.0356	0.6836	0.407556	0.0024	0.0059
309	5	rs2112453	112368522	112323305	112395949	0.00111874	A	G	MCC	0	intronic	2.127		2	5	3.691e-08	-5.50503	-0.1876	0.0341	0.947	-0.0664746	-0.0004	0.0056
310	5	rs4421092	114376612	114004146	114451587	9.61968e-08	C	T	RP11-438C19.2	9020	intergenic	3.235	7	9	15	4.174e-15	-7.84959	-0.2383	0.0304	0.04736	-1.98307	-0.01	0.005
311	5	rs1508869	115365826	115355339	115365826	0.00665832	A	G	CTD-2287O16.3	0	intronic	1.314	7	5	15	1.034e-06	4.88505	0.2878	0.0589	0.2765	-1.08822	-0.0107	0.0099
312	5	rs75568601	118691599	118691599	118691599	0.00734127	C	T	TNFAIP8	0	UTR5	16.92	2b	1	1	8.596e-07	4.92133	0.2332	0.0474	0.9806	0.0243167	0.0002	0.0081
313	5	rs2973133	119786253	119686188	119858973	0.001589	A	G	PRR16	13719	intergenic	2.096		5	15	9.498e-08	-5.33608	-0.1628	0.0305	0.2435	-1.16628	-0.0059	0.0051
314	5	rs9885577	121194226	121190865	121404880	1.08454e-06	C	T	FTMT	5706	intergenic	1.761	6	5	15	6.526e-13	7.18902	0.2309	0.0321	0.978	0.0275764	0.0001	0.0053
315	5	rs1002112	122872642	122605896	123151902	9.46394e-08	G	A	CSNK1G3	0	intronic	0.308		5	15	3.25e-14	-7.58795	-0.2616	0.0345	0.04396	-2.01447	-0.0114	0.0057
316	5	rs10035972	127809103	127615315	128059841	1.16812e-07	C	T	FBN2	0	intronic	3.014	5	4	15	1.899e-15	7.94777	0.2725	0.0343	0.1376	1.48479	0.0084	0.0057
317	5	rs13165038	131813350	131797547	131872383	0.000217007	T	C	C5orf56	1613	intergenic	7.713	2b	2	5	3.319e-09	-5.91499	-0.1917	0.0324	0.3885	0.862341	0.0047	0.0054
318	5	rs62375250	132443710	132375335	132445760	0.00112411	T	C	HSPA4	1568	intergenic	0.753	7	5	5	9.528e-08	5.3355	0.1857	0.0348	0.03327	2.12881	0.0123	0.0058
319	5	rs702395	140086677	139719983	140482483	3.06676e-08	C	T	ZMAT2	428	downstream	1.117		4	5	3.239e-14	7.58839	0.2318	0.0305	0.001014	-3.28661	-0.0166	0.0051
320	5	rs2913920	141726983	141700729	141814810	5.93795e-06	T	C	AC005592.2	0	ncRNA_intronic	0.127	6	4	15	1.623e-11	6.73645	0.2418	0.0359	0.05925	-1.88633	-0.0111	0.0059
321	5	rs12522841	142518675	142494165	142518675	0.00181713	G	A	ARHGAP26	0	intronic	0.58	4	4	5	8.107e-08	5.36473	0.1637	0.0305	0.9834	-0.0208065	-0.0001	0.005
322	5	rs9716164	147884668	147866665	147966674	0.000259394	C	T	HTR4	0	intronic	0.458	7	14	15	3.401e-09	5.91097	0.1804	0.0305	0.9972	0.00350929	0	0.0051
323	5	rs1078721	148357999	148340270	148547201	1.36681e-07	C	T	SH3TC2	0	intronic	1.896	4	2	15	2.911e-20	-9.22219	-0.3439	0.0373	0.3984	0.844482	0.0051	0.0061
324	5	rs14458	150038672	150021595	150038672	0.0070377	T	C	SYNPO	0	UTR3	5.525	2b	2	14	1.076e-06	-4.8772	-0.5117	0.1049	0.3417	0.950812	0.0187	0.0197
325	5	rs9314041	156076680	155886268	156145816	0.00231001	G	A	SGCD	0	intronic	1.502	7	5	15	1.352e-07	-5.27165	-0.2347	0.0445	0.6451	0.46058	0.0034	0.0075
326	5	rs13182776	157782900	157594024	158024275	7.86205e-08	A	C	RP11-542A14.1	68692	intergenic	2.531	7	7	15	2.665e-24	10.1712	0.3288	0.0323	0.02092	2.30943	0.0123	0.0053
327	5	rs6872902	166662779	166573520	166665349	0.00230283	G	A	TENM2	49024	intergenic	2.516	5	5	15	1.301e-07	5.27871	0.2235	0.0423	0.7319	0.342599	0.0024	0.007
328	5	rs6882088	173294176	173269669	173394975	1.34635e-07	A	G	CPEB4	21106	intergenic	15.49	1a	1	15	4.192e-15	7.84905	0.2548	0.0325	0.3623	0.910991	0.0049	0.0054
329	5	rs12153395	179411477	179250214	179571057	6.39006e-06	G	A	RNF130	0	intronic	1.336	7	4	15	1.069e-11	-6.79689	-0.3303	0.0486	0.8423	-0.198952	-0.0017	0.0084
330	5	rs62407083	180059246	180058963	180074990	0.00359897	C	T	FLT4	0	intronic	7.221	5	5	15	5.448e-07	-5.00982	-0.1713	0.0342	0.06264	1.86174	0.0107	0.0058
331	6	rs2745599	1613686	1598227	1620627	5.27635e-06	A	G	FOXC1	0	UTR3	14.65	5	1	13	8.955e-12	6.82237	0.2164	0.0317	0.505	-0.666643	-0.0035	0.0052
332	6	rs1575290	7715689	7684917	7728428	1.78176e-05	C	T	BMP6	11340	intergenic	0.612		5	15	5.586e-11	6.55442	0.1973	0.0301	0.6191	0.497126	0.0025	0.005
333	6	rs142843359	11612120	11498436	11612120	0.00558196	G	A	RP11-679B17.2	3905	intergenic	7.687	6	5	15	1.167e-06	-4.86116	-0.5024	0.1033	0.05795	1.89608	0.0331	0.0175
334	6	rs9349379	12903957	12768218	12948388	1.32914e-07	A	G	PHACTR1	0	intronic	5.478	6	5	15	1.307e-17	8.54307	0.2664	0.0312	0.3324	-0.969291	-0.0049	0.0051
335	6	rs11759779	13475669	13475669	13548584	0.00568722	T	C	GFOD1:AL583828.1	0:0	intronic	0.97	7	5	5	6.673e-07	4.97065	0.1735	0.0349	0.5018	-0.67166	-0.0039	0.0058
336	6	rs179972	16362692	16313932	16362692	0.000325511	C	T	ATXN1	0	intronic	2.311		4	15	5.462e-09	5.83245	0.1829	0.0314	0.6844	-0.406466	-0.0021	0.0052
337	6	rs7382853	16937808	16937808	16972989	0.00765042	C	A	STMND1	164680	intergenic	0.965	3b	5	15	1.838e-06	4.77047	0.1442	0.0302	0.07679	1.76962	0.0089	0.005
338	6	rs61408836	17302857	17283705	17339946	0.00187189	C	T	RBM24	8750	intergenic	3.66	7	5	15	1.182e-07	-5.29626	-0.2022	0.0382	0.2991	-1.03837	-0.0065	0.0063
339	6	rs12216497	19028623	18861621	19109294	0.00312439	T	C	RP11-254A17.1	115302	intergenic	0.845	5	5	15	3.281e-07	5.10655	0.1551	0.0304	0.1619	1.39871	0.007	0.005
340	6	rs9368222	20686996	20541180	20743501	8.56474e-06	C	A	CDKAL1	0	intronic	1.737	6	5	15	1.837e-11	6.71842	0.2281	0.0339	0.5849	-0.546241	-0.0031	0.0056
341	6	rs7744319	21099352	21076620	21144119	0.000796532	C	T	CDKAL1	0	intronic	1.812	5	5	15	2.234e-08	-5.59283	-0.1745	0.0312	0.7774	0.282709	0.0015	0.0051
342	6	rs2655442	22402975	22376725	22449796	1.32235e-07	C	T	RP3-404K8.2	84947	intergenic	3.882		5	15	1.185e-14	-7.71764	-0.2918	0.0378	0.3211	-0.9922	-0.0063	0.0063
343	6	rs12661604	23181119	23113746	23193054	0.000388101	G	A	RNU6-1060P	55803	intergenic	16.34	4	2	15	9.865e-09	5.73303	0.1776	0.031	0.2219	-1.22149	-0.0062	0.0051
344	6	rs2596473	31430799	30997692	32681928	2.17059e-08	T	G	HCP5:XXbac-BPG181B23.6	0:0	ncRNA_exonic	0.251	1f	1	1	2.274e-21	9.49165	0.3099	0.0326	5.838e-05	4.01926	0.0244	0.0061
345	6	rs114183675	34169493	34067732	34381136	0.000129492	C	T	KRT18P9	10636	intergenic	4.485	3a	5	15	1.3e-09	6.0674	0.4648	0.0766	0.5934	-0.533915	-0.0067	0.0126
346	6	rs73408360	36574869	36529512	36609453	0.00241853	G	T	SRSF3	1491	intergenic	0.611	5	4	4	1.596e-07	-5.24113	-0.4715	0.09	0.4731	-0.717444	-0.0115	0.016
347	6	rs145211473	39242163	39242163	39326533	8.13282e-06	A	G	KCNK17	24613	intergenic	1.976	7	5	15	1.861e-11	6.71653	0.7513	0.1119	0.383	-0.872382	-0.0197	0.0225
348	6	rs34719471	42816930	42739962	42818587	0.00484157	T	C	GLTSCR1L	0	intronic	2.014	5	4	5	4.374e-07	-5.05192	-0.1646	0.0326	0.8522	0.186312	0.001	0.0054
349	6	rs1214761	43354431	43201763	43414234	1.29029e-07	G	A	ZNF318	17214	intergenic	13.68	1a	5	15	1.711e-25	10.4353	0.3347	0.0321	0.2725	1.09732	0.0058	0.0053
350	6	rs6905288	43758873	43757082	43764551	0.000102198	A	G	VEGFA	4648	intergenic	0.359	5	5	15	1.092e-09	6.09535	0.1902	0.0312	0.2814	-1.07718	-0.0055	0.0051
351	6	rs6458374	44181315	44170445	44191920	0.00821727	T	C	RP1-302G2.5	3360	intergenic	1.957	6	5	15	1.43e-06	4.82078	0.1861	0.0386	0.3145	-1.00582	-0.0065	0.0065
352	6	rs12055796	46306547	46300196	46392154	0.00517826	C	T	RCAN2	0	intronic	0.336	7	5	15	9.366e-07	4.90451	0.1494	0.0305	0.07994	1.75103	0.0088	0.005
353	6	rs78648104	50683009	50432650	51089436	8.79935e-08	T	C	TFAP2D	0	exonic	24.3	4	9	13	2.365e-15	-7.92053	-0.4287	0.0541	0.03224	2.14142	0.0197	0.0092
354	6	rs10807443	52242105	52242105	52252949	0.0018144	C	T	PAQR8	0	intronic	1.836	4	2	15	2.872e-07	-5.13166	-0.1559	0.0304	0.01278	2.48984	0.0125	0.005
355	6	rs631441	53994626	53961327	54070858	0.0034246	T	G	MLIP	0	intronic	0.771		5	15	2.483e-07	-5.15898	-0.1686	0.0327	0.7783	0.281535	0.0016	0.0055
356	6	rs1474698	56064197	55914850	56102990	0.000394205	T	C	COL21A1	0	intronic	13.57	7	5	15	6.731e-09	-5.7975	-0.1767	0.0305	0.9717	-0.0354762	-0.0002	0.005
357	6	rs1572209	73171881	73154800	73171881	0.00403939	G	A	RIMS1	59035	intergenic	9.078	5	5	15	6.508e-07	4.9755	0.1574	0.0316	0.06584	-1.83951	-0.0094	0.0051
358	6	rs13206405	73663814	73655333	73719982	0.00173605	C	A	KCNQ5	0	intronic	3.085	3a	5	15	1.272e-07	5.28283	0.199	0.0377	0.1401	1.47542	0.0094	0.0063
359	6	rs9361454	79565244	79316080	79861169	9.53545e-08	G	T	IRAK1BP1	11944	intergenic	12.41	7	5	15	6.065e-15	7.80259	0.2349	0.0301	0.04549	2.0001	0.0178	0.0089
360	6	rs9449350	82281417	82078230	82387139	6.17703e-06	T	C	FAM46A	0	intronic	11.15	7	5	15	1.185e-11	-6.78203	-0.2189	0.0323	0.4219	0.803129	0.0043	0.0053
361	6	rs60255247	85283253	85223216	85441310	0.0088218	A	C	RP1-90L14.1	17382	intergenic	3.167	5	7	15	6.661e-06	4.50424	0.2191	0.0486	0.003326	-2.93588	-0.024	0.0082
362	6	rs4839826	96853616	96767685	97067047	1.14864e-07	T	C	UFL1-AS1	0	ncRNA_intronic	1.141	5	9	15	2.156e-17	-8.48506	-0.3023	0.0356	0.1233	1.54107	0.009	0.0059
363	6	rs9374897	98310571	98310291	98445008	0.00220184	G	A	RP11-436D23.1	0	ncRNA_intronic	0.727	6	5	15	1.4e-07	-5.26525	-0.1608	0.0305	0.4241	0.799328	0.0041	0.0051
364	6	rs9486916	109013930	108855086	109020332	3.36758e-06	C	T	FOXO3	7952	intergenic	0.499	6	4	5	5.419e-12	6.89414	0.2657	0.0385	0.198	-1.28727	-0.0082	0.0064
365	6	rs17072872	112072692	112060799	112122373	0.00421524	A	G	FYN	0	intronic	9.524	2c	2	5	6.11e-07	4.98771	0.1568	0.0314	0.1069	1.61228	0.0083	0.0052
366	6	rs11757455	112522852	112522852	112522852	0.00260922	G	A	LAMA4	0	exonic	27.6	7	4	15	1.637e-07	-5.23644	-0.3204	0.0612	0.687	0.40293	0.0041	0.0102
367	6	rs13202514	117791155	117686840	117994158	4.46846e-07	G	A	GOPC:DCBLD1	0:0	intergenic	3.677	7	7	15	2.134e-12	-7.02544	-0.245	0.0349	0.0007069	3.38689	0.0195	0.0058
368	6	rs62421489	118601980	118565620	118991605	1.09681e-06	G	A	SLC35F1	0	intronic	2.279	7	4	15	8.344e-13	7.15538	0.3966	0.0554	0.3952	0.850225	0.0076	0.0089
369	6	rs10484759	127037042	126513437	127340068	9.41827e-08	C	T	RPS4XP9	32049	intergenic	3.428		5	15	6.185e-16	-8.08562	-0.2869	0.0355	0.04301	2.02361	0.0118	0.0058
370	6	rs9885632	131311909	131133754	131421152	2.30871e-06	T	C	EPB41L2	0	intronic	5.608	7	5	15	4.369e-12	6.9247	0.2358	0.0341	0.03552	2.10238	0.0118	0.0056
371	6	rs2327429	134209837	134090759	134257758	0.000237762	T	C	RP3-323P13.2	0	ncRNA_exonic	6.871	2b	1	13	3.161e-09	5.92301	0.2	0.0338	0.7882	-0.268649	-0.0015	0.0056
372	6	rs6912083	137723291	137693167	137726614	0.00567437	C	T	OLIG3	90044	intergenic	0.151	6	5	15	5.494e-07	5.00821	0.1589	0.0317	0.9977	-0.00288263	0	0.0052
373	6	rs7763294	140383733	140249466	140876027	8.35656e-05	G	T	RP3-332B22.1	4838	intergenic	18.56	4	1	15	6.388e-10	-6.18055	-0.2004	0.0324	0.6235	0.490896	0.0026	0.0054
374	6	rs6570530	143150223	143141800	143206826	1.01626e-06	C	T	HIVEP2	0	intronic	2.342	7	3	5	6.04e-13	7.19958	0.2206	0.0306	0.9082	-0.115309	-0.0006	0.005
375	6	rs1570350	143592386	143564401	143593003	0.00932176	A	G	AIG1	0	intronic	15.85	3a	5	15	1.55e-06	4.80468	0.147	0.0306	0.5149	-0.651227	-0.0033	0.005
376	6	rs55935224	144082662	144059356	144095755	0.00515879	G	A	PHACTR2	0	intronic	0.757	6	4	5	9.516e-07	4.90139	0.1531	0.0312	0.07398	-1.78674	-0.0093	0.0052
377	6	rs7765526	147713764	147484610	147738146	1.4922e-05	G	A	RP11-361F15.2	2162	intergenic	2.149	5	4	15	5.881e-11	6.54673	0.201	0.0307	0.1273	-1.52484	-0.0077	0.005
378	6	rs73010188	151006620	150975312	151118800	7.86823e-08	T	C	PLEKHG1	0	intronic	5.727	7	2	15	2.459e-14	7.62402	0.3037	0.0398	0.02098	2.30834	0.0154	0.0067
379	6	rs6557155	151910126	151847381	151928342	0.000107631	G	T	CCDC170	0	intronic	2.441	7	5	15	1.143e-09	6.08804	0.1906	0.0313	0.3231	0.988108	0.005	0.0051
380	6	rs2695257	152857307	152766766	152871405	0.0012442	C	T	SYNE1	0	intronic	1.028	7	5	15	4.732e-08	5.4611	0.2008	0.0368	0.737	0.335829	0.002	0.006
381	6	rs509833	159711515	159609437	159792216	1.76684e-07	G	A	FNDC1	18373	intergenic	2.199	7	7	15	7.079e-14	7.4864	0.329	0.044	0.09297	1.67993	0.0123	0.0073
382	6	rs487060	160774459	160710113	160966347	0.00129061	C	T	SLC22A3	0	intronic	0.312	7	5	14	1.292e-07	-5.27998	-0.1599	0.0303	0.02638	2.22057	0.0111	0.005
383	6	rs10214535	161720674	161704130	161720674	0.000936596	A	G	AGPAT4	25580	intergenic	3.179	7	5	15	3.346e-08	5.5223	0.1806	0.0327	0.4777	0.710007	0.004	0.0056
384	6	rs12661036	163737476	163737476	163757629	0.000634522	T	C	PACRG	951	downstream	1.891	7	5	15	1.82e-08	-5.62829	-0.2104	0.0374	0.4395	0.773038	0.0048	0.0062
385	6	rs4709746	164133001	164092706	164133001	0.00405358	C	T	RP1-230L10.1	0	ncRNA_intronic	4.13	2b	2	15	3.9e-07	-5.07378	-0.2292	0.0452	0.4337	0.782876	0.0059	0.0075
386	6	rs56246598	166167674	166144307	166181107	4.90856e-07	A	G	PDE10A	0	upstream	0.471	6	5	15	2.196e-13	7.33629	0.4513	0.0615	0.5932	-0.534205	-0.0052	0.0098
387	6	rs9294987	169720237	169713132	169724756	6.97724e-05	T	C	XXyac-YX65C7_A.4	22182	intergenic	3.244	5	1	15	6.254e-10	-6.18389	-0.1934	0.0313	0.2196	-1.22759	-0.0063	0.0051
388	7	rs17826049	1222859	1222859	1233801	1.59753e-07	G	T	AC091729.9	17955	intergenic	0.909	4	1	14	1.09e-15	-8.01628	-0.6208	0.0774	0.994	-0.00751996	-0.0001	0.0132
389	7	rs6959688	1966831	1826378	2190100	1.11965e-07	A	G	MAD1L1	0	intronic	0.455	5	2	5	4.218e-14	-7.55409	-0.2344	0.031	0.05154	-1.94696	-0.0101	0.0052
390	7	rs73049928	4669949	4655524	4674285	9.55582e-05	A	G	FOXK1	13438	intergenic	0.652	5	5	15	1.197e-09	-6.08065	-0.2382	0.0392	0.1116	1.59104	0.0105	0.0066
391	7	rs5010183	7286198	7198043	7296520	0.00492515	T	C	C1GALT1	0	UTR3	7.45	7	4	5	4.383e-06	4.59234	0.144	0.0313	0.0009225	3.31315	0.0173	0.0052
392	7	rs2884303	14027178	14016939	14028860	0.0086733	C	T	ETV1	0	intronic	10.05	4	1	5	1.17e-06	4.86065	0.147	0.0302	0.9105	-0.112408	-0.0006	0.005
393	7	rs13240040	14375977	14365616	14385786	0.00208132	A	G	DGKB	0	intronic	5.767	5	5	15	1.183e-07	5.2961	0.1753	0.0331	0.5688	0.56982	0.0031	0.0055
394	7	rs864212	16717613	16714974	16731932	0.00122381	G	A	BZW2	0	intronic	2.082		4	5	1.403e-07	5.26486	0.2041	0.0388	0.01596	2.40983	0.0155	0.0064
395	7	rs3807925	18543250	18500310	18590659	0.000332765	A	G	HDAC9	0	intronic	16.24		5	15	5.389e-09	-5.83469	-0.1859	0.0319	0.8194	0.228317	0.0012	0.0053
396	7	rs7798197	19037661	18985270	19060333	1.41131e-07	A	G	HDAC9	0	UTR3	13.18	4	5	15	3.037e-17	-8.44513	-0.322	0.0381	0.4871	0.694929	0.0044	0.0063
397	7	rs6970985	21583597	21578343	21590266	0.00594681	G	T	DNAH11	0	intronic	6.427	5	1	11	1.713e-06	-4.78463	-0.1447	0.0302	0.02221	-2.28676	-0.0115	0.005
398	7	rs13227860	22154454	22154454	22156538	3.50358e-05	G	A	RAPGEF5	3401	intergenic	13.25	5	4	15	1.443e-10	6.41128	0.2223	0.0347	0.9199	0.10056	0.0006	0.0057
399	7	rs2069845	22770149	22738762	22811384	3.06546e-05	A	G	IL6	0	intronic	2.92	5	3	15	1.156e-10	-6.445	-0.1963	0.0305	0.9811	0.0236899	0.0001	0.0051
400	7	rs2721819	24742128	24561060	24844736	1.98593e-05	G	A	DFNA5	0	UTR3	8.91		4	7	1.135e-09	-6.08917	-0.273	0.0448	0.0002404	3.67228	0.027	0.0074
401	7	rs2290263	25887278	25693191	25908234	1.58211e-07	A	G	AC003090.1	96663	intergenic	0.218	4	2	7	3.112e-14	7.59357	0.2683	0.0353	0.9412	-0.0737617	-0.0004	0.0058
402	7	rs1011390	26420092	26402507	26421607	0.001785	C	T	AC004540.4	3770	intergenic	0.071	5	5	14	1.364e-07	5.27003	0.1655	0.0314	0.1268	1.52684	0.008	0.0052
403	7	rs7800053	27316640	27315917	27352366	7.00685e-08	A	G	RPL35P4	7342	intergenic	5.145	3a	7	15	2.239e-26	-10.6267	-0.5346	0.0503	0.01395	2.45855	0.0201	0.0082
404	7	rs977184	28650761	28558353	28665230	0.000223168	T	C	CREB5	0	intronic	1.957	7	5	15	4.857e-09	-5.852	-0.184	0.0314	0.09838	-1.65276	-0.0087	0.0052
405	7	rs1465216	30935748	30910788	30937178	0.00601022	T	C	AQP1:AQP1	0:0	intronic	7.925	4	5	15	7.135e-07	-4.95765	-0.2265	0.0457	0.5565	0.588048	0.0044	0.0074
406	7	rs2052263	36225818	36219846	36242058	0.00232123	G	A	EEPD1	0	intronic	0.07	5	5	15	1.4e-07	5.26525	0.2543	0.0483	0.5844	0.546969	0.0045	0.0082
407	7	rs117198283	40470608	40287115	40484576	1.18437e-07	A	C	SUGCT	0	intronic	0.151	7	5	15	8.501e-16	8.04677	0.3942	0.049	0.1508	-1.43671	-0.0117	0.0081
408	7	rs2854747	45959917	45954692	46166931	2.6099e-08	A	G	IGFBP3	0	intronic	9.267		1	11	1.253e-15	-7.99913	-0.2454	0.0307	0.0006047	3.4295	0.0176	0.0051
409	7	rs12668436	47548893	47539322	47563701	7.87414e-05	T	C	TNS3	0	intronic	1.016	5	4	5	7.883e-10	-6.14727	-0.2151	0.035	0.1877	1.31741	0.0076	0.0058
410	7	rs4275190	56104388	56023293	56164508	0.00706058	T	C	PSPH	0	intronic	0.531	5	5	5	1.035e-06	-4.88486	-0.1619	0.0331	0.3975	0.846095	0.0046	0.0054
411	7	rs10950289	71429308	71428960	71512822	0.000491768	A	G	CALN1	0	intronic	0.368	7	1	15	1.524e-08	5.65884	0.2338	0.0413	0.1767	1.35099	0.0093	0.0069
412	7	rs7785479	73032835	72856430	73056750	0.0046812	T	C	MLXIPL	0	intronic	1.811	2b	4	14	4.285e-07	5.05584	0.1716	0.0339	0.7522	0.31574	0.0018	0.0056
413	7	rs37613	73898515	73886570	73903884	0.00405989	C	T	GTF2IRD1	0	intronic	0.696		2	7	3.213e-07	5.1105	0.164	0.0321	0.8743	0.158199	0.0008	0.0054
414	7	rs6963105	75097488	75044830	75196531	0.000118744	G	A	POM121C	0	intronic	1.325	7	4	5	3.831e-09	-5.89133	-0.1892	0.0321	0.009799	-2.58284	-0.0133	0.0052
415	7	rs848445	77572461	77168277	77590681	0.00016614	C	T	PHTF2	0	intronic	3.808	6	4	5	2.284e-09	-5.9762	-0.2025	0.0339	0.3181	-0.99837	-0.0056	0.0056
[truncated: 501 more rows]

## Sheet: HDL_DEP
locusnum	CHR	LEAD_SNP	LEAD_BP	MinBP	MaxBP	FDR	A1	A2	nearestGene	dist	func	CADD	RDB	minChrState	commonChrState	PVAL_in_HDL	Z_in_HDL	BETA_in_HDL	SE_in_HDL	PVAL_in_DEP	Z_in_DEP	BETA_in_DEP	SE_in_DEP
[truncated: 247 more rows]
