# Supplementary material for: Shared genetic loci between depression and cardiometabolic traits
Source: PLoS Genet. 2022 May 13;18(5):e1010161. doi: 10.1371/journal.pgen.1010161 (PMC9170110; doi:10.1371/journal.pgen.1010161)
Supplement: S8 Table — (XLSX) [file pgen.1010161.s048.xlsx]

## Sheet: DEP_CAD
locusnum	CHR	LEAD_SNP	LEAD_BP	MinBP	MaxBP	FDR	A1	A2	nearestGene	dist	func	CADD	RDB	minChrState	commonChrState	PVAL_in_DEP	Z_in_DEP	SE_in_DEP	PVAL_in_CAD	Z_in_CAD	SE_in_CAD	A1_in_DEP	A1_in_CAD	Z_recalculated_in_DEP	Z_recalculated_in_CAD	ConcordEffect	Novel_in_DEP	is_locus_unique	Overlapping_with_condFDR_DEP|CAD	Overlapping_with_condFDR_CAD|DEP
1	1	rs10890013	73639751	73282691	73758117	0.00336806	T	C	RN7SKP19	17535	intergenic	2.915	6	5	15	3.295e-08	5.52499	0.005	2.26e-05	4.23752	0.00836	T	T	5.52499	4.23752	Yes	No	No	No	Yes
2	6	rs9266242	31325620	31252396	31346898	0.00357565	C	T	XXbac-BPG248L24.12	205	upstream:downstream	3.493	5	1	13	1.534e-06	-4.80675	0.0053	1.54e-05	4.32289	0.00998	T	C	4.80675	4.32289	Yes	No	No	Yes	Yes
3	10	rs7073340	76402277	75867193	76421529	0.0288969	A	G	ADK	0	intronic	6.117	6	5	15	2.06e-05	-4.25829	0.007	0.000189	3.73328	0.01134	A	G	-4.25829	-3.73328	Yes	Yes	No	No	No
4	11	rs174541	61565908	61542006	61624181	0.0426519	T	C	FADS2	0	intronic	3.84	3a	4	5	4.131e-05	-4.10003	0.0053	0.000183	3.7414	0.00875	T	T	-4.10003	3.7414	No	No	No	Yes	No
5	12	rs2004910	121374727	121189116	121378566	0.0100229	A	G	RPL12P33	19687	intergenic	0.371		2	15	1.552e-07	-5.24628	0.0054	6.26e-05	4.00279	0.00872	A	G	-5.24628	-4.00279	Yes	No	No	Yes	No
6	14	rs59618196	42297825	42213816	42319865	0.0220614	C	T	LRFN5	0	intronic	0.302	5	9	15	1.63e-05	4.31035	0.005	4.5e-05	4.08018	0.00827	T	T	-4.31035	-4.08018	Yes	No	Yes	Yes	Yes
The build used to determine the base pair position was GRCh37/Hg19

## Sheet: DEP_CRP
locusnum	CHR	LEAD_SNP	LEAD_BP	MinBP	MaxBP	FDR	A1	A2	nearestGene	dist	func	CADD	RDB	minChrState	commonChrState	PVAL_in_DEP	Z_in_DEP	BETA_in_DEP	SE_in_DEP	PVAL_in_CRP	Z_in_CRP	BETA_in_CRP	SE_in_CRP	A1_in_DEP	A1_in_CRP	Z_recalculated_in_DEP	Z_recalculated_in_CRP	ConcordEffect	Novel_in_DEP	is_locus_unique	Overlapping_with_condFDR_DEP|CRP	Overlapping_with_condFDR_CRP|DEP
1	2	rs71441095	28089848	27961614	28284633	0.0440956	G	A	MRPL33:RBKS	0:0	intronic	2.284	6	5	15	5.21e-05	-4.046	-0.0276	0.0068	2.56979e-07	-5.15254	-0.0304	0.0059	A	A	4.046	5.15254	Yes	Yes	Yes	No	Yes
2	2	rs1390608	42665422	42380508	42703861	0.0366731	A	C	SNORD75	2094	intergenic	8.206	7	4	15	1.317e-05	4.35726	0.0233	0.0054	0.00021177	3.70455	0.0163	0.0044	A	A	4.35726	3.70455	Yes	Yes	No	No	No
3	4	rs11944473	28990864	28959219	28990864	0.0493918	G	T	RP11-292B1.2	7281	intergenic	1.911	7	9	15	5.577e-05	4.03003	0.0212	0.0053	0.000312572	3.60465	0.0155	0.0043	T	T	-4.03003	-3.60465	Yes	Yes	Yes	No	No
4	5	rs7732352	164472633	164465319	164678946	0.0460404	G	A	CTC-340A15.2	0	ncRNA_intronic	3.623	7	9	15	7.376e-08	-5.38176	-0.0276	0.0051	0.000285728	3.62791	0.0156	0.0043	A	A	5.38176	-3.62791	No	No	Yes	Yes	No
5	6	rs2395475	31326920	30997692	31351522	0.000792655	A	G	XXbac-BPG248L24.12	1505	intergenic	5.131	6	5	14	8.402e-08	5.35828	0.0282	0.0053	2.60161e-06	4.7	0.0235	0.005	A	A	5.35828	4.7	Yes	No	No	No	No
6	11	rs112181005	47010491	46708196	47367371	0.0218697	G	A	C11orf49	0	intronic	7.897	6	4	5	1.697e-05	-4.30143	-0.0339	0.0079	2.92987e-06	-4.67568	-0.0346	0.0074	A	A	4.30143	4.67568	Yes	Yes	Yes	No	Yes
7	12	rs77741769	121363835	121188641	121378566	0.00015573	C	T	RPL12P33	8795	intergenic	5.073	3a	1	15	2.579e-08	5.56785	0.0293	0.0053	1.00891e-61	-16.5778	-0.0746	0.0045	T	T	-5.56785	16.5778	No	No	No	Yes	Yes
8	22	rs2899341	41325068	41079792	41854446	0.00454772	A	G	XPNPEP3	0	UTR3	1.188	4	2	5	1.753e-06	-4.77999	-0.0239	0.005	4.32255e-06	-4.59524	-0.0193	0.0042	A	A	-4.77999	-4.59524	Yes	No	No	Yes	Yes
The build used to determine the base pair position was GRCh37/Hg19

## Sheet: DEP_SBP
locusnum	CHR	LEAD_SNP	LEAD_BP	MinBP	MaxBP	FDR	A1	A2	nearestGene	dist	func	CADD	RDB	minChrState	commonChrState	PVAL_in_DEP	Z_in_DEP	BETA_in_DEP	SE_in_DEP	PVAL_in_SBP	Z_in_SBP	BETA_in_SBP	SE_in_SBP	A1_in_DEP	A1_in_SBP	Z_recalculated_in_DEP	Z_recalculated_in_SBP	ConcordEffect	Novel_in_DEP	is_locus_unique	Overlapping_with_condFDR_DEP|SBP	Overlapping_with_condFDR_SBP|DEP
1	1	rs301805	8481016	8404093	8895448	0.000390564	G	T	RERE	0	intronic	6.56		1	1	1.84e-08	5.62641	0.0284	0.0051	9.937e-08	-5.32787	-0.1641	0.0308	T	T	-5.62641	5.32787	No	No	Yes	Yes	Yes
2	1	rs2422137	72619961	72512988	72714331	0.0497359	C	A	NEGR1	0	intronic	0.389	7	5	15	9.58e-08	5.33452	0.027	0.0051	0.000413	-3.53163	-0.1077	0.0305	A	A	-5.33452	3.53163	No	No	No	Yes	No
3	1	rs11162028	87960702	87893268	87965485	0.0428494	T	G	RNA5SP52	41645	intergenic	7.202	6	14	15	2.044e-05	-4.26003	-0.0214	0.005	1.026e-05	4.41162	0.134	0.0304	T	T	-4.26003	4.41162	No	Yes	Yes	No	Yes
4	1	rs112947098	181563041	181560367	181586684	0.0454433	A	G	CACNA1E	0	intronic	0.966	6	5	15	2.283e-05	-4.23525	-0.0328	0.0077	7.979e-07	4.93588	0.2368	0.048	A	A	-4.23525	4.93588	No	No	Yes	Yes	Yes
5	2	rs34252196	127194013	126989969	127308675	0.0084669	C	A	AC023347.1	92443	intergenic	0.492	7	9	15	1.324e-06	-4.83612	-0.0328	0.0068	1.56e-05	4.32004	0.1748	0.0405	A	A	4.83612	-4.32004	No	Yes	No	Yes	Yes
6	2	rs1467296	240213868	240211285	240240205	0.0326005	G	A	HDAC4	0	intronic	5.65	1d	2	7	1.106e-05	4.39534	0.0221	0.005	0.0001896	-3.73248	-0.1135	0.0304	A	A	-4.39534	3.73248	No	Yes	Yes	No	Yes
7	3	rs6787172	158187811	157828781	158337455	0.00904201	G	T	RSRC1	0	intronic	0.565	7	5	15	5.314e-07	5.01461	0.0252	0.005	2.004e-05	-4.26444	-0.1293	0.0303	T	T	-5.01461	4.26444	No	No	No	Yes	Yes
8	4	rs2385900	7921777	7883887	7928191	0.0405895	G	A	AFAP1	0	intronic	1.761		5	5	1.848e-05	4.28251	0.0218	0.0051	4.96e-05	-4.0575	-0.1257	0.031	A	A	-4.28251	4.0575	No	Yes	Yes	No	Yes
9	4	rs9884587	27966505	27966301	28098156	0.035133	T	C	AC007106.1	2839	intergenic	3.212	7	9	15	6.058e-06	-4.52435	-0.0257	0.0057	0.0002192	3.69579	0.1272	0.0344	T	T	-4.52435	3.69579	No	Yes	Yes	No	No
10	5	rs7712097	87484007	87437079	87511832	0.00461815	T	C	TMEM161B	1442	intergenic	6.217	7	5	9	5.319e-07	-5.01443	-0.0259	0.0052	2.476e-06	4.7101	0.1471	0.0312	T	T	-5.01443	4.7101	No	No	No	Yes	Yes
11	5	rs12658451	103904037	103682279	104082179	0.0025009	C	T	RP11-6N13.1	0	ncRNA_intronic	5.859	6	9	15	3.818e-08	5.49907	0.0281	0.0051	2.226e-06	-4.73174	-0.1437	0.0304	T	T	-5.49907	4.73174	No	No	Yes	Yes	Yes
12	5	rs3806843	140212538	140024042	140331337	0.0240244	C	T	PCDHA1:PCDHA2:PCDHA3:PCDHA4:PCDHA5:PCDHA6	0:0:0:0:0:0	intronic	0.994		5	15	7.289e-06	-4.48507	-0.0228	0.0051	4.179e-11	6.59759	0.2009	0.0304	T	T	4.48507	-6.59759	No	No	Yes	No	Yes
13	5	rs11135349	164523472	164467717	164678946	0.0236936	C	A	CTC-340A15.2	0	ncRNA_intronic	2.542	7	9	15	1.184e-09	-6.0824	-0.0305	0.005	0.0001085	3.87075	0.1169	0.0302	A	A	6.0824	-3.87075	No	No	No	Yes	No
14	6	rs2523594	31326629	31172151	32333827	0.00184458	T	C	XXbac-BPG248L24.12	1214	intergenic	4.733		2	14	1.443e-07	5.25969	0.0275	0.0052	2.983e-11	6.64741	0.2164	0.0326	T	T	5.25969	6.64741	Yes	No	No	No	Yes
15	7	rs10268609	1962163	1860733	2110850	0.0280337	T	G	MAD1L1	0	intronic	1.688	2b	2	5	9.533e-06	4.4275	0.0287	0.0065	0.0001001	3.89035	0.1553	0.0399	T	T	4.4275	3.89035	Yes	No	Yes	No	Yes
16	7	rs2529053	24592815	24590069	24844736	0.0224924	A	G	RNU6-1103P	15757	intergenic	3.225		14	15	6.484e-06	-4.50996	-0.0294	0.0065	1.419e-09	6.05331	0.2383	0.0394	A	A	-4.50996	6.05331	No	No	Yes	No	Yes
17	8	rs7813444	65437506	65437506	65499486	0.0445266	A	G	RP11-21C4.4	29286	intergenic	5.147	6	9	15	2.059e-05	4.25839	0.0239	0.0056	0.0001549	-3.78308	-0.1278	0.0338	A	A	4.25839	-3.78308	No	No	Yes	No	Yes
18	8	rs62526892	91669954	91518135	91797902	0.0082168	G	A	TMEM64	0	intronic	8.816	4	5	15	1.14e-06	-4.86579	-0.0306	0.0063	1.702e-05	4.30078	0.1593	0.037	A	A	4.86579	-4.30078	No	No	Yes	Yes	No
19	10	rs17747401	76400164	75828923	76449813	0.00814049	C	T	ADK	0	intronic	16.27	4	5	15	1.13e-06	-4.86753	-0.0252	0.0052	1.673e-05	-4.30458	-0.137	0.0318	T	T	4.86753	4.30458	Yes	Yes	Yes	Yes	No
20	11	rs7118275	16271678	16253187	16373664	0.013565	T	C	SOX6	0	intronic	5.933	7	5	15	2.791e-06	4.68563	0.0294	0.0063	3.324e-42	-13.6136	-0.512	0.0376	T	T	4.68563	-13.6136	No	No	Yes	No	Yes
21	11	rs4417256	28497639	28379460	28577867	0.0226789	T	C	RP11-22P4.1	0	ncRNA_intronic	17.6	3a	5	15	6.577e-06	4.50694	0.0226	0.005	1.257e-12	-7.09896	-0.2141	0.0302	T	T	4.50694	-7.09896	No	Yes	Yes	No	Yes
22	11	rs60171845	31835468	31807524	31856654	0.0011343	A	C	PAX6:RCN1	0:0	intronic	8.533	4	1	12	7.46e-08	-5.37972	-0.0353	0.0066	3.473e-07	-5.09578	-0.1997	0.0392	A	A	-5.37972	-5.09578	Yes	No	No	Yes	Yes
23	11	rs112181005	47010491	46708196	47367371	0.0386786	G	A	C11orf49	0	intronic	7.897	6	4	5	1.697e-05	-4.30143	-0.0339	0.0079	1.586e-11	-6.7398	-0.3076	0.0456	A	A	4.30143	6.7398	Yes	Yes	Yes	No	Yes
24	11	rs2509805	57650796	57404779	57681828	0.016178	C	T	RP11-734C14.2	12752	intergenic	2.832	7	14	15	3.724e-06	4.62622	0.0251	0.0054	2.399e-13	-7.32444	-0.2397	0.0327	T	T	-4.62622	7.32444	No	No	Yes	No	No
25	11	rs7928223	113456292	113456292	113483442	0.0366642	A	G	TMPRSS5	101979	intergenic	2.92	7	5	15	1.535e-05	-4.32361	-0.0251	0.0058	1.879e-05	-4.2788	-0.149	0.0348	A	A	-4.32361	-4.2788	Yes	Yes	No	No	Yes
26	12	rs11065505	110650498	110329431	111144760	0.0482322	C	T	IFT81	0	intronic	3.532	6	4	5	2.548e-05	-4.21051	-0.0293	0.007	1.205e-05	4.37668	0.1836	0.042	T	T	4.21051	-4.37668	No	No	Yes	No	No
27	13	rs536966	27118983	27087872	27146921	0.0124992	C	T	WASF3	12856	intergenic	4.245		7	14	2.455e-06	-4.71183	-0.0268	0.0057	1.936e-09	6.00309	0.2029	0.0338	T	T	4.71183	-6.00309	No	Yes	Yes	No	Yes
28	13	rs2057559	78859646	78821529	78971323	0.0178554	C	T	RNF219-AS1	0	ncRNA_intronic	0.983	7	9	15	4.402e-06	4.59144	0.0245	0.0053	6.392e-05	-3.99785	-0.1291	0.0323	T	T	-4.59144	3.99785	No	Yes	Yes	Yes	No
29	14	rs2190864	72416219	72387640	72464832	0.0331151	C	T	RGS6	0	intronic	1.078		4	15	1.282e-05	4.36316	0.0221	0.0051	4.69e-05	-4.07056	-0.1237	0.0304	T	T	-4.36316	4.07056	No	No	Yes	No	Yes
30	14	rs1007934	73463479	73392096	73529094	0.0429343	G	A	ZFYVE1	0	intronic	4.53	7	4	4	1.802e-05	4.28811	0.0218	0.0051	0.0002068	-3.71056	-0.1128	0.0304	A	A	-4.28811	3.71056	No	No	Yes	No	Yes
31	14	rs1045430	75130235	75108290	75397764	0.00302683	G	T	AREL1	0	UTR3	7.778		3	4	2.9e-07	-5.12983	-0.0256	0.005	2.71e-06	-4.69166	-0.1415	0.0302	T	T	5.12983	4.69166	Yes	No	Yes	Yes	Yes
32	14	rs10149470	104017953	104017953	104018455	0.000610066	G	A	RNU7-160P	1209	intergenic	0.468	2b	1	5	3.275e-08	-5.52606	-0.0282	0.0051	1.143e-07	-5.30238	-0.1601	0.0302	A	A	5.52606	5.30238	Yes	No	No	Yes	Yes
33	17	rs9916772	9725512	9725091	9725888	0.0370708	A	G	GLP2R	10	upstream	4.743	4	5	15	1.567e-05	-4.31905	-0.0221	0.0051	3.551e-05	-4.13491	-0.1284	0.0311	A	A	-4.31905	-4.13491	Yes	Yes	Yes	No	No
34	17	rs11867618	65875587	65825248	65984537	0.0312428	G	A	BPTF	0	intronic	3.025	6	4	5	1.151e-05	4.38667	0.0319	0.0073	5.958e-05	-4.01447	-0.1788	0.0445	A	A	-4.38667	4.01447	No	No	Yes	No	Yes
35	18	rs11876620	52737309	52721767	52744406	0.0199664	C	T	CTD-2171N6.1	35825	intergenic	4.877	5	5	15	5.302e-06	-4.55247	-0.0391	0.0086	6.824e-06	4.49911	0.2257	0.0502	T	T	4.55247	-4.49911	No	No	No	No	No
36	18	rs10503002	53109202	53057188	53164693	0.0394702	C	T	TCF4	0	intronic	0.118	5	1	15	1.758e-05	4.2936	0.0271	0.0063	1.645e-05	-4.30832	-0.1635	0.038	T	T	-4.2936	4.30832	No	No	No	Yes	No
37	20	rs76410441	40186071	39613707	40269840	0.00442799	A	C	CHD6	0	intronic	0.062	5	4	5	5.016e-07	-5.0257	-0.0409	0.0081	1.81e-09	6.014	0.2956	0.0492	A	A	-5.0257	6.014	No	No	Yes	Yes	Yes
38	22	rs7364173	50681029	50624909	50698731	0.032768	T	C	TUBGCP6	0	intronic	4.276	2b	1	2	7.163e-06	-4.48879	-0.0232	0.0052	0.0001927	3.7284	0.1154	0.0309	T	T	-4.48879	3.7284	No	No	Yes	Yes	No
The build used to determine the base pair position was GRCh37/Hg19

## Sheet: DEP_DBP
locusnum	CHR	LEAD_SNP	LEAD_BP	MinBP	MaxBP	FDR	A1	A2	nearestGene	dist	func	CADD	RDB	minChrState	commonChrState	PVAL_in_DEP	Z_in_DEP	BETA_in_DEP	SE_in_DEP	PVAL_in_DBP	Z_in_DBP	BETA_in_DBP	SE_in_DBP	A1_in_DEP	A1_in_DBP	Z_recalculated_in_DEP	Z_recalculated_in_DBP	ConcordEffect	Novel_in_DEP	is_locus_unique	Overlapping_with_condFDR_DEP|DBP	Overlapping_with_condFDR_DBP|DEP
1	1	rs301805	8481016	8404093	8895448	0.000380927	G	T	RERE	0	intronic	6.56		1	1	1.84e-08	5.62641	0.0284	0.0051	1.815e-07	-5.21735	-0.0921	0.0176	T	T	-5.62641	5.21735	No	No	Yes	Yes	Yes
2	1	rs4259707	50528591	49529592	50591851	0.0430479	C	T	ELAVL4	0	intronic	3.318	7	9	15	1.592e-05	4.31556	0.0257	0.006	0.0002371	3.67581	0.0752	0.0205	T	T	-4.31556	-3.67581	Yes	No	No	No	No
3	1	rs17103314	79974270	79662943	80099984	0.0485265	G	A	ADH5P2	12494	intergenic	1.687	7	7	15	9.773e-06	4.42214	0.1028	0.0233	0.0003004	3.61495	0.2784	0.077	A	A	-4.42214	-3.61495	Yes	No	Yes	Yes	No
4	1	rs10922291	197780338	197391443	197803129	0.0431204	A	C	DENND1B	35511	intergenic	0.054	5	2	15	6.272e-06	4.51701	0.0231	0.0051	0.0002379	-3.67495	-0.0645	0.0176	A	A	4.51701	-3.67495	No	No	No	No	No
5	2	rs112952562	42705594	42678029	42769610	0.0386026	C	A	KCNG3	0	intronic	3.14	6	5	15	1.564e-05	-4.31948	-0.028	0.0065	7.164e-06	4.48876	0.0982	0.0219	A	A	4.31948	-4.48876	No	Yes	No	No	No
6	2	rs34795950	127171991	126988351	127308675	0.00529494	G	A	AC023347.1	70421	intergenic	1.714	6	9	15	7.461e-07	-4.94896	-0.0336	0.0068	1.182e-09	6.08267	0.1418	0.0233	A	A	4.94896	-6.08267	No	Yes	Yes	Yes	Yes
7	2	rs62188629	208044470	208017033	208088987	0.0136319	G	A	AC007879.1	0	ncRNA_intronic	1.699	7	5	15	3.065e-06	4.66642	0.0253	0.0054	2.005e-05	4.26433	0.0797	0.0187	A	A	-4.66642	-4.26433	Yes	No	Yes	No	No
8	2	rs1467296	240213868	240211285	240240205	0.0420052	G	A	HDAC4	0	intronic	5.65	1d	2	7	1.106e-05	4.39534	0.0221	0.005	0.0002259	-3.68814	-0.0643	0.0174	A	A	-4.39534	3.68814	No	Yes	Yes	No	No
9	3	rs1656368	158281021	157828781	158352440	0.000961921	A	G	RP11-538P18.2	0	ncRNA_intronic	0.038		5	15	7.074e-08	5.38928	0.0287	0.0053	7.171e-08	-5.38683	-0.0983	0.0183	A	A	5.38928	-5.38683	No	No	No	Yes	Yes
10	5	rs13168787	87437079	87125294	87511832	0.00994754	A	G	TMEM161B	48370	intergenic	7.907	2b	1	1	1.9e-06	-4.76378	-0.0253	0.0053	1.439e-07	5.2602	0.0975	0.0185	A	A	-4.76378	5.2602	No	No	Yes	No	Yes
11	5	rs3814424	87968953	87936379	88010829	0.0294769	C	T	LINC00461	0	ncRNA_exonic	12.18	4	1	13	1.078e-08	5.71798	0.0384	0.0067	0.0001164	3.85359	0.0914	0.0237	T	T	-5.71798	-3.85359	Yes	No	Yes	No	Yes
12	5	rs13164188	103914523	103786487	103938115	0.0348747	T	C	RP11-6N13.1	0	ncRNA_intronic	0.949	7	7	15	1.109e-06	4.87124	0.025	0.0051	0.0001585	-3.77736	-0.067	0.0177	T	T	4.87124	-3.77736	No	No	No	Yes	No
13	5	rs3806843	140212538	140024042	140222641	0.0238084	C	T	PCDHA1:PCDHA2:PCDHA3:PCDHA4:PCDHA5:PCDHA6	0:0:0:0:0:0	intronic	0.994		5	15	7.289e-06	-4.48507	-0.0228	0.0051	4.895e-06	4.56924	0.0797	0.0175	T	T	4.48507	-4.56924	No	No	No	No	Yes
14	6	rs6905391	28262686	25684606	32333827	0.000680559	G	A	PGBD1	0	intronic	11.15	7	5	5	4.513e-08	-5.4695	-0.0395	0.0072	1.253e-21	-9.55357	-0.2288	0.024	A	A	5.4695	9.55357	Yes	No	Yes	Yes	Yes
15	8	rs62526892	91669954	91518135	91797902	0.0130033	G	A	TMEM64	0	intronic	8.816	4	5	15	1.14e-06	-4.86579	-0.0306	0.0063	2.958e-05	4.17668	0.0885	0.0212	A	A	4.86579	-4.17668	No	No	Yes	Yes	Yes
16	9	rs6476606	37005561	37005561	37027536	0.00740318	G	A	PAX5:RP11-297B17.3	0:0	ncRNA_intronic	9.9	5	3	13	1.223e-06	4.85187	0.0253	0.0052	9.103e-06	4.43745	0.0799	0.018	A	A	-4.85187	-4.43745	Yes	No	Yes	No	Yes
17	10	rs12571117	101628200	101522170	101689378	0.0376927	A	G	DNMBP	7133	intergenic	2.081	7	5	15	5.755e-06	-4.5352	-0.0227	0.005	0.0001838	-3.7403	-0.0652	0.0174	A	A	-4.5352	-3.7403	Yes	No	Yes	No	No
18	11	rs7118275	16271678	16253187	16373664	0.0128042	T	C	SOX6	0	intronic	5.933	7	5	15	2.791e-06	4.68563	0.0294	0.0063	7.951e-46	-14.2099	-0.3062	0.0215	T	T	4.68563	-14.2099	No	No	Yes	No	Yes
19	11	rs4417256	28497639	28379460	28577867	0.0223053	T	C	RP11-22P4.1	0	ncRNA_intronic	17.6	3a	5	15	6.577e-06	4.50694	0.0226	0.005	4.989e-10	-6.21945	-0.1076	0.0173	T	T	4.50694	-6.21945	No	Yes	Yes	No	No
20	11	rs1806153	31850105	31132257	31858991	2.67799e-05	G	T	RCN1	0	intronic	0.026		5	13	7.85e-10	6.14793	0.0381	0.0062	6.003e-10	6.19035	0.1309	0.0212	T	T	-6.14793	-6.19035	Yes	No	Yes	Yes	Yes
21	11	rs112181005	47010491	46708196	47367371	0.0405557	G	A	C11orf49	0	intronic	7.897	6	4	5	1.697e-05	-4.30143	-0.0339	0.0079	6.921e-08	-5.39321	-0.14	0.026	A	A	4.30143	5.39321	Yes	Yes	Yes	No	Yes
22	11	rs174576	61603510	61542006	61624181	0.0451505	C	A	FADS2	0	intronic	0.759	1f	2	5	7.721e-06	4.47278	0.0235	0.0053	0.0002614	3.65082	0.0667	0.0183	A	A	-4.47278	-3.65082	Yes	No	No	Yes	No
23	13	rs536966	27118983	27087872	27146921	0.0117828	C	T	WASF3	12856	intergenic	4.245		7	14	2.455e-06	-4.71183	-0.0268	0.0057	1.525e-06	4.80793	0.0937	0.0195	T	T	4.71183	-4.80793	No	Yes	Yes	No	Yes
24	13	rs13353100	53826781	53682392	54049489	0.0447511	G	T	RN7SL618P	5430	intergenic	15.58	7	5	15	2.281e-10	6.34112	0.0333	0.0052	0.0002566	-3.65558	-0.0669	0.0183	T	T	-6.34112	3.65558	No	No	Yes	Yes	No
25	14	rs2359240	75328247	75123374	75397764	0.0180206	C	T	PROX2	0	intronic	0.348	3a	5	15	3.204e-06	4.65729	0.0233	0.005	4.987e-05	4.05624	0.0704	0.0174	T	T	-4.65729	-4.05624	Yes	No	No	Yes	Yes
26	14	rs10149470	104017953	104017953	104018455	0.00792471	G	A	RNU7-160P	1209	intergenic	0.468	2b	1	5	3.275e-08	-5.52606	-0.0282	0.0051	1.383e-05	-4.34654	-0.0758	0.0174	A	A	5.52606	4.34654	Yes	No	No	Yes	Yes
27	16	rs4616299	7657432	7657373	7673819	0.00665728	A	G	RBFOX1	0	intronic	12.28	5	5	15	1.042e-06	4.88354	0.0248	0.0051	1.016e-05	-4.41374	-0.079	0.0179	A	A	4.88354	-4.41374	No	No	Yes	Yes	Yes
28	17	rs9916772	9725512	9725091	9725888	0.0386485	A	G	GLP2R	10	upstream	4.743	4	5	15	1.567e-05	-4.31905	-0.0221	0.0051	3.346e-06	-4.64835	-0.0832	0.0179	A	A	-4.31905	-4.64835	Yes	Yes	Yes	No	Yes
29	18	rs10503002	53109202	53057188	53164693	0.0414008	C	T	TCF4	0	intronic	0.118	5	1	15	1.758e-05	4.2936	0.0271	0.0063	2.626e-06	-4.69809	-0.103	0.0219	T	T	-4.2936	4.69809	No	No	No	Yes	No
30	20	rs76410441	40186071	39613707	40269840	0.00401266	A	C	CHD6	0	intronic	0.062	5	4	5	5.016e-07	-5.0257	-0.0409	0.0081	4.532e-16	8.12343	0.2307	0.0284	A	A	-5.0257	8.12343	No	No	Yes	Yes	Yes
31	22	rs7511006	50676259	50624909	50698731	0.0297476	T	C	TUBGCP6	0	intronic	0.638	5	4	5	9.383e-06	-4.43092	-0.0231	0.0052	0.0001183	3.84962	0.0688	0.0179	T	T	-4.43092	3.84962	No	No	Yes	Yes	No
The build used to determine the base pair position was GRCh37/Hg19

## Sheet: DEP_T2D
locusnum	CHR	LEAD_SNP	LEAD_BP	MinBP	MaxBP	FDR	A1	A2	nearestGene	dist	func	CADD	RDB	minChrState	commonChrState	PVAL_in_DEP	Z_in_DEP	BETA_in_DEP	SE_in_DEP	PVAL_in_T2D	Z_in_T2D	BETA_in_T2D	SE_in_T2D	A1_in_DEP	A1_in_T2D	Z_recalculated_in_DEP	Z_recalculated_in_T2D	ConcordEffect	Novel_in_DEP	is_locus_unique	Overlapping_with_condFDR_DEP|T2D	Overlapping_with_condFDR_T2D|DEP
1	1	rs12128239	73059446	72847620	73059446	0.0326143	A	G	RNU6-1246P	123899	intergenic	2.101	6	9	15	2.089e-07	5.19124	0.0407	0.0078	7.3e-05	3.96629	0.077	0.019	A	A	5.19124	3.96629	Yes	No	No	Yes	No
2	2	rs6738911	60539612	60538609	60541853	0.0471559	T	C	AC007381.3	38117	intergenic	2.097	5	5	15	5.735e-05	4.02346	0.0205	0.0051	7.1e-05	-3.97291	-0.049	0.012	T	T	4.02346	-3.97291	No	Yes	Yes	No	Yes
3	6	rs885951	31140091	31121874	31140532	0.0194738	C	A	POU5F1	0	intronic	6.389		1	5	8.18e-06	-4.46042	-0.0397	0.0089	3.6e-05	4.13176	0.053	0.013	A	A	4.46042	-4.13176	No	No	No	No	Yes
4	9	rs10818865	126509599	126452936	126714308	0.0180107	A	G	DENND1A:RP11-417B4.2	0:0	ncRNA_intronic	9.702	6	5	15	1.53e-05	-4.32432	-0.0263	0.0061	3.1e-05	-4.16599	-0.062	0.015	A	A	-4.32432	-4.16599	Yes	No	No	Yes	No
5	11	rs2412137	3090205	3086451	3103824	0.0192329	G	A	CARS	11361	intergenic	0.598		5	15	1.66e-05	4.30631	0.0226	0.0052	8.9e-06	-4.44231	-0.058	0.013	A	A	-4.30631	4.44231	No	Yes	Yes	No	No
6	11	rs97384	61624181	61542006	61624181	0.00753595	C	T	FADS2	0	intronic	4.609		4	4	2.283e-06	4.72661	0.0252	0.0053	1.1e-05	-4.39652	-0.058	0.013	T	T	-4.72661	4.39652	No	No	No	Yes	Yes
7	16	rs11642014	19845423	19831476	19925837	0.045906	C	A	IQCK	0	intronic	0.654	5	4	15	5.312e-06	4.55207	0.0278	0.0061	0.00012	-3.84613	-0.058	0.015	A	A	-4.55207	3.84613	No	No	Yes	Yes	No
8	18	rs619332	40915203	40910730	40955590	0.0347092	T	C	SYT4	57587	intergenic	3.186	6	9	15	2.705e-05	-4.19698	-0.0238	0.0057	8e-05	3.9444	0.054	0.014	T	T	-4.19698	3.9444	No	Yes	Yes	No	No
9	18	rs28758902	53408187	53403228	53463661	0.0483317	C	T	RP11-397A16.1	0	ncRNA_intronic	0.176	6	5	15	2.12e-06	4.74164	0.0239	0.005	0.00013	-3.82646	-0.046	0.012	T	T	-4.74164	3.82646	No	No	No	No	No
The build used to determine the base pair position was GRCh37/Hg19

## Sheet: DEP_TG
locusnum	CHR	LEAD_SNP	LEAD_BP	MinBP	MaxBP	FDR	A1	A2	nearestGene	dist	func	CADD	RDB	minChrState	commonChrState	PVAL_in_DEP	Z_in_DEP	BETA_in_DEP	SE_in_DEP	PVAL_in_TG	Z_in_TG	BETA_in_TG	SE_in_TG	A1_in_DEP	A1_in_TG	Z_recalculated_in_DEP	Z_recalculated_in_TG	ConcordEffect	Novel_in_DEP	is_locus_unique	Overlapping_with_condFDR_DEP|TG	Overlapping_with_condFDR_TG|DEP
1	1	rs12740789	72752073	72628347	73264598	0.000265993	G	A	NEGR1	3655	intergenic	0.179	6	5	15	1.963e-08	-5.61523	-0.0377	0.0067	2.499e-07	5.15778	0.02148	0.004164	A	G	5.61523	5.15778	Yes	No	No	Yes	Yes
2	2	rs71441095	28089848	27961614	28284633	0.0482883	G	A	MRPL33:RBKS	0:0	intronic	2.284	6	5	15	5.21e-05	-4.046	-0.0276	0.0068	3.712e-29	11.2083	0.04927	0.004395	A	G	4.046	11.2083	Yes	Yes	Yes	No	Yes
3	2	rs150587687	42703861	42510877	42705594	0.0215775	C	A	KCNG3	0	intronic	7.171	7	5	15	1.6e-05	-4.31445	-0.0258	0.006	3.356e-05	4.14786	0.01541	0.003715	A	C	4.31445	4.14786	Yes	Yes	No	No	Yes
4	2	rs56263644	86671074	86570906	86855698	0.0249478	T	C	KDM3A	0	intronic	3.012	5	1	6	1.801e-05	-4.28823	-0.0327	0.0076	9.174e-05	3.91146	0.01914	0.004892	T	T	-4.28823	3.91146	No	No	Yes	No	Yes
5	2	rs9287985	176429580	176422005	176483870	0.0350022	A	G	AC096649.3	110211	intergenic	15.78	6	5	15	3.224e-05	4.15704	0.0232	0.0056	7.313e-05	3.96587	0.01375	0.003467	A	A	4.15704	3.96587	Yes	Yes	No	No	Yes
6	5	rs149080269	67698513	67667363	67734294	0.045371	C	T	CTD-2582M21.1	27557	intergenic	2.471	7	5	15	4.201e-05	4.09614	0.0393	0.0096	0.0002134	-3.7026	-0.02239	0.006047	T	C	-4.09614	-3.7026	Yes	Yes	Yes	No	Yes
7	6	rs9379880	26496916	25684606	32333827	6.63679e-05	G	A	BTN1A1	4532	intergenic	0.495	7	5	14	5.77e-09	-5.82329	-0.0387	0.0066	4.572e-08	5.4672	0.02224	0.004068	A	G	5.82329	5.4672	Yes	No	Yes	Yes	Yes
8	7	rs10950398	12264871	12233848	12286050	0.00555613	G	A	TMEM106B	0	intronic	2.589	6	4	5	2.549e-06	4.70417	0.0242	0.0052	6.572e-07	-4.9736	-0.01549	0.003114	A	G	-4.70417	-4.9736	Yes	No	Yes	Yes	Yes
9	11	rs112181005	47010491	46708196	47367371	0.0225115	G	A	C11orf49	0	intronic	7.897	6	4	5	1.697e-05	-4.30143	-0.0339	0.0079	7.18e-10	6.16207	0.03279	0.005321	A	G	4.30143	6.16207	Yes	Yes	Yes	No	Yes
10	11	rs174594	61619829	61539020	61624181	0.00161399	A	C	FADS2	0	intronic	2.049		4	5	5.42e-07	-5.01082	-0.0264	0.0053	6.466e-71	17.805	0.05703	0.003202	A	C	-5.01082	-17.805	Yes	No	Yes	Yes	Yes
11	11	rs2514218	113392994	113249136	113424042	0.00633636	C	T	DRD2	46580	intergenic	6.355	6	5	15	3.03e-06	-4.66878	-0.0244	0.0052	1.066e-05	4.40333	0.01415	0.003213	T	C	4.66878	4.40333	Yes	No	No	Yes	Yes
12	16	rs4616299	7657432	7657373	7665557	0.00599646	A	G	RBFOX1	0	intronic	12.28	5	5	15	1.042e-06	4.88354	0.0248	0.0051	1.383e-05	-4.34654	-0.01447	0.003329	A	A	4.88354	-4.34654	No	No	No	Yes	Yes
13	16	rs115452	15559453	15556396	15628160	0.0341048	A	G	RP11-1021N1.1:C16orf45	0:0	intronic	0.222		5	15	3.096e-05	-4.16629	-0.0216	0.0052	9.405e-07	4.9037	0.01635	0.003335	A	G	-4.16629	-4.9037	Yes	Yes	Yes	No	No
14	17	rs11867618	65875587	65825248	65984537	0.0170125	G	A	BPTF	0	intronic	3.025	6	4	5	1.151e-05	4.38667	0.0319	0.0073	1.78e-06	-4.77692	-0.02145	0.004491	A	G	-4.38667	-4.77692	Yes	No	Yes	No	Yes
The build used to determine the base pair position was GRCh37/Hg19

## Sheet: DEP_HDL
locusnum	CHR	LEAD_SNP	LEAD_BP	MinBP	MaxBP	FDR	A1	A2	nearestGene	dist	func	CADD	RDB	minChrState	commonChrState	PVAL_in_DEP	Z_in_DEP	BETA_in_DEP	SE_in_DEP	PVAL_in_HDL	Z_in_HDL	BETA_in_HDL	SE_in_HDL	A1_in_DEP	A1_in_HDL	Z_recalculated_in_DEP	Z_recalculated_in_HDL	ConcordEffect	Novel_in_DEP	is_locus_unique	Overlapping_with_condFDR_DEP|HDL	Overlapping_with_condFDR_HDL|DEP
1	1	rs61771892	73150390	72628347	73264598	0.0160866	C	T	RNU6-1246P	32955	intergenic	2.652	5	9	15	8.952e-06	-4.44105	-0.0328	0.0074	3.149e-05	-4.16241	-0.01834	0.004407	T	C	4.44105	-4.16241	No	No	No	Yes	No
2	2	rs6433545	176432399	176420907	176475422	0.0257454	T	C	AC096649.3	113030	intergenic	0.589	6	1	15	1.724e-05	4.29793	0.0231	0.0054	2.031e-05	-4.26146	-0.01414	0.003319	T	T	4.29793	-4.26146	No	Yes	No	No	Yes
3	4	rs2871304	27983557	27966505	28098156	0.0110686	A	G	AC007106.1	0	ncRNA_intronic	6.633	5	9	15	5.37e-06	-4.54979	-0.0255	0.0056	1.942e-05	-4.27146	-0.01546	0.003618	A	G	-4.54979	4.27146	No	Yes	No	Yes	Yes
4	6	rs2523590	31327064	31323012	31327435	0.0133648	T	C	XXbac-BPG248L24.12	1649	intergenic	7.808		5	14	6.938e-06	-4.49558	-0.0247	0.0055	2.466e-05	-4.21789	-0.01418	0.003361	T	T	-4.49558	-4.21789	Yes	No	No	No	No
5	6	rs6928852	76223854	76199880	76373537	0.0325551	C	T	RPL26P20	14001	intergenic	4.576	7	9	15	2.236e-05	4.23992	0.0213	0.005	0.0001143	3.85804	0.01213	0.003145	T	C	-4.23992	3.85804	No	No	Yes	No	No
6	7	rs10950398	12264871	12233848	12286050	0.00633253	G	A	TMEM106B	0	intronic	2.589	6	4	5	2.549e-06	4.70417	0.0242	0.0052	1.09e-07	5.31104	0.01655	0.003117	A	G	-4.70417	5.31104	No	No	Yes	Yes	Yes
7	7	rs2529041	24607479	24590979	24779987	0.0481262	C	T	MPP6	5407	intergenic	6.104		5	14	4.357e-05	4.08768	0.0224	0.0055	0.000168	-3.76283	-0.01319	0.003505	T	C	-4.08768	-3.76283	Yes	No	No	No	No
8	8	rs10957158	61679382	61591074	61784348	0.00922727	G	A	CHD7	0	intronic	6.3	5	5	7	1.347e-06	4.83269	0.0285	0.0059	1.781e-05	4.29071	0.0156	0.003635	A	A	-4.83269	-4.29071	Yes	Yes	Yes	Yes	Yes
9	8	rs2977983	71070788	71017438	71351158	0.018809	C	T	NCOA2	0	intronic	0.075		4	5	1.11e-05	-4.39455	-0.0435	0.0099	2.248e-07	-5.17757	-0.0324	0.006257	T	T	4.39455	5.17757	Yes	No	Yes	No	Yes
10	11	rs4757899	20202483	20190576	20235409	0.0387718	A	G	DBX1	20323	intergenic	5.677	7	5	14	1.451e-05	-4.336	-0.0243	0.0056	0.0001502	3.79074	0.01336	0.003523	A	A	-4.336	3.79074	No	Yes	Yes	No	No
11	11	rs112181005	47010491	46708196	47367371	0.0254639	G	A	C11orf49	0	intronic	7.897	6	4	5	1.697e-05	-4.30143	-0.0339	0.0079	4.793e-28	-10.9796	-0.05848	0.005325	A	G	4.30143	-10.9796	No	Yes	Yes	No	Yes
12	11	rs174594	61619829	61539020	61624181	0.00188701	A	C	FADS2	0	intronic	2.049		4	5	5.42e-07	-5.01082	-0.0264	0.0053	2.951e-22	-9.70219	-0.03111	0.003206	A	C	-5.01082	9.70219	No	No	Yes	Yes	Yes
13	17	rs11867618	65875587	65825248	65984537	0.0221215	G	A	BPTF	0	intronic	3.025	6	4	5	1.151e-05	4.38667	0.0319	0.0073	6.337e-05	3.9999	0.01798	0.004496	A	G	-4.38667	3.9999	No	No	Yes	No	Yes
14	22	rs11090090	42777621	42740543	42862437	0.0124737	A	G	NFAM1	0	UTR3	0.969	5	4	15	6.293e-06	-4.5163	-0.0226	0.005	2.183e-05	4.2453	0.01349	0.003178	A	A	-4.5163	4.2453	No	No	Yes	Yes	Yes
The build used to determine the base pair position was GRCh37/Hg19

## Sheet: DEP_LDL
locusnum	CHR	LEAD_SNP	LEAD_BP	MinBP	MaxBP	FDR	A1	A2	nearestGene	dist	func	CADD	RDB	minChrState	commonChrState	PVAL_in_DEP	Z_in_DEP	BETA_in_DEP	SE_in_DEP	PVAL_in_LDL	Z_in_LDL	BETA_in_LDL	SE_in_LDL	A1_in_DEP	A1_in_LDL	Z_recalculated_in_DEP	Z_recalculated_in_LDL	ConcordEffect	Novel_in_DEP	is_locus_unique	Overlapping_with_condFDR_DEP|LDL	Overlapping_with_condFDR_LDL|DEP
1	1	rs11578046	23425139	23294136	23551623	0.0276116	G	A	LUZP1	0	intronic	4.015	4	2	5	5.136e-06	-4.55915	-0.0243	0.0053	9.703e-05	-3.8979	-0.01279	0.003282	A	G	4.55915	-3.8979	No	No	Yes	Yes	No
2	3	rs7630176	157829953	157829953	158285280	0.0156617	T	C	RSRC1	0	intronic	5.934	4	2	15	7.652e-06	4.4747	0.0236	0.0053	4.485e-05	-4.08096	-0.01357	0.003325	T	C	4.4747	4.08096	Yes	No	No	Yes	No
3	6	rs1131446	31323116	30081742	31323116	0.0122487	C	T	HLA-B	0	exonic	7.94		1	3	6.037e-06	4.52509	0.0593	0.0131	1.058e-05	-4.40497	-0.02594	0.00589	T	C	-4.52509	-4.40497	Yes	No	No	Yes	No
4	6	rs9399697	101322202	101053726	101614312	0.0249223	C	T	ASCC3	0	intronic	2.456	6	4	5	1.155e-05	-4.38591	-0.022	0.005	8.439e-05	-3.93158	-0.01211	0.003081	T	C	4.38591	-3.93158	No	No	No	Yes	No
5	11	rs174594	61619829	61539020	61624181	0.00195879	A	C	FADS2	0	intronic	2.049		4	5	5.42e-07	-5.01082	-0.0264	0.0053	4.058e-16	-8.13682	-0.02583	0.003175	A	C	-5.01082	8.13682	No	No	Yes	Yes	Yes
6	12	rs77741769	121363835	121187557	121378596	0.000152305	C	T	RPL12P33	8795	intergenic	5.073	3a	1	15	2.579e-08	5.56785	0.0293	0.0053	1.145e-10	-6.44645	-0.02152	0.003338	T	C	-5.56785	-6.44645	Yes	No	Yes	Yes	Yes
7	16	rs3812984	72207797	71991135	72248130	0.00407678	T	C	PMFBP1	0	intronic	6.412		5	15	1.38e-06	4.82787	0.0242	0.005	2.249e-07	-5.17748	-0.01635	0.003158	T	C	4.82787	5.17748	Yes	No	No	Yes	Yes
8	19	rs113743631	45384700	45384700	45384700	0.0498574	G	A	PVRL2	0	intronic	0.071	6	1	5	4.792e-05	4.06555	0.0863	0.0212	0.0001945	-3.72605	-0.04797	0.01287	A	G	-4.06555	-3.72605	Yes	Yes	Yes	No	No
9	20	rs6124295	39614075	39613707	40269840	0.0272458	G	A	RNU2-52P	38769	intergenic	1.279	3a	4	15	1.919e-05	4.27411	0.0242	0.0057	3.716e-05	-4.12446	-0.01444	0.003501	A	G	-4.27411	-4.12446	Yes	No	Yes	Yes	Yes
10	22	rs9611525	41640659	41215672	42216326	0.0119272	C	T	RANGAP1	955	downstream	2.622	5	4	5	7.065e-07	4.95957	0.0266	0.0054	3.164e-05	4.16133	0.01481	0.003558	T	C	-4.95957	4.16133	No	No	No	Yes	Yes
The build used to determine the base pair position was GRCh37/Hg19

## Sheet: DEP_TC
locusnum	CHR	LEAD_SNP	LEAD_BP	MinBP	MaxBP	FDR	A1	A2	nearestGene	dist	func	CADD	RDB	minChrState	commonChrState	PVAL_in_DEP	Z_in_DEP	BETA_in_DEP	SE_in_DEP	PVAL_in_TC	Z_in_TC	BETA_in_TC	SE_in_TC	A1_in_DEP	A1_in_TC	Z_recalculated_in_DEP	Z_recalculated_in_TC	ConcordEffect	Novel_in_DEP	is_locus_unique	Overlapping_with_condFDR_DEP|TC	Overlapping_with_condFDR_TC|DEP
1	1	rs11578046	23425139	23294136	23551623	0.0459535	G	A	LUZP1	0	intronic	4.015	4	2	5	5.136e-06	-4.55915	-0.0243	0.0053	0.0002038	-3.71426	-0.01218	0.003279	A	G	4.55915	-3.71426	No	No	Yes	Yes	No
2	2	rs71441095	28089848	27961614	28284633	0.0481775	G	A	MRPL33:RBKS	0:0	intronic	2.284	6	5	15	5.21e-05	-4.046	-0.0276	0.0068	4.556e-25	10.3419	0.04504	0.004355	A	G	4.046	10.3419	Yes	Yes	Yes	No	Yes
3	2	rs2565157	198236244	198146381	198940251	0.0137094	G	A	NPM1P46	8180	intergenic	1.981		5	15	8.399e-06	4.45475	0.0237	0.0053	2.925e-05	-4.17923	-0.01466	0.003507	A	A	-4.45475	4.17923	No	No	Yes	Yes	Yes
4	6	rs149543464	30400763	27456052	31462135	0.000397077	G	A	MICC	13666	intergenic	0.823	7	14	14	8.357e-08	-5.35925	-0.0439	0.0082	1.369e-10	6.4193	0.03103	0.004834	A	G	5.35925	6.4193	Yes	No	No	Yes	Yes
5	6	rs9377251	101427331	101277926	101614312	0.0279699	G	A	snoU13	22191	intergenic	0.247	5	7	15	4.863e-06	-4.57061	-0.023	0.005	9.542e-05	-3.90195	-0.01232	0.003158	A	G	4.57061	-3.90195	No	No	No	Yes	Yes
6	10	rs11596214	106453832	106418969	106640384	0.0146353	G	A	SORCS3	0	intronic	3.038	7	5	15	9.145e-08	-5.34294	-0.0275	0.0051	3.731e-05	4.12354	0.01327	0.003219	A	G	5.34294	4.12354	Yes	No	Yes	Yes	No
7	11	rs174594	61619829	61542006	61624181	0.00435126	A	C	FADS2	0	intronic	2.049		4	5	5.42e-07	-5.01082	-0.0264	0.0053	7.47e-06	-4.47984	-0.01421	0.003172	A	C	-5.01082	4.47984	No	No	No	Yes	Yes
8	12	rs77741769	121363835	121188641	121378566	0.000148791	C	T	RPL12P33	8795	intergenic	5.073	3a	1	15	2.579e-08	5.56785	0.0293	0.0053	1.051e-11	-6.79934	-0.02268	0.003336	T	C	-5.56785	-6.79934	Yes	No	No	Yes	Yes
9	16	rs3812984	72207797	71991135	72248130	0.00361522	T	C	PMFBP1	0	intronic	6.412		5	15	1.38e-06	4.82787	0.0242	0.005	3.176e-07	-5.11269	-0.01614	0.003156	T	C	4.82787	5.11269	Yes	No	No	Yes	Yes
10	17	rs1794287	7578837	7574936	7580256	0.0395433	G	A	TP53	0	intronic	1.564		4	4	3.861e-05	-4.11564	-0.033	0.008	9.999e-06	4.4172	0.02188	0.004954	A	A	4.11564	-4.4172	No	Yes	Yes	No	Yes
11	22	rs9611525	41640659	41215672	42043585	0.011971	C	T	RANGAP1	955	downstream	2.622	5	4	5	7.065e-07	4.95957	0.0266	0.0054	2.828e-05	4.18689	0.01489	0.003556	T	C	-4.95957	4.18689	No	No	No	Yes	No
The build used to determine the base pair position was GRCh37/Hg19
