# Supplementary material for: Shared genetic loci between depression and cardiometabolic traits
Source: PLoS Genet. 2022 May 13;18(5):e1010161. doi: 10.1371/journal.pgen.1010161 (PMC9170110; doi:10.1371/journal.pgen.1010161)
Supplement: S11 Table — (XLSX) [file pgen.1010161.s051.xlsx]

## Sheet: DEP_TG
Category	GeneSet	N_genes	N_overlap	p	adjP	genes

## Sheet: DEP_T2D
Category	GeneSet	N_genes	N_overlap	p	adjP	genes

## Sheet: DEP_TC
Category	GeneSet	N_genes	N_overlap	p	adjP	genes
GO_mf	GO_CHAPERONE_BINDING	103	7	1.59554e-05	0.0262466	TP53:WRAP53:HSPD1:HSPE1:SLC25A17:ST13:DNAJB7
GO_mf	GO_RNA_POLYMERASE_II_TRANSCRIPTION_FACTOR_BINDING	53	5	5.67432e-05	0.0466713	KDM1A:MTA2:TP53:ATF4:EP300

## Sheet: DEP_CRP
Category	GeneSet	N_genes	N_overlap	p	adjP	genes
GO_cc	GO_MITOCHONDRION	1525	22	4.79234e-05	0.0479713	AMBRA1:ATG13:NDUFS3:PTPMT1:MTCH2:SIRT4:COX6A1:TRIAP1:GATC:DYNLL1:COQ5:ACADS:GPN1:MRPL33:TRMT61B:COX7A2L:MIEF1:XPNPEP3:ACO2:SREBF2:SMDT1:CYP2D6

## Sheet: DEP_CAD
Category	GeneSet	N_genes	N_overlap	p	adjP	genes

## Sheet: DEP_SBP
Category	GeneSet	N_genes	N_overlap	p	adjP	genes
GO_bp	GO_HOMOPHILIC_CELL_ADHESION_VIA_PLASMA_MEMBRANE_ADHESION_MOLECULES	163	37	3.51295e-32	2.58202e-28	CLSTN1:PCDHA1:PCDHA2:PCDHA3:PCDHA4:PCDHA5:PCDHA6:PCDHA7:PCDHA8:PCDHA9:PCDHA10:PCDHA11:PCDHA12:PCDHA13:PCDHAC1:PCDHAC2:PCDHB2:PCDHB3:PCDHB7:PCDHB8:PCDHB16:PCDHB10:PCDHB12:PCDHB13:PCDHB15:PCDHGA1:PCDHGB2:PCDHGA5:PCDHGB3:PCDHGA6:PCDHGA10:PCDHGB7:PCDHGA11:PCDHGA12:PCDHGC3:PCDHGC4:PCDHGC5
GO_bp	GO_CELL_CELL_ADHESION_VIA_PLASMA_MEMBRANE_ADHESION_MOLECULES	267	37	4.34211e-24	1.59573e-20	CLSTN1:PCDHA1:PCDHA2:PCDHA3:PCDHA4:PCDHA5:PCDHA6:PCDHA7:PCDHA8:PCDHA9:PCDHA10:PCDHA11:PCDHA12:PCDHA13:PCDHAC1:PCDHAC2:PCDHB2:PCDHB3:PCDHB7:PCDHB8:PCDHB16:PCDHB10:PCDHB12:PCDHB13:PCDHB15:PCDHGA1:PCDHGB2:PCDHGA5:PCDHGB3:PCDHGA6:PCDHGA10:PCDHGB7:PCDHGA11:PCDHGA12:PCDHGC3:PCDHGC4:PCDHGC5
GO_bp	GO_CELL_CELL_ADHESION	794	44	4.92997e-13	1.20784e-09	CLSTN1:NEGR1:VCL:CTNND1:TRPV4:PSEN1:PCDHA1:PCDHA2:PCDHA3:PCDHA4:PCDHA5:PCDHA6:PCDHA7:PCDHA8:PCDHA9:PCDHA10:PCDHA11:PCDHA12:PCDHA13:PCDHAC1:PCDHAC2:PCDHB2:PCDHB3:PCDHB7:PCDHB8:PCDHB16:PCDHB10:PCDHB12:PCDHB13:PCDHB15:PCDHGA1:PCDHGB2:PCDHGA5:PCDHGB3:PCDHGA6:PCDHGA10:PCDHGB7:PCDHGA11:PCDHGA12:PCDHGC3:PCDHGC4:PCDHGC5:MAD1L1:RIPK2
GO_bp	GO_BIOLOGICAL_ADHESION	1361	52	3.16986e-09	5.82462e-06	VAMP3:CLSTN1:NEGR1:PLAU:VCL:MYBPC3:CTNND1:LPXN:TRPV4:ATP2A2:PSEN1:EMILIN3:RASA1:PCDHA1:PCDHA2:PCDHA3:PCDHA4:PCDHA5:PCDHA6:PCDHA7:PCDHA8:PCDHA9:PCDHA10:PCDHA11:PCDHA12:PCDHA13:PCDHAC1:PCDHAC2:PCDHB2:PCDHB3:PCDHB7:PCDHB8:PCDHB16:PCDHB10:PCDHB12:PCDHB13:PCDHB15:PCDHGA1:PCDHGB2:PCDHGA5:PCDHGB3:PCDHGA6:PCDHGA10:PCDHGB7:PCDHGA11:PCDHGA12:PCDHGC3:PCDHGC4:PCDHGC5:RELL2:MAD1L1:RIPK2
GO_cc	GO_INTRINSIC_COMPONENT_OF_PLASMA_MEMBRANE	1667	52	2.00762e-06	0.00200963	TNFRSF9:CLSTN1:SAMD8:CHRM4:APLNR:P2RX3:SLC43A1:DRD2:TRPV4:ATP2A2:HVCN1:GPR12:PSEN1:SLC4A9:CD14:PCDHA1:PCDHA2:PCDHA3:PCDHA4:PCDHA5:PCDHA6:PCDHA7:PCDHA8:PCDHA9:PCDHA10:PCDHA11:PCDHA12:PCDHA13:PCDHAC1:PCDHAC2:PCDHB2:PCDHB3:PCDHB7:PCDHB8:PCDHB16:PCDHB10:PCDHB12:PCDHB13:PCDHB15:PCDHGA1:PCDHGB2:PCDHGA5:PCDHGB3:PCDHGA6:PCDHGA10:PCDHGB7:PCDHGA11:PCDHGA12:PCDHGC3:PCDHGC4:PCDHGC5:GPER1
GO_mf	GO_CALCIUM_ION_BINDING	680	48	2.96915e-18	4.88425e-15	CLSTN1:CACNA1E:RCN1:F2:LRP4:ATP2A2:LTBP2:RCVRN:PLCG1:CRELD2:CETN3:PCDHA1:PCDHA2:PCDHA3:PCDHA4:PCDHA5:PCDHA6:PCDHA7:PCDHA8:PCDHA9:PCDHA10:PCDHA11:PCDHA12:PCDHA13:PCDHAC1:PCDHAC2:PCDHB2:PCDHB3:PCDHB7:PCDHB8:PCDHB16:PCDHB10:PCDHB12:PCDHB13:PCDHB15:PCDHGA1:PCDHGB2:PCDHGA5:PCDHGB3:PCDHGA6:PCDHGA10:PCDHGB7:PCDHGA11:PCDHGA12:PCDHGC3:PCDHGC4:PCDHGC5:NECAB1

## Sheet: DEP_BMI
Category	GeneSet	N_genes	N_overlap	p	adjP	genes
GO_bp	GO_BRANCHING_MORPHOGENESIS_OF_A_NERVE	10	4	4.69182e-06	0.0344849	RERE:DRD2:BCL11A:SHOX2

## Sheet: DEP_HDL
Category	GeneSet	N_genes	N_overlap	p	adjP	genes

## Sheet: DEP_LDL
Category	GeneSet	N_genes	N_overlap	p	adjP	genes

## Sheet: DEP_DBP
Category	GeneSet	N_genes	N_overlap	p	adjP	genes
GO_bp	GO_HOMOPHILIC_CELL_ADHESION_VIA_PLASMA_MEMBRANE_ADHESION_MOLECULES	163	35	1.37375e-32	1.0097e-28	CLSTN1:PCDH8:PCDHA1:PCDHA2:PCDHA3:PCDHA4:PCDHA5:PCDHA6:PCDHA7:PCDHA8:PCDHA9:PCDHA10:PCDHA11:PCDHA12:PCDHA13:PCDHAC1:PCDHAC2:PCDHB2:PCDHB3:PCDHB16:PCDHB12:PCDHB13:PCDHB15:PCDHGA1:PCDHGB2:PCDHGA5:PCDHGB3:PCDHGA6:PCDHGA10:PCDHGB7:PCDHGA11:PCDHGA12:PCDHGC3:PCDHGC4:PCDHGC5
GO_bp	GO_CELL_CELL_ADHESION_VIA_PLASMA_MEMBRANE_ADHESION_MOLECULES	267	36	5.08269e-26	1.86789e-22	CLSTN1:CRB1:PCDH8:PCDHA1:PCDHA2:PCDHA3:PCDHA4:PCDHA5:PCDHA6:PCDHA7:PCDHA8:PCDHA9:PCDHA10:PCDHA11:PCDHA12:PCDHA13:PCDHAC1:PCDHAC2:PCDHB2:PCDHB3:PCDHB16:PCDHB12:PCDHB13:PCDHB15:PCDHGA1:PCDHGB2:PCDHGA5:PCDHGB3:PCDHGA6:PCDHGA10:PCDHGB7:PCDHGA11:PCDHGA12:PCDHGC3:PCDHGC4:PCDHGC5
GO_bp	GO_CELL_CELL_ADHESION	794	40	2.17891e-13	5.33832e-10	CLSTN1:CRB1:SCGB1A1:PCDH8:PSEN1:GPR98:PCDHA1:PCDHA2:PCDHA3:PCDHA4:PCDHA5:PCDHA6:PCDHA7:PCDHA8:PCDHA9:PCDHA10:PCDHA11:PCDHA12:PCDHA13:PCDHAC1:PCDHAC2:PCDHB2:PCDHB3:PCDHB16:PCDHB12:PCDHB13:PCDHB15:PCDHGA1:PCDHGB2:PCDHGA5:PCDHGB3:PCDHGA6:PCDHGA10:PCDHGB7:PCDHGA11:PCDHGA12:PCDHGC3:PCDHGC4:PCDHGC5:RIPK2
GO_bp	GO_BIOLOGICAL_ADHESION	1361	46	2.46214e-09	4.52418e-06	VAMP3:CLSTN1:CRB1:MYBPC3:SCGB1A1:PCDH8:OLFM4:PSEN1:EMILIN3:RASA1:GPR98:PCDHA1:PCDHA2:PCDHA3:PCDHA4:PCDHA5:PCDHA6:PCDHA7:PCDHA8:PCDHA9:PCDHA10:PCDHA11:PCDHA12:PCDHA13:PCDHAC1:PCDHAC2:PCDHB2:PCDHB3:PCDHB16:PCDHB12:PCDHB13:PCDHB15:PCDHGA1:PCDHGB2:PCDHGA5:PCDHGB3:PCDHGA6:PCDHGA10:PCDHGB7:PCDHGA11:PCDHGA12:PCDHGC3:PCDHGC4:PCDHGC5:RELL2:RIPK2
GO_cc	GO_INTRINSIC_COMPONENT_OF_PLASMA_MEMBRANE	1667	45	2.44812e-06	0.00245057	TNFRSF9:CLSTN1:ABCC2:CHRM4:DAGLA:FADS2:GPR12:PCDH8:PSEN1:KCNG3:SLC4A9:CD14:PCDHA1:PCDHA2:PCDHA3:PCDHA4:PCDHA5:PCDHA6:PCDHA7:PCDHA8:PCDHA9:PCDHA10:PCDHA11:PCDHA12:PCDHA13:PCDHAC1:PCDHAC2:PCDHB2:PCDHB3:PCDHB16:PCDHB12:PCDHB13:PCDHB15:PCDHGA1:PCDHGB2:PCDHGA5:PCDHGB3:PCDHGA6:PCDHGA10:PCDHGB7:PCDHGA11:PCDHGA12:PCDHGC3:PCDHGC4:PCDHGC5
GO_mf	GO_CALCIUM_ION_BINDING	680	47	4.28808e-21	7.05389e-18	CLSTN1:CRB1:RCN1:F2:LRP4:VWCE:PCDH8:LTBP2:RCVRN:PLCG1:CRELD2:CETN3:GPR98:PCDHA1:PCDHA2:PCDHA3:PCDHA4:PCDHA5:PCDHA6:PCDHA7:PCDHA8:PCDHA9:PCDHA10:PCDHA11:PCDHA12:PCDHA13:PCDHAC1:PCDHAC2:PCDHB2:PCDHB3:PCDHB16:PCDHB12:PCDHB13:PCDHB15:PCDHGA1:PCDHGB2:PCDHGA5:PCDHGB3:PCDHGA6:PCDHGA10:PCDHGB7:PCDHGA11:PCDHGA12:PCDHGC3:PCDHGC4:PCDHGC5:NECAB1
GO_mf	GO_TRANSLATION_REGULATOR_ACTIVITY_NUCLEIC_ACID_BINDING	102	8	5.92961e-05	0.0340204	CELF1:EEF1G:MTIF3:EIF2B2:EIF5:EEF1B2:GFM1:PURA
GO_mf	GO_TRANSLATION_REGULATOR_ACTIVITY	132	9	6.20433e-05	0.0340204	CELF1:EEF1G:MTIF3:EIF2B2:EIF5:EEF1B2:GFM1:PURA:EIF4EBP3
