# Supplementary material for: Shared genetic loci between depression and cardiometabolic traits
Source: PLoS Genet. 2022 May 13;18(5):e1010161. doi: 10.1371/journal.pgen.1010161 (PMC9170110; doi:10.1371/journal.pgen.1010161)
Supplement: S12 Table — (XLSX) [file pgen.1010161.s052.xlsx]

## Sheet: DEP_TG
Category	GeneSet	N_genes	N_overlap	p	adjP	genes

## Sheet: DEP_T2D
Category	GeneSet	N_genes	N_overlap	p	adjP	genes
Wikipathways	Metabolism of alpha-linolenic acid	6	2	6.67763e-05	0.0362595	FADS2:FADS1

## Sheet: DEP_TC
Category	GeneSet	N_genes	N_overlap	p	adjP	genes

## Sheet: DEP_CRP
Category	GeneSet	N_genes	N_overlap	p	adjP	genes

## Sheet: DEP_CAD
Category	GeneSet	N_genes	N_overlap	p	adjP	genes

## Sheet: DEP_SBP
Category	GeneSet	N_genes	N_overlap	p	adjP	genes

## Sheet: DEP_BMI
Category	GeneSet	N_genes	N_overlap	p	adjP	genes

## Sheet: DEP_HDL
Category	GeneSet	N_genes	N_overlap	p	adjP	genes

## Sheet: DEP_LDL
Category	GeneSet	N_genes	N_overlap	p	adjP	genes

## Sheet: DEP_DBP
Category	GeneSet	N_genes	N_overlap	p	adjP	genes
