# Supplementary material for: Shared genetic loci between depression and cardiometabolic traits
Source: PLoS Genet. 2022 May 13;18(5):e1010161. doi: 10.1371/journal.pgen.1010161 (PMC9170110; doi:10.1371/journal.pgen.1010161)
Supplement: S1 Data — (ZIP) [file pgen.1010161.s054.zip]

Archive with 69 entries (69 files):
- mtCOJO/mtCOJO_CAD_DEP_cond.result.clump_0.01.loci (12).xlsx
- mtCOJO/mtCOJO_CAD_vs_DEP_qq.tif
- mtCOJO/mtCOJO_CRP_DEP_cond.result.clump_0.01.loci (13).xlsx
- mtCOJO/mtCOJO_CRP_vs_DEP_qq.tif
- mtCOJO/mtCOJO_DBP_DEPcond.result.clump_0.01.loci.xlsx
- mtCOJO/mtCOJO_DBP_vs_DEP_qq.png
- mtCOJO/mtCOJO_DEP_CAD_cond.result.clump_0.01.loci (14).xlsx
- mtCOJO/mtCOJO_DEP_CAD_conj.result.clump_0.05.loci (5).xlsx
- mtCOJO/mtCOJO_DEP_CAD_conj_manhattan.tif
- mtCOJO/mtCOJO_DEP_CRP_cond.result.clump_0.01.loci (15).xlsx
- mtCOJO/mtCOJO_DEP_CRP_conj.result.clump_0.05.loci (6).xlsx
- mtCOJO/mtCOJO_DEP_CRP_conj_manhattan.tif
- mtCOJO/mtCOJO_DEP_DBP_conj.result.clump_0.05.loci.xlsx
- mtCOJO/mtCOJO_DEP_DBP_conj_clump_manhattan.tif
- mtCOJO/mtCOJO_DEP_DBPcond.result.clump_0.01.loci.xlsx
- mtCOJO/mtCOJO_DEP_HDL_cond.result.clump_0.01.loci (2).xlsx
- mtCOJO/mtCOJO_DEP_HDL_conj.result.clump_0.05.loci.xlsx
- mtCOJO/mtCOJO_DEP_HDL_conj_manhattan.tif
- mtCOJO/mtCOJO_DEP_LDL_cond.result.clump_0.01.loci.xlsx
- mtCOJO/mtCOJO_DEP_LDL_conj.result.clump_0.05.loci (1).xlsx
- mtCOJO/mtCOJO_DEP_LDL_conj_manhattan.tif
- mtCOJO/mtCOJO_DEP_SBP_cond.result.clump_0.01.loci.xlsx
- mtCOJO/mtCOJO_DEP_SBP_conj_clump_manhattan.tif
- mtCOJO/mtCOJO_DEP_T2D_cond.result.clump_0.01.loci (4).xlsx
- mtCOJO/mtCOJO_DEP_T2D_conj.result.clump_0.05.loci (2).xlsx
- mtCOJO/mtCOJO_dep_t2d_conj_manhattan.tif
- mtCOJO/mtCOJO_DEP_TC_cond.result.clump_0.01.loci (5).xlsx
- mtCOJO/mtCOJO_DEP_TC_conj.result.clump_0.05.loci.xlsx
- mtCOJO/mtCOJO_dep_tc_conj_manhattan.tif
- mtCOJO/mtCOJO_DEP_TG_cond.result.clump_0.01.loci (6).xlsx
- mtCOJO/mtCOJO_DEP_TG_conj.result.clump_0.05.loci (4).xlsx
- mtCOJO/mtCOJO_dep_tg_conj_manhattan.tif
- mtCOJO/mtCOJO_DEP_vs_CAD_qq.tif
- mtCOJO/mtCOJO_DEP_vs_CRP_qq.tif
- mtCOJO/mtCOJO_DEP_vs_DBP_qq.png
- mtCOJO/mtCOJO_DEP_vs_HDL_qq.tif
- mtCOJO/mtCOJO_DEP_vs_LDL_qq.tif
- mtCOJO/mtCOJO_DEP_vs_SBP_qq.png
- mtCOJO/mtCOJO_DEP_vs_T2D_qq.tif
- mtCOJO/mtCOJO_DEP_vs_TC_qq.tif
- mtCOJO/mtCOJO_DEP_vs_TG_qq.tif
- mtCOJO/mtCOJO_HDL_DEP_cond.result.clump_0.01.loci (7).xlsx
- mtCOJO/mtCOJO_HDL_vs_DEP_qq.tif
- mtCOJO/mtCOJO_LDL_DEP_cond.result.clump_0.01.loci (8).xlsx
- mtCOJO/mtCOJO_LDL_vs_DEP_qq.tif
- mtCOJO/mtCOJO_MiXeR_ DEP_vs_SBP.combined.png
- mtCOJO/mtCOJO_MiXeR_ DEP_vs_SBP.combined.xlsx
- mtCOJO/mtCOJO_MiXeR_ DEP_vs_T2D.combined.png
- mtCOJO/mtCOJO_MiXeR_DEP_vs_BMI.combined.png
- mtCOJO/mtCOJO_MiXeR_DEP_vs_CAD.combined.png
- mtCOJO/mtCOJO_MiXeR_DEP_vs_CRP.combined.png
- mtCOJO/mtCOJO_MiXeR_DEP_vs_DBP.combined.png
- mtCOJO/mtCOJO_MiXeR_DEP_vs_DBP.combined.xlsx
- mtCOJO/mtCOJO_MiXeR_DEP_vs_HDL.combined.png
- mtCOJO/mtCOJO_MiXeR_DEP_vs_LDL.combined.png
- mtCOJO/mtCOJO_MiXeR_DEP_vs_SBP.combined.png
- mtCOJO/mtCOJO_MiXeR_DEP_vs_TC.combined.png
- mtCOJO/mtCOJO_MiXeR_DEP_vs_TG.combined.png
- mtCOJO/mtCOJO_MiXeR_results_DEP_vs_BMI.combined.xlsx
- mtCOJO/mtCOJO_SBP_DEP_cond.result.clump_0.01.loci.csv.xlsx
- mtCOJO/mtCOJO_SBP_vs_DEP_qq.png
- mtCOJO/mtCOJO_T2D_DEP_cond.result.clump_0.01.loci (9).xlsx
- mtCOJO/mtCOJO_T2D_vs_DEP_qq.tif
- mtCOJO/mtCOJO_TC_DEP_cond.result.clump_0.01.loci (10).xlsx
- mtCOJO/mtCOJO_TC_vs_DEP_qq.tif
- mtCOJO/mtCOJO_TG_DEP_cond.result.clump_0.01.loci (11).xlsx
- mtCOJO/mtCOJO_TG_vs_DEP_qq.tif
- Suppl. table 2 mtCOJO.xlsx
- Fig1.tif
