# Supplementary material for: Shared genetic loci between depression and cardiometabolic traits
Source: PLoS Genet. 2022 May 13;18(5):e1010161. doi: 10.1371/journal.pgen.1010161 (PMC9170110; doi:10.1371/journal.pgen.1010161)
Supplement: S1 Data — (ZIP) [file pgen.1010161.s054.zip › mtCOJO/mtCOJO_CAD_DEP_cond.result.clump_0.01.loci (12).xlsx]

## Sheet: cond.result.clump_0.01.loci (12
locusnum	CHR	LEAD_SNP	LEAD_BP	MinBP	MaxBP	FDR
1	1	rs35465346	22132518	22132518	22342510	0.0067086030835806
2	1	rs11485595	38411350	38386727	38461821	0.0057864267791342
3	1	rs11591147	55505647	55487346	55505647	1.1274606167086147e-06
4	1	rs2404716	56979076	56912222	57020650	1.5085202504737602e-06
5	1	rs10890013	73639751	73282691	73758117	0.0040672529743138
6	1	rs611917	109815252	109776285	110201580	1.1297496188192712e-06
7	1	rs6587520	150709723	150314850	150973239	0.0018526974060646
8	1	rs11204892	151768048	151706366	151780728	2.6226928808301134e-05
9	1	rs6689306	154395946	154395125	154428505	1.3000551251174312e-06
10	1	rs2820315	201872264	201787940	201887457	0.0022286222807755
11	1	rs2378607	222919895	222720697	222950389	6.736441546194996e-07
12	2	rs16986953	19942473	19917859	19942473	1.8310244007629424e-06
13	2	rs503105	21315664	21179426	21471750	3.611695843799953e-05
14	2	rs6544635	43486704	43450843	43602415	0.0060791334591276
15	2	rs4299376	44072576	44052743	44097367	1.7762661465764011e-06
16	2	rs1446667	85765441	85692999	85814984	2.852796804620713e-07
17	2	rs17678683	145286559	145256508	145295362	0.0001627773311603
18	2	rs12476923	145830053	145786540	145852985	0.0044956687231538
19	2	rs34611819	164934709	164930382	165009688	0.0045562050028827
20	2	rs6719001	203777903	203050678	204544427	4.663124270626606e-07
21	2	rs1250229	216304384	216287093	216316487	1.3397759908362437e-06
22	2	rs2161967	218680529	218667372	218683154	0.0073013269553856
23	2	rs2972146	227100698	227020653	227181683	9.477187458439112e-05
24	2	rs13424351	233573629	233557043	233754364	0.000307170684475
25	3	rs748431	14928077	14926351	14958126	0.0002537406436075
26	3	rs3821396	21706369	21670699	21750336	0.0092967626206729
27	3	rs7623687	49448566	48570686	49900350	1.0345977488376437e-06
28	3	rs17843797	124453022	124438586	124526217	2.0865294414209657e-05
29	3	rs6807945	138052754	137906532	138154854	1.7111134035307333e-06
30	3	rs2596629	153931142	153657588	154088411	0.0032390885401731
31	4	rs2616407	54591399	54566185	54654162	0.0059474597591228
32	4	rs17087335	57838583	57717475	57841213	0.0001049162256233
33	4	rs12509595	81182554	81157703	81202048	1.535404805436949e-05
34	4	rs7678555	120909501	120897847	120948353	0.0001874558788737
35	4	rs28626105	146805061	146759483	146821725	0.0010384322197406
36	4	rs6841581	148401190	148191249	148443006	6.929494827693672e-07
37	4	rs2306556	156638573	156420605	156683485	1.6896939595489524e-06
38	4	rs869396	169688000	169682578	169727070	0.001536484750214
39	5	rs4389656	6753728	6704551	6770502	0.0094626191802063
40	5	rs112941079	9546098	9538296	9557602	0.0043929771314433
41	5	rs28650790	55861464	55851531	55870395	0.0010023415131981
42	5	rs1800449	121413208	121265925	121425656	0.0004772502222219
43	5	rs251023	140893410	140761777	141017339	0.0043154760574175
44	5	rs11955380	141910017	141864664	141946833	0.009862564048303
45	6	rs9501744	1617143	1616265	1624512	0.0013898736002659
46	6	rs421329	5090056	5090056	5106588	0.002083966202521
47	6	rs1412741	12817667	12718156	13124594	1.29768128432755e-06
48	6	rs13200993	22612912	22464594	22620904	9.18627204342005e-06
49	6	rs437179	31929014	30997692	32295419	3.650009642537053e-05
50	6	rs4472337	34769765	34548206	34831761	0.0032570956448042
51	6	rs56015508	39152041	39124448	39189361	0.0001199795755611
52	6	rs1214752	43396325	43371564	43408005	0.0056191864602172
53	6	rs6905288	43758873	43757082	43760327	0.0027329110377416
54	6	rs11153071	97039741	96841762	97067047	0.0038618011127202
55	6	rs4895388	134150561	134098184	134227223	1.6491531035587627e-06
56	6	rs2153219	149755695	149691291	149801671	0.001860416260634
57	6	rs1510226	160816409	160248806	161660100	6.680342446453885e-07
58	7	rs11764290	7284591	7194759	7290732	0.0098402172228982
59	7	rs11509880	12261911	12233919	12285140	0.0039192871831579
60	7	rs7798197	19037661	19031935	19060333	1.593842299058708e-06
61	7	rs35146811	99720994	99570586	99843724	0.0071917590539058
62	7	rs112370447	107176780	106796537	107304628	0.0012556833581194
63	7	rs11556924	129663496	129663496	129685597	1.743185142430234e-06
64	7	rs2286198	139726207	139717178	139761248	0.0007067343229582
65	7	rs3918226	150690176	150684021	150690176	1.7989481981578158e-06
66	8	rs2083636	19865263	19727447	19943308	0.0001209704017183
67	8	rs2954038	126507389	126475770	126507389	1.4846139820362168e-06
68	9	rs10965223	22067004	21950446	22138762	6.651535971138018e-07
69	9	rs111245230	113169775	113122387	113250200	0.001180878307205
70	9	rs10818583	124422261	124411470	124422403	0.0062780739823931
71	9	rs579459	136154168	136132908	136155000	1.5164851569518685e-06
72	10	rs1774240	30291963	30290332	30335520	1.5051385828039018e-06
73	10	rs2639469	44544935	44434432	44806042	7.048630560148807e-07
74	10	rs17726488	73918058	73918058	74002218	0.0099143422421732
75	10	rs4691	75561916	75431981	75695724	0.0029702196240138
76	10	rs7098414	82214586	82059970	82230146	0.0031792492148212
77	10	rs2250781	91007470	90988250	91014061	1.1152570703266854e-06
78	10	rs59898454	92658390	92465036	92658751	0.0030567414204221
79	10	rs11191416	104604916	104546183	105059896	9.860159405878442e-07
80	10	rs12252333	119166137	119021751	119167502	0.0066611571842505
81	10	rs2257129	122898697	122889124	122932004	0.0014703509755425
82	10	rs28596486	124274794	124246923	124296749	0.0041472315970064
83	11	rs10840293	9751196	9734173	9822520	1.1803146640831898e-05
84	11	rs3993105	13303071	13267867	13352405	0.0001884691155029
85	11	rs12146487	64026639	63883215	64039175	0.0048401203023754
86	11	rs12801636	65391317	65365077	65405600	0.0068016910075034
87	11	rs571353	75152243	75151168	75209398	0.0033650597432674
88	11	rs3133293	77195100	76924874	77195100	0.0035945624617331
89	11	rs2212437	102798691	102779477	102805583	0.0099903795379965
90	11	rs1384705	103696851	103611680	103747154	1.6831588533734038e-06
91	12	rs3861086	20218869	20144754	20247540	0.0008378237667237
92	12	rs7137258	54512164	54512164	54531481	0.000927727880906
93	12	rs2229357	57843711	57645789	57844049	0.0040384200196307
94	12	rs6538176	76649823	76634499	76685158	0.0066303582798604
95	12	rs11105376	90088768	89825925	90091782	1.8291896922467884e-06
96	12	rs11065979	112059557	111708458	112985328	1.0360486919943182e-06
97	12	rs2244608	121416988	121380544	121471337	2.322917441915143e-06
98	12	rs11057830	125307053	125303254	125316743	6.058705411815479e-06
99	13	rs1924981	29022645	28943002	29025116	0.0001963399558654
100	13	rs9515203	111049623	110824823	111049623	1.379641143590994e-06
101	14	rs4506804	42296685	42213816	42319865	0.0053198731780979
102	14	rs7156328	75532941	75443103	75671659	0.0019567874840665
103	14	rs7145262	100125721	100110120	100189109	8.797106579651491e-05
104	15	rs72743482	67466599	67437863	67468285	1.5297287024691996e-06
105	15	rs56227704	79136372	78941119	79215568	9.935818195128225e-07
106	15	rs2083460	89574484	89562814	89580299	0.0001113039370398
107	15	rs7183988	91428589	91403674	91443059	6.552642598338645e-08
108	16	rs247616	56989590	56985514	57005479	0.0013610480018149
109	16	rs2000999	72108093	71849370	72148419	0.0011724557604336
110	16	rs9929108	75243138	75234273	75519917	0.0002500597357594
111	16	rs7500448	83045790	82998900	83064391	4.518587035406899e-06
112	17	rs903162	2092200	1957597	2216258	0.0001093585121564
113	17	rs4925115	17721457	17519037	17972973	0.0035910141080824
114	17	rs8068844	40571284	40257163	40824834	0.0008406133006269
115	17	rs62076439	47404628	46840529	47513711	0.0011841031286224
116	17	rs8080784	59017025	58898689	59287269	3.816849174949793e-05
117	17	rs6504218	62408299	62364965	62410328	0.0009865664571702
118	17	rs35489971	72700943	72673667	72725864	0.001293265991765
119	18	rs178002	20078962	20009603	20110125	0.0021775616292663
120	19	rs116843064	8429323	8429323	8429323	0.0004591756327806
121	19	rs12610374	11080921	10751080	11526765	1.5700499599758517e-07
122	19	rs73015715	17855840	17830278	17893602	0.0014415930301472
123	19	rs15052	41813375	41731175	41877491	0.0001325628189887
124	19	rs118147862	45319631	45232161	45428234	1.1633530712840392e-06
125	19	rs1964272	46190268	46190268	46374916	0.0003524709242333
126	20	rs117113213	39165692	39142516	39179822	0.0013539302716533
127	20	rs6129767	39822332	39660687	39949954	0.0074608733051109
128	20	rs56313611	47456856	47409390	47495767	0.0018701068335456
129	20	rs259983	57735457	57683530	57784527	0.0040288320638816
130	21	rs66654103	30603775	30519457	30608884	0.0036896773744481
131	21	rs7281592	35619929	35566316	35717962	1.374255719445464e-06
132	22	rs5760293	24662171	24636393	24947962	7.842902536540303e-06
The build used to determine the base pair position was GRCh37/Hg19
