# Supplementary material for: Shared genetic loci between depression and cardiometabolic traits
Source: PLoS Genet. 2022 May 13;18(5):e1010161. doi: 10.1371/journal.pgen.1010161 (PMC9170110; doi:10.1371/journal.pgen.1010161)
Supplement: S1 Data — (ZIP) [file pgen.1010161.s054.zip › mtCOJO/mtCOJO_CRP_DEP_cond.result.clump_0.01.loci (13).xlsx]

## Sheet: cond.result.clump_0.01.loci (13
locusnum	CHR	LEAD_SNP	LEAD_BP	MinBP	MaxBP	FDR
1	1	rs6695390	7739140	7727854	7780128	0.0025048188919323
2	1	rs75460349	27180088	26933591	27368126	1.801070330483495e-06
3	1	rs3931300	39660847	39551488	40089945	3.586587672221637e-07
4	1	rs12140153	62579891	62579891	62579891	0.0049702999192224
5	1	rs4655809	66389097	65705337	66641663	2.3824960956684003e-08
6	1	rs469882	91530432	91317700	91551031	3.454922510415984e-07
7	1	rs1081522	93843898	93626382	93884948	0.0059740152740198
8	1	rs9427106	154603322	154001061	154675520	3.111301909294904e-08
9	1	rs2287027	156229580	156208673	156332606	0.0058888734926808
10	1	rs71632652	159156916	159133527	159881684	1.0153289555841956e-07
11	1	rs12754747	211470827	211376211	211636009	0.0020922830173683
12	1	rs7515963	225665284	225612738	225858510	0.0030820488410802
13	1	rs113532003	229635143	229583530	229688099	0.0078098775009993
14	1	rs10925026	247604258	247549648	247696173	9.79834212631041e-08
15	2	rs7564711	639061	601905	658550	7.609347566582219e-05
16	2	rs7608976	25075281	25075281	25158281	0.0069055161389843
17	2	rs7580759	27671257	27009478	28655788	5.52958202569166e-08
18	2	rs114839364	57830696	57830696	57936964	0.0092697887454351
19	2	rs1115282	102890970	102698360	103094323	1.4576590863670527e-05
20	2	rs6729390	113919071	113653369	114040238	3.455527530293541e-07
21	2	rs62171052	169885980	169826998	169964332	0.0024589116254864
22	2	rs11674864	178193316	178151050	178209345	0.0089913673675417
23	2	rs2682865	187589940	187589940	187589940	0.0034318179554079
24	2	rs12471471	214023052	214016752	214040047	0.0026412502403939
25	2	rs1877715	219052546	219051314	219153982	0.0048387359865205
26	3	rs3898760	9495119	9403161	9542624	0.0064531213491018
27	3	rs12637835	11116366	11104399	11116366	0.003051059402261
28	3	rs10049413	49892896	48719638	50176259	1.228509483221005e-06
29	3	rs645040	135926622	135798658	136412580	0.0027355419415575
30	3	rs113425220	156513728	156392216	156590244	0.0029252512828089
31	3	rs34249469	170637442	170550915	170768396	5.799137985618476e-05
32	4	rs10008492	38765720	38753198	38798648	0.0012068755466088
33	5	rs870893	17398728	17321236	17399710	0.0040088523866569
34	5	rs10060687	156970796	156970796	157023301	0.0065090029908427
35	5	rs34471628	172196752	172150529	172281111	4.3594379020461675e-07
36	6	rs2282815	15503919	15503919	15503919	0.0097364346689735
37	6	rs56041438	16331363	16331363	16331363	0.0086534689787729
38	6	rs59677899	18678538	18593407	18708730	0.0022512883961008
39	6	rs34039593	32570311	25452783	32680640	2.9040756133495445e-06
40	6	rs118071618	74463653	74405255	74496725	0.0082632360333835
41	6	rs79614895	91969441	91969441	91969441	0.0028076888132258
42	6	rs4354188	116327936	116185900	116395234	0.0008252843327799
43	6	rs1490384	126851160	126623947	127167072	1.3562675282715604e-06
44	6	rs9375699	130373214	130341728	130414235	0.0057983172366498
45	7	rs6462199	1000917	999511	1111633	0.0034120680478342
46	7	rs35633500	22743831	22740478	22905768	4.129521787728698e-07
47	7	rs2710804	36084529	36074035	36098844	0.0061222362581145
48	7	rs2240466	72856269	72822848	73058017	3.389877002367417e-07
49	7	rs10278040	99141373	99024636	99196073	0.0063706446435817
50	7	rs10230276	130485112	130485112	130485112	0.0059325090082293
51	7	rs12537216	150220087	150208971	150358336	0.000418532754511
52	8	rs62493794	9183048	8088230	12142478	3.0418904428474215e-08
53	8	rs7009799	117122357	116648565	117134944	2.838331732862059e-07
54	8	rs10956251	126513330	126475770	126513330	1.1176165195501358e-05
55	8	rs1545536	144643169	144643169	144649650	0.000355418963521
56	9	rs2482419	107604042	107596602	107616739	0.002519020879659
57	9	rs505922	136149229	136127764	136296530	7.65240221514338e-06
58	10	rs10828264	22017545	21766969	22288132	0.0016513487607718
59	10	rs143828601	85464797	85464359	85557782	0.0062094541299554
60	10	rs1332327	91011681	91002804	91014061	0.0051408040044945
61	10	rs11186660	93447863	93356372	93650113	0.0014504485077676
62	10	rs72825918	110254106	109996677	110254106	0.0079130183783913
63	11	rs10832027	13357183	13354509	13370535	3.0633406612952845e-06
64	11	rs11031006	30226528	30215261	30372818	0.0042226047644005
65	11	rs2625390	43610732	43599791	43628749	0.0072847299062425
66	11	rs4752829	47396654	46447246	50195702	1.107149938510361e-05
67	11	rs1582763	60021948	59856028	60099912	6.597052223411878e-06
68	11	rs59255488	118986118	118970476	119168370	0.0044990222842471
69	12	rs767455	6450945	6440009	6455098	0.0003233201220995
70	12	rs10505911	24022160	23991317	24022160	0.0040023980291147
71	12	rs76574446	47209469	47180008	47220365	0.0043087827847558
72	12	rs7302913	95856699	95804376	95928560	3.373639633953624e-07
73	12	rs7135240	103535020	103423723	103557292	1.0712380512556596e-06
74	12	rs73222794	121096958	120316206	121767488	2.3824960956684003e-08
74	12	rs494632	121189116	120316206	121767488	2.3824960956684003e-08
75	14	rs12147474	72977199	72977199	73023436	3.7905246492539254e-07
76	14	rs10459542	73384896	73342476	73662469	0.0006539577957648
77	14	rs8004059	75734471	75734471	75747407	0.0011067513867473
78	14	rs112635299	94838142	94672731	94844947	5.820590550129007e-07
79	15	rs17543338	53069874	53069874	53164558	0.0008703581493479
80	15	rs1189402	53728154	53701261	53768798	2.5231850635353045e-05
81	15	rs339989	60914821	60862344	61124953	1.5000995605005767e-07
82	16	rs12927172	27325021	27287838	27359844	0.001247150087603
83	16	rs2110840	51410819	51089807	51846306	1.2566586734429068e-07
84	16	rs17817964	53828066	53797908	53848561	1.8693206249087148e-07
85	17	rs4547380	32670982	32654317	32670982	0.005322699405468
86	17	rs112238900	37968495	37885383	38088150	0.0042301658485622
87	17	rs8072566	40476363	40417395	40520597	0.004951991375695
88	17	rs8073823	57986390	57798165	58046076	0.0001008273438144
89	17	rs16946790	61280243	60991902	61531993	0.0009016727544815
90	17	rs2384955	72695167	72673667	72725864	7.682062912415985e-07
91	18	rs2847286	12817815	12773553	12887750	1.4760582172676292e-05
92	18	rs4092465	55080437	55080437	55089715	0.0005409188483337
93	19	rs1985157	18513594	18510925	18637194	0.0075683110518237
94	19	rs11666245	38229926	37565711	38229926	0.0028282973488638
95	19	rs9646642	44743550	44669960	44862558	0.0008636617252801
96	19	rs6859	45382034	45225345	45766729	1.785506465403095e-07
97	19	rs12459419	51728477	51727962	51737991	0.0024623970493858
98	20	rs2260997	25256266	25181998	25602328	0.0011196765206503
99	20	rs1800961	43042364	43038249	43042364	4.150471956054409e-07
100	20	rs4810479	44545048	44534651	44590298	0.0022432744316881
101	20	rs6026470	57293089	57289311	57295129	0.0078618161349754
102	21	rs112646542	33104440	33003216	33128908	0.0090684737332347
103	21	rs28756733	40458722	40458508	40480081	4.059593919452783e-07
104	22	rs4821816	39113134	38869463	39215233	1.6969076966929324e-06
105	22	rs9611440	41336658	41079792	42216326	5.388525635712893e-05
The build used to determine the base pair position was GRCh37/Hg19
