# Supplementary material for: Shared genetic loci between depression and cardiometabolic traits
Source: PLoS Genet. 2022 May 13;18(5):e1010161. doi: 10.1371/journal.pgen.1010161 (PMC9170110; doi:10.1371/journal.pgen.1010161)
Supplement: S1 Data — (ZIP) [file pgen.1010161.s054.zip › mtCOJO/mtCOJO_DBP_DEPcond.result.clump_0.01.loci.xlsx]

## Sheet: mtCOJODBP_DEPcond.result.clump_
locusnum	CHR	LEAD_SNP	LEAD_BP	MinBP	MaxBP	FDR
1	1	rs9660180	1723031	1658343	2142727	9.593863592009141e-08
2	1	rs1106270	3327549	2898494	3343802	6.751177006651075e-08
3	1	rs4908678	7739250	7722446	7801372	4.354087054602293e-05
4	1	rs2252865	8422676	8390051	8888842	2.095657843561415e-06
5	1	rs17034501	10193026	10103131	10241587	0.008822390253975
6	1	rs17035646	10796547	10671322	10802977	6.674829781498437e-08
7	1	rs80307360	11859132	11824133	12187130	8.834956646004177e-08
8	1	rs3013095	13798362	13786161	13807158	0.0008870910567082
9	1	rs848309	16308447	15456263	16563635	8.53750333979135e-08
10	1	rs2235932	17303589	17301780	17319287	0.0060697409255869
11	1	rs12724366	20798620	20773908	21536910	0.0027600973125578
12	1	rs909814	22573942	22239774	22580752	0.0028388918455125
13	1	rs72654647	25022314	24806704	25423676	1.0025904983210797e-07
14	1	rs12728150	27268737	26750314	27968952	1.88759500924553e-05
15	1	rs1565715	29539823	28638859	29630554	3.2936015817350296e-05
16	1	rs4949456	32140039	32064903	32142684	0.0054534969092435
17	1	rs28658085	38366704	38235343	38463504	0.0002289402882946
18	1	rs72663521	40005903	39450494	40088043	0.0003922603827783
19	1	rs2146315	42050366	41431939	42050366	0.0001677693726263
20	1	rs34538877	42383670	42361102	42834412	1.1560824259505405e-06
21	1	rs2251804	43917409	43759733	44516767	1.025706440706539e-07
22	1	rs56810307	44973546	44973546	45460832	0.0003910478155264
23	1	rs12142296	46541679	45896920	46804275	2.413273199515633e-06
24	1	rs4926923	48109225	47869316	48204438	3.7945993723614426e-05
25	1	rs2067692	48796120	48542096	49067348	0.0010136963346274
26	1	rs116287796	51457442	49486981	52061445	1.7295441760995402e-05
27	1	rs835352	53048482	52864264	53081658	0.0022665433392122
28	1	rs61772592	56979681	56910035	57020650	0.0002736158171583
29	1	rs12730750	59613905	59612507	59690602	0.0001184522106667
30	1	rs4439379	61782375	61774969	61833586	0.0020366131882268
31	1	rs10493408	66992054	66941692	67209818	3.733850747846157e-05
32	1	rs10889711	68143195	68120075	68385911	0.0009646840556871
33	1	rs34517439	78450517	77909897	78717850	7.3342014232202e-08
34	1	rs2635119	79352340	79317529	79488107	0.0007130374422065
35	1	rs17409213	86899164	86764017	86925738	0.0033607623952853
36	1	rs786921	89286673	88615308	89544523	1.528233277660079e-05
37	1	rs2065152	90228519	90066717	90283067	3.173459883972407e-05
38	1	rs7514579	94051350	93512434	94086067	0.0009619751232093
39	1	rs17396055	94730954	94580044	94980123	4.2041155883121366e-05
40	1	rs41279738	110082551	110078255	110216436	0.0042740655598027
41	1	rs2640483	111208867	111180543	111234362	0.0014567879382094
42	1	rs2247867	112131164	112131164	112268284	0.0062905705530778
43	1	rs2769259	113549740	112866205	113712374	8.55813751737614e-08
44	1	rs11102919	115839778	114900153	116228220	6.997511417650371e-08
45	1	rs1547110	117019103	117012277	117023609	0.0038317534236769
46	1	rs6669446	118223275	118189751	118228061	0.0063363874434173
47	1	rs7553422	119540719	119451543	119763251	4.228327267124835e-05
48	1	rs12145234	145607440	145597943	145713305	0.0007933289728857
49	1	rs1819663	154025891	153758562	154547292	1.0328405886258706e-05
50	1	rs11586348	154819359	154812059	155049402	0.0010037725742716
51	1	rs11578696	156056968	156044938	156514879	0.000411340994717
52	1	rs10799883	162883337	162866629	162887419	0.008227583042197
53	1	rs56002643	163181430	163147481	163284902	0.0039458729865008
54	1	rs2171690	164740099	164740099	164797800	3.49397471552301e-06
55	1	rs10918221	165578870	165522014	165600923	0.0040820368516157
56	1	rs7524019	167367193	167178149	167599310	0.0001417931934311
57	1	rs12097383	168138084	167877693	168178025	0.0069481975685881
58	1	rs114860572	171916103	171729298	171916103	0.0044662582401166
59	1	rs7534393	172318031	172189059	172454826	1.112911493374632e-07
60	1	rs3766694	175143207	175111760	175164477	3.677971138031105e-05
61	1	rs3795320	176591291	176565307	176684432	0.0001343849540764
62	1	rs150816167	179571862	179473273	179762634	1.6713845884690222e-05
63	1	rs11585424	180679802	180572166	180881148	1.504793489019062e-05
64	1	rs41475048	183058452	182946746	183529654	7.134547418859841e-05
65	1	rs4651224	184585182	184448108	184585182	3.514436557075095e-05
66	1	rs2370264	193283608	192993353	193427087	0.0011688848345758
67	1	rs633367	201742756	201640821	201919960	3.7863255641804856e-08
68	1	rs33996239	203109801	203071897	203138776	6.641648199086169e-06
69	1	rs2045623	204497413	203983859	204603861	1.1128877213318973e-07
70	1	rs2629665	207220800	207179822	207251518	1.2150100868557597e-06
71	1	rs3766614	210019701	209950760	210032392	0.0024370212342672
72	1	rs1502358	217324932	217312568	217349340	4.95796535374262e-05
73	1	rs12043318	217721335	217675363	217769794	7.974294830066784e-08
74	1	rs4846266	218541707	218458058	218551774	1.2130042499645026e-07
75	1	rs11118188	219156685	219106079	219247150	0.0092540611807571
76	1	rs9431431	221358796	221135961	221436633	8.584073570192527e-07
77	1	rs10127776	226474479	226389655	226705632	0.0013696609575364
78	1	rs12564763	228294300	227134039	228480964	1.0699102908360965e-07
79	1	rs13376410	230865882	230778491	230879952	8.680243202025678e-08
80	1	rs1285677	232712355	232690086	232715237	0.0089834116337495
81	1	rs1885018	236316575	236301301	236339034	0.0003980137232505
82	1	rs2256126	243504108	243098453	244182674	8.631520872015342e-08
83	1	rs4399196	249171879	249171879	249172381	0.0002307680389297
84	2	rs56236159	3636478	3632442	3642361	0.0053726287443833
85	2	rs17681480	7434772	7413142	7457686	0.0099960295079721
86	2	rs77350929	9805281	9801788	9868014	0.0007688426953798
87	2	rs2615047	17943015	17817838	17991974	0.0075860592941644
88	2	rs6531119	18993027	18826468	19011356	0.0020173644260492
89	2	rs10176996	19708692	19265819	19931005	8.217171201624783e-08
90	2	rs342130	20715656	20715656	20725454	5.420805412594685e-05
91	2	rs729790	23693062	23584565	23702734	0.0082289791579324
92	2	rs55893453	25139367	23956795	25447500	3.026542602362532e-08
93	2	rs1275958	26904865	26808093	27971195	1.1284042333021433e-07
94	2	rs6547850	28629343	28602911	28668615	2.114968525486166e-05
95	2	rs11690940	31518264	31502382	31527853	0.0077165428903503
96	2	rs1033751	32695759	32495395	32854668	0.0026467386411877
97	2	rs1607644	34679626	34653323	34746650	0.0018665335428303
98	2	rs13392090	36580097	36578013	36646343	0.0011070625939807
99	2	rs13420463	37517566	37077037	37596089	1.366390452018479e-07
100	2	rs6740127	37879796	37861190	38298139	0.0003356861993336
101	2	rs2192774	40615130	40509154	40624522	8.407668234322282e-08
102	2	rs7598400	43368986	42337505	44254008	6.613913121030279e-08
103	2	rs687914	45878760	45863787	45950332	1.186197647197263e-07
104	2	rs10495928	46353166	46220888	46548064	3.078968597856946e-06
105	2	rs6749716	47089862	47066282	47100516	0.0009091794818821
106	2	rs10188271	50642287	50565845	50682462	0.0060902540639023
107	2	rs7573204	53002691	52945565	53168687	8.434825222899137e-05
108	2	rs62139200	54475507	54461744	55012721	0.001190218930085
109	2	rs4672056	55797303	55396910	56102744	7.615750140319319e-08
110	2	rs111981105	60067114	59812464	60103493	4.204204612240928e-05
111	2	rs7608483	61836235	61212547	61859248	6.549512400415274e-06
112	2	rs4428007	62724102	62724102	62724102	0.0039154088600443
113	2	rs13014371	64217786	63213970	64553247	5.106755687774872e-06
114	2	rs929698	65008756	64888426	65015196	0.0001166481105695
115	2	rs2300481	66782467	66729420	66784219	0.0056772786719614
116	2	rs12614695	67117031	67117031	67206580	0.0080270816868906
117	2	rs12052761	69065841	68959471	69127058	1.9190599943170308e-06
118	2	rs4328676	69539458	69524593	69726040	0.0068476267536925
119	2	rs1876489	73052273	72389334	74051758	8.230322191291015e-07
120	2	rs111384899	85620188	85609284	85635427	4.063204652275155e-05
121	2	rs311564	86293498	85916178	86559358	4.0554514046877633e-07
122	2	rs72821422	96053409	95931218	98845038	2.1114325974626123e-08
123	2	rs12615789	106906326	106681220	106937192	0.0018158929940737
124	2	rs2305484	108905030	108861242	108912150	0.0015661718635248
125	2	rs2015454	111872148	111862303	111949327	0.0023022351114624
126	2	rs28377357	112769721	112654009	112929485	1.1217478579709842e-05
127	2	rs2863957	114089551	113954284	114452229	7.886130472695046e-08
128	2	rs10864859	121440218	121429409	121449337	8.687220531779355e-05
129	2	rs2580350	121996007	121970361	122007378	0.0027958825082673
130	2	rs4849000	126029884	125803062	126051301	0.000378420462235
131	2	rs13001283	127183454	126795393	127308675	3.937286827244061e-06
132	2	rs11883476	128965077	128840881	129008914	0.0099723430685521
133	2	rs6430455	134559761	134481217	134566526	0.0062633437865548
134	2	rs4954192	135632981	135284038	135755629	2.7670213898085297e-06
135	2	rs7606205	144146311	144145478	144363902	5.719450222675703e-06
136	2	rs62169186	145061131	144720437	145122864	0.00058705746506
137	2	rs1371048	145753166	145417530	147252762	8.077255637559559e-08
138	2	rs12990959	148572160	148457312	148853296	3.963548475438911e-06
139	2	rs2509902	158514969	158494100	158521535	1.1008526060004125e-07
140	2	rs72936986	159429379	159306290	159561219	0.0001644704460109
141	2	rs62189017	162589843	162278233	162752287	0.0036952450945358
142	2	rs13026245	164936215	164444356	165828042	6.471815582239256e-08
143	2	rs2390258	166250129	166145241	166252907	0.0015030475633841
144	2	rs13016705	171943820	171763638	172042739	0.0013426987783135
145	2	rs6758859	173965056	173915007	174171883	4.586820641246497e-06
146	2	rs10048760	174977976	174930016	175126124	0.0014680790423582
147	2	rs12623637	177573878	177004026	177573878	0.0002211485481463
148	2	rs11693372	179673364	179095185	179855673	1.0514222628545468e-07
149	2	rs56135832	180733959	180665865	180741372	0.0015073073318297
150	2	rs10205700	181962621	181828140	182138557	1.774497102534231e-07
151	2	rs12989198	183287411	182847922	183521933	6.985089655812013e-08
152	2	rs359882	185483858	185415747	185530491	0.0060625357535596
153	2	rs7576060	188073163	187810292	188354127	0.0004811099907252
154	2	rs12693587	191703607	190798570	192204941	1.044945627211102e-07
155	2	rs1879127	197551143	197490640	197816450	0.0077872497020277
156	2	rs1729413	201086663	201086663	201214071	0.0043475204162771
157	2	rs4675297	203696607	203226371	204421504	1.5796568726011549e-06
158	2	rs2162003	205077128	205077128	205104824	8.283949395490511e-07
159	2	rs2551972	208536856	207886174	208547287	1.0978399375710739e-07
160	2	rs62190896	208882584	208834260	208958218	0.0071243373870768
161	2	rs1047891	211540507	211540507	211697706	1.326038385866539e-07
162	2	rs111859325	213841096	213841096	213841096	0.0087952007299614
163	2	rs2571445	218683154	218666889	218782054	1.0863946727391265e-07
164	2	rs6716642	219651819	219265852	219654698	1.2873118100226736e-07
165	2	rs4674406	220360683	220335670	220424575	5.3235645950341455e-05
166	2	rs7558175	221176925	221139346	221229840	0.0050449155589752
167	2	rs12329131	225844421	225843144	225853618	0.0083743569685946
168	2	rs10804330	227185749	227020521	227199263	1.1237060879421989e-07
169	2	rs10178202	227914561	227759720	227952154	0.0085142776400896
170	2	rs1044822	230629138	230601296	230854290	0.0007195838625469
171	2	rs10167535	232526373	232515186	232531934	0.0060086057923063
172	2	rs2059752	235793752	235776000	235793752	0.0078807451674339
173	2	rs4507125	239864732	239857753	240131096	0.0001504872487469
174	2	rs79349366	242466277	242184638	242466277	0.0052576463511601
175	3	rs9865843	7489993	7426911	7509715	0.0012832027502191
176	3	rs346067	11252095	11185086	11703109	2.1114325974626123e-08
177	3	rs9872031	12496461	12317654	12859761	0.0010941675617477
178	3	rs34991912	14926351	14835865	15423021	6.28629221014249e-08
179	3	rs6442608	16588273	16583678	16656342	0.000165847256342
180	3	rs7638345	20112416	20102108	20118522	0.0025441674927904
181	3	rs4634143	23163749	23150473	23183686	6.591344445693305e-05
182	3	rs7628541	25422696	25328394	25459497	0.0009340206231174
183	3	rs1522153	27170777	27039203	27721460	7.498834300752178e-08
184	3	rs7374763	29373274	29345532	29376642	0.0007718061041781
185	3	rs56401299	30422563	30305543	30422563	0.0008514146777648
186	3	rs7349512	35743058	35743058	35785056	0.0071221945599425
187	3	rs7427249	37572489	37532465	37598382	3.76431645916946e-05
188	3	rs79211428	41921810	40919590	42416448	4.504390629335483e-08
189	3	rs4858891	48185955	46747255	51845410	5.49205799485391e-08
190	3	rs36051354	52986012	52309784	53170947	0.0042482978813067
191	3	rs35593046	53553923	53545622	53984301	1.0035936318251589e-07
192	3	rs60960215	55613288	55591995	55613288	0.0083897368696733
193	3	rs34481679	56772125	56527268	58173635	1.1344458728773164e-07
194	3	rs3774702	63856870	63787162	64008510	1.625367726281561e-05
195	3	rs62247658	64715155	64581360	64730121	1.0900976044845329e-07
196	3	rs2699491	70909039	70724371	71020490	7.06471502721323e-05
197	3	rs3911952	73797420	73771595	73804461	0.0055052918235731
198	3	rs7623706	74712754	74676957	75238933	0.0005590362093317
199	3	rs1507418	78651132	78608901	78664011	0.0047869435076668
200	3	rs535591	83154118	82982289	83382099	0.004926501404931
201	3	rs11923343	85668570	85397049	85905981	3.329105033108698e-05
202	3	rs7643923	88156023	88097372	88273071	0.0081360362989394
203	3	rs10933938	94957877	94258938	95057391	0.0067834744663556
204	3	rs9851091	101238546	100899523	101550528	6.645046657669393e-06
205	3	rs28675079	111500002	111451389	111711076	1.246699745114591e-05
206	3	rs9881563	113414031	113327959	113541245	0.0075702789702706
207	3	rs9863881	122100023	121387784	122289005	0.0001122386649649
208	3	rs1948696	124594955	124308221	124648820	1.0288850678593957e-07
209	3	rs62264113	127292333	127254061	127311198	0.0006263200512045
210	3	rs67950452	128136946	128128140	128148172	0.009532962851408
211	3	rs3762672	132218623	132124605	132270181	0.005904781723448
212	3	rs9875380	132780356	132705311	132801239	0.0002517743771356
213	3	rs6439473	133998371	133730260	134361070	1.0147383304051332e-07
214	3	rs1153872	135955800	135806933	136668412	0.0024831475928051
215	3	rs6807945	138052754	137906532	138154854	1.3014057395740196e-07
216	3	rs11919595	141135126	141028112	141312982	8.653629775938312e-08
217	3	rs4301033	150042618	150038247	150239030	0.0001737817320546
218	3	rs55836868	154586185	153504293	154713681	8.820213950084322e-08
219	3	rs10936144	158189962	157828781	158539739	2.1114325974626123e-08
220	3	rs6806825	168789705	168666076	169583225	8.903288270706915e-08
221	3	rs4894803	171800256	171759410	171833266	0.0017465076402862
222	3	rs7611674	179169230	179085630	179176059	1.0926901632506283e-06
223	3	rs2314086	183431081	183410967	183538523	2.476154174990889e-05
224	3	rs6774871	185347459	185262137	185520137	9.373997186100853e-08
225	3	rs80045342	186177114	186143122	186210417	0.0002150502263487
226	3	rs6776964	189304602	189226081	189392057	0.0004108201800123
227	3	rs1706003	194299967	194263737	194537611	2.0390288532024644e-06
228	3	rs13099664	196229475	195944435	196270235	2.653041264618121e-05
229	3	rs6777317	197070959	197061760	197072462	1.943529456273356e-05
230	4	rs61789369	2265295	2137104	2267566	1.3698542033385207e-06
231	4	rs11734663	16867757	16863397	16885455	0.008632734371236
232	4	rs2707450	17942560	17785322	18184680	9.427655073996508e-06
233	4	rs76287963	25961394	25930494	25961698	0.0082309295207277
234	4	rs7687234	26808829	26576180	26822377	1.1277488598710493e-07
235	4	rs17493657	36076892	36055522	36232191	0.0005166086328468
236	4	rs6819003	38359317	38298707	38431377	9.159294242420377e-08
237	4	rs62301873	40603821	40593581	40642858	7.035379055719418e-05
238	4	rs12511987	46595623	46418836	46703397	0.0012695203730995
239	4	rs4998802	48800910	48344930	48936821	0.0007379626297063
240	4	rs871606	54799245	54566185	54958624	1.2660952604050044e-05
241	4	rs11945489	56463775	56165105	56664054	9.201811896511821e-08
242	4	rs4576073	57508702	57506571	57526229	0.0085475175645451
243	4	rs1718845	57943153	57940080	57944503	0.0021154277254636
244	4	rs4643849	63655004	63535484	63724199	0.0001928193626901
245	4	rs60051209	71961485	71903633	71971734	0.0029126976591465
246	4	rs34587285	73349491	73289165	73554072	0.0004391347749491
247	4	rs6838416	77378829	77183300	77439979	1.3917231925682803e-05
248	4	rs1458046	81199966	81061233	81795810	7.4762823955208e-08
249	4	rs72976750	86725684	86613919	86760684	2.9906007524634414e-06
250	4	rs28495376	87775635	87759069	87976387	0.001041472119358
251	4	rs7435410	89456219	89455635	89479382	0.0068173528607287
252	4	rs1807870	89947671	89744825	90080092	0.0002050521214295
253	4	rs4699835	95329727	95128033	95356328	0.0007187604641277
254	4	rs1596670	95906839	95901481	96099608	0.0007934750209678
255	4	rs230489	103388441	101920593	104378012	7.555236998827458e-08
256	4	rs56388530	106910958	106892575	106938490	1.298572997079986e-07
257	4	rs7694643	109017528	108853384	109250432	2.574862099879517e-07
258	4	rs243968	111289249	111133143	111455865	1.0289453175126748e-07
259	4	rs6851570	119466668	119335427	119478724	0.0014794609745039
260	4	rs10022448	120270421	119951647	120691218	8.777827132486647e-08
261	4	rs13116100	124814424	124633397	124923105	0.0013381276324327
262	4	rs9286351	138441530	138189435	138522775	9.49479421932983e-08
263	4	rs4270544	144044338	143617304	144332533	2.508338166722692e-06
264	4	rs28628236	145269430	145261999	145433698	8.634490428366761e-05
265	4	rs10022648	146851785	146831323	146871588	0.0017949189449621
266	4	rs4835377	148039045	148024671	148047550	0.0080377814970549
267	4	rs10434099	148518051	148373900	148519831	0.0001693607505894
268	4	rs4240358	151070611	150974933	153004184	0.0001628835495111
269	4	rs13126083	156437388	156342994	157148635	1.0989033578971781e-07
270	4	rs1425486	157683685	157611192	157968618	7.538436025875446e-07
271	4	rs4342155	163273274	163273274	163273274	0.0044456733842894
272	4	rs2877766	174455685	174455685	174462531	0.0080385510386387
273	4	rs6858266	174868363	174862203	174986301	0.0044175870636486
274	5	rs6555205	360543	200310	378884	0.0006512327602416
275	5	rs10069690	1279790	1277577	1356944	1.3551828643711497e-07
276	5	rs954767	3706050	3697680	3752812	1.3606788220529857e-07
277	5	rs67084079	14253801	14072057	14386655	0.0032979262812759
278	5	rs2921604	14867948	14867020	14880212	0.0008479183978803
279	5	rs4867479	32891191	32672263	33483684	9.22086426771341e-08
280	5	rs72732580	36785541	36785541	37660788	0.0019217336879793
281	5	rs172906	38616887	38446558	38643598	0.0008312961922995
282	5	rs863241	40805847	40319919	40839228	0.0024500673527805
283	5	rs2940928	42423905	42363925	42531580	0.0002770672341893
284	5	rs6875967	50878292	50416469	51092927	1.3230860496033177e-07
285	5	rs1664781	53276301	53271420	53322694	4.200085357112849e-06
286	5	rs1848510	57754005	55597092	57776880	1.507797685943488e-06
287	5	rs10062049	61553881	61319964	62318492	9.337496551014006e-08
288	5	rs6889240	66320940	66280426	66356632	6.996744905480242e-05
289	5	rs10066799	67708390	67673635	67729637	1.4669378140489425e-07
290	5	rs152130	68006898	68005719	68046285	7.430292391425114e-05
291	5	rs17634065	73032519	72923545	73032519	0.0092387489604368
292	5	rs253414	74956517	74356571	75143624	1.060946335880489e-07
293	5	rs62362531	76722442	76722442	76890387	0.0006826946075712
294	5	rs4704514	77820081	77645265	77886850	0.0004246344090904
295	5	rs10042590	87773318	87100442	88470330	4.012215191110499e-07
296	5	rs62380354	89484911	89050066	89589331	3.927547654878907e-05
297	5	rs4489092	90420644	90079820	90420644	0.0001927095180133
298	5	rs7731530	91983354	91511047	92055195	5.786371841917138e-07
299	5	rs7714279	95527383	95503950	95763256	0.0040346384930019
300	5	rs55770741	96220087	96059106	96374150	2.769228532188535e-07
301	5	rs1871190	97953719	97901912	98451375	0.0002441643374991
302	5	rs529279	111098877	111098877	111103086	0.0010054493548373
303	5	rs9326869	112349070	112304202	112395949	0.0008069641218806
304	5	rs114707644	113030009	113030009	113030009	0.0021677087965249
305	5	rs4421092	114376612	114006164	114451587	8.653880327864564e-08
306	5	rs6594921	115307266	115294329	115340589	0.0071678164289924
307	5	rs6892204	118605139	118429590	118740693	0.0012257399866844
308	5	rs17480154	123122388	121891728	123193433	3.4608616275439285e-08
309	5	rs10035972	127809103	127424257	128060155	1.014761547442773e-07
310	5	rs4705938	131694077	129630225	132474055	1.0171113264155472e-07
311	5	rs3923060	138775301	138710030	138781765	0.0027929397205125
312	5	rs2531352	140119534	140013374	140289352	0.0010372223986324
313	5	rs7708525	141719093	141644795	141814810	6.879064978915141e-06
314	5	rs3776299	142507651	142494165	142520586	4.814835322838104e-07
315	5	rs6866101	148415980	147866665	148663071	9.15413342130622e-08
316	5	rs596206	153890770	153886080	153890856	0.0010899244216758
317	5	rs13182776	157782900	157202164	158542765	7.256887204821406e-08
318	5	rs72806279	159123116	159102717	159135376	0.0017608870516248
319	5	rs2546963	159522488	159474940	159559606	0.0005478328697581
320	5	rs6555948	170804832	170776747	170848124	0.0005021885488957
321	5	rs114503346	172192350	172150529	172213221	3.342230202988025e-05
322	5	rs7703428	173390694	173205058	173405730	9.160622841879669e-08
323	5	rs13190036	176737720	176456371	176749588	5.968111935969327e-05
324	5	rs61408162	179042400	178978012	179079104	0.0076815402435613
325	5	rs62407083	180059246	180058963	180080712	0.0017547834931667
326	6	rs2569882	1620147	1598227	1620627	9.264474413997734e-06
327	6	rs9406076	8023804	7738795	8066286	0.0007708801684475
328	6	rs142843359	11612120	11393483	11762774	0.0010588980935003
329	6	rs2282823	15478336	15082283	16055782	0.0006435091408026
330	6	rs1322599	16758425	16710967	16758425	0.0009774230870778
331	6	rs61408836	17302857	17249710	17479588	0.0001971007129496
332	6	rs2328238	18327303	18213544	18393026	0.0028840775177017
333	6	rs35261542	20675792	20483407	20774759	6.841649908303918e-05
334	6	rs7744319	21099352	21099352	21108114	0.0084052201175069
335	6	rs6901879	22137547	22056131	22449796	1.1628198198907324e-07
336	6	rs9356837	22832405	22832405	22877779	0.0005171559112517
337	6	rs34961555	26199903	25182925	33788572	2.1114325974626123e-08
337	6	rs3130672	30745717	25182925	33788572	2.1114325974626123e-08
337	6	rs3915966	31022274	25182925	33788572	2.1114325974626123e-08
337	6	rs2523590	31327064	25182925	33788572	2.1114325974626123e-08
337	6	rs2844477	31578772	25182925	33788572	2.1114325974626123e-08
337	6	rs585669	32572113	25182925	33788572	2.1114325974626123e-08
337	6	rs9276933	32930795	25182925	33788572	2.1114325974626123e-08
338	6	rs115245297	34244132	34067732	34408579	7.319397061490691e-07
339	6	rs3734254	35395010	35367909	35448189	0.0055965884859371
340	6	rs6918122	39188691	39115413	39396537	3.5935742913890518e-06
341	6	rs7763558	43349215	43260660	43414234	1.2899442039208338e-07
342	6	rs729761	43804571	43704572	43829941	3.9002818479807024e-08
343	6	rs6458374	44181315	44153635	44198362	1.186792368666361e-06
344	6	rs78648104	50683009	50414325	52058085	7.768817286034403e-08
345	6	rs62413470	55999537	55562238	56103747	3.122225965592391e-06
346	6	rs504691	72206620	72105557	72449576	5.459131615493888e-06
347	6	rs113597915	75910374	75892252	75960670	0.0096507753238135
348	6	rs4532411	78722248	78542878	78946978	0.0085149343789862
349	6	rs9361454	79565244	79316046	79861169	8.40730383398448e-08
350	6	rs7753695	80818531	80710200	81064596	0.0001087107550022
351	6	rs7763102	82279237	82128386	82387139	0.000600775848748
352	6	rs9449469	83110708	83028835	83117374	0.0075764978535771
353	6	rs16875357	85652904	85290098	85790821	0.000145804986485
354	6	rs3798293	97033370	96841762	97067047	2.8867065607544693e-05
355	6	rs1933718	98341457	98310091	98673816	0.0009926908038277
356	6	rs9496614	100613551	100600097	100629078	1.4629764241289824e-05
357	6	rs72613226	106320460	106317587	106324741	9.032957700121478e-06
358	6	rs9386780	109584410	109507533	110096053	0.0004090111731295
359	6	rs9320368	111904737	111889454	112097600	0.000925704085894
360	6	rs2350116	115318766	115277780	115865842	0.0076002797937826
361	6	rs195486	116224667	116147191	116811864	2.8061785679137963e-06
362	6	rs1405212	117490664	117243260	117842759	1.3505834416412986e-07
363	6	rs11153730	118667522	118425259	119353018	1.0780844388007697e-07
364	6	rs2031301	121789778	121286263	122195212	3.0207995674091264e-06
365	6	rs10484759	127037042	126146711	127642742	8.524157531591172e-08
366	6	rs12192720	134195719	133897628	134257758	0.0003664160269262
367	6	rs9399136	135402339	135402339	135459837	0.0001770436703227
368	6	rs995207	136034677	135965409	136137559	0.0028873661776122
369	6	rs668459	139835689	139828916	139844429	1.259367367319788e-05
370	6	rs645144	141180780	140236403	141275024	0.0007287341759777
371	6	rs13195550	143159284	142648056	143206826	1.124604399930679e-06
372	6	rs9399437	143636526	143606086	143718234	2.363057759008235e-05
373	6	rs55659702	144026720	144018240	144026720	0.0047416965929291
374	6	rs76194939	144303140	144289599	144303140	0.0017662934432369
375	6	rs7765526	147713764	147484610	147735972	1.1160994731215665e-05
376	6	rs62434124	150999751	150813491	151119123	8.352329059123329e-08
377	6	rs851966	151981210	151847381	152001958	0.0003710428410197
378	6	rs9478282	152398669	152307706	152417046	6.176882881965842e-07
379	6	rs9479509	153427265	152766766	153502286	8.020472301845063e-05
380	6	rs598682	154418759	154409222	154461547	0.0008298177496333
381	6	rs73013270	157075800	157074929	157466432	0.0028034943242172
382	6	rs9456648	161712235	161704130	161720674	3.073315214634961e-05
383	6	rs9365555	163757127	163737476	163757629	4.415823057433672e-06
384	6	rs4709746	164133001	164092706	164133001	0.0004955104393777
385	6	rs7744902	166176722	166140927	166195063	1.198092220535529e-07
386	6	rs1322639	169587103	169560268	169655667	8.980023990097959e-08
387	6	rs12189864	170685537	170597276	170753960	0.0007646915076638
388	7	rs73050466	1141575	985764	1233801	1.3106596649397974e-07
389	7	rs117906106	2535014	1826378	2912928	9.741037184722359e-08
390	7	rs4723948	4669136	4655524	4674285	0.0010857605464468
391	7	rs1468520	7290732	7174964	7304142	6.87070279540174e-07
392	7	rs13240040	14375977	14365616	14385786	3.86961469389487e-05
393	7	rs818508	16719917	16714974	16735330	0.0002365775959984
394	7	rs11543651	18590659	18500310	18590659	5.637027736558072e-05
395	7	rs10275354	21580599	21563471	21585091	0.0034585977613462
396	7	rs13227860	22154454	22154454	22156538	2.12571401101103e-07
397	7	rs6959363	25984565	25693191	26034676	9.532100934184843e-08
398	7	rs1011390	26420092	26402507	26421607	0.0089240765983128
399	7	rs7800053	27316640	26922612	27722581	6.818244065053765e-08
400	7	rs849138	28177338	28142088	28214282	0.0030077204655235
401	7	rs11772521	28895777	28893972	28897686	0.0031042536435316
402	7	rs77641648	29528849	29528849	29542674	0.0066669974587142
403	7	rs1000597	30937178	30910788	30971795	0.0027511279986014
404	7	rs998652	35449334	34941004	35747562	1.0922968867406693e-07
405	7	rs62445396	36226519	36221482	36302094	0.0011788235297693
406	7	rs918033	36921447	36827875	36925972	0.0097441432731843
407	7	rs73105827	45036785	45008228	45229765	0.0001011710016894
408	7	rs11977526	46008110	45955029	46310640	5.669476058901491e-05
409	7	rs17454517	50915776	50902340	51011858	9.006394495658453e-07
410	7	rs2222544	69769369	69453576	69823612	0.0028374775076967
411	7	rs6460693	71339069	71306641	71512822	0.0018232025048156
412	7	rs4448153	71965359	71950266	72019510	0.0095019426327929
413	7	rs1178979	72856430	72809618	73125263	2.5507553848833767e-06
414	7	rs34997674	74120370	74050694	74237612	0.0026845351370302
415	7	rs3807101	80393418	80339213	80401470	1.0053733799531928e-05
416	7	rs117025998	85159254	85044032	85237015	0.0089754232032158
417	7	rs39281	89778489	89728269	90165613	4.194910234714434e-07
418	7	rs6975837	93572338	93554976	93574529	0.0055903011964648
419	7	rs7785344	96475554	96201273	96555124	9.019158520095963e-08
420	7	rs4727469	100509163	98893735	100767326	9.678637250000601e-08
421	7	rs68170813	107259721	107061020	107289869	0.0038259765196954
422	7	rs7809003	107886278	107834075	107997567	1.3858685777155422e-05
423	7	rs144867634	111580166	111569431	111624089	0.0013384860543428
424	7	rs56128224	114358180	114337615	114428727	0.0065407855371036
425	7	rs6466878	123272278	123138573	123442349	0.0003169536058569
426	7	rs11556924	129663496	129408563	129784740	1.321390879219988e-07
427	7	rs35722851	130434500	130422934	130468190	1.1422142147051753e-07
428	7	rs1733860	131185995	130963559	131369254	1.09861852257785e-07
429	7	rs706159	134221694	134137705	134223238	3.1512948411498004e-06
430	7	rs2348775	135199511	135048033	135221170	0.0060638063283156
431	7	rs141212865	139404666	139366112	139491967	5.569350909151488e-06
432	7	rs4236489	140240355	140217670	140283792	0.0001552879922771
433	7	rs3735318	149152906	149128286	149363142	0.0001916580176151
434	7	rs12374823	150563978	150179028	151095131	6.44834462741616e-08
435	7	rs10263707	151403505	151396253	151452628	1.233286524136615e-07
436	7	rs12698354	155744734	155708665	155759323	0.0002721118292489
437	7	rs9638084	156311745	156299271	156701941	1.5059176306486482e-05
438	8	rs13251325	1214231	1209139	1216767	0.0063753587031883
439	8	rs7461600	1714642	1703569	1751738	0.0006379457680349
440	8	rs2442618	6379832	6217303	6394151	1.697283395904225e-07
441	8	rs6601518	10605234	8088230	12199830	8.457477225713613e-08
442	8	rs3988460	13164214	13126845	13177040	0.0041488099746614
443	8	rs2132128	15360718	15315300	15361179	0.0036239817888191
444	8	rs56335308	17419461	17238653	17547401	5.668053870259365e-05
445	8	rs1047030	22428708	22234682	22441866	0.0002711214840032
446	8	rs7015469	23401840	23220509	23548805	9.831206281819621e-08
447	8	rs4872389	25909499	25577137	26833831	8.427121658297068e-08
448	8	rs2979470	30288272	30271637	30534563	0.0001645913158536
449	8	rs1906672	38130025	38014429	38351310	1.1090303979639914e-06
450	8	rs2955067	48674068	48674068	48674068	0.0046850191193329
451	8	rs72639047	49415598	49214949	49538891	0.0001162861442509
452	8	rs4873492	51947549	51573542	51955861	7.13511820776711e-05
453	8	rs1440786	53386563	53333088	53406893	0.0023448394611958
454	8	rs11778153	64503942	64279602	64817618	1.1365434890375648e-05
455	8	rs7817000	68919463	68799015	68938914	0.000399373501924
456	8	rs2891335	72481167	72392687	72531550	0.0004185458728132
457	8	rs4007357	77245410	76442294	77259506	0.0006094893786807
458	8	rs148401029	81386066	81347578	81442801	1.5171163307662163e-05
459	8	rs56345595	82814156	82653835	82884121	1.0886104748994897e-07
460	8	rs7815598	88316794	88255642	88461836	0.0028612923868384
461	8	rs1966150	90924846	90902053	91173322	0.000208716832667
462	8	rs10504901	91797902	91617934	91983964	0.0044481315807284
463	8	rs843078	92616140	92464180	92826430	4.442760959935023e-05
464	8	rs11781001	96044076	95815987	96100311	1.3988371106606708e-05
465	8	rs2250070	97519421	97496509	97519676	0.0026576956216284
466	8	rs1786345	101674751	101650575	101686315	1.277184623147916e-07
467	8	rs142449193	102750597	102664419	103137335	9.86510665575781e-05
468	8	rs2513877	103883630	103811092	103953257	0.0001632451735931
469	8	rs2957468	106325360	105784126	106504609	1.4847059060141372e-07
470	8	rs1569339	116888468	116646763	117059489	0.0028018185231883
471	8	rs11781699	118863061	118829413	118873794	0.0095772758303963
472	8	rs7015188	120454085	120082104	120943507	4.267566992065214e-08
473	8	rs13270541	124794849	124543368	124849560	0.0004074778246689
474	8	rs12114418	126521465	126477153	126525035	8.219802719750364e-07
475	8	rs4330657	129364387	129150989	129492318	0.0002964395275585
476	8	rs2979040	134125029	134065873	134252938	0.000752147496444
477	8	rs2028556	135648040	135550588	135790335	2.75074869217492e-08
478	8	rs9886378	141920837	141604684	142535760	1.292602448276608e-07
479	8	rs7387891	143475927	143308772	143534403	0.0001794842258361
480	8	rs6988985	144007104	143905486	144114022	8.449129280212903e-08
481	8	rs72693377	144966481	144902714	145154222	3.730350873278349e-05
482	9	rs1536608	223613	132015	273178	5.603109042297101e-05
483	9	rs12337056	628670	549518	762005	0.0001263855723179
484	9	rs12216886	2493751	2493751	2577777	0.0001894404748808
485	9	rs927315	4117713	4117713	4351366	0.0023330312027164
486	9	rs2151325	9351184	9197298	9376069	3.5210010618408696e-05
487	9	rs35287509	10594635	10531243	10610721	0.0001934858558577
488	9	rs10121140	14292720	14289984	14292880	0.0035181754714846
489	9	rs10757204	21233057	21156118	21389578	0.0088746907822808
490	9	rs4615669	21818674	21693409	22072719	1.0695483160528952e-05
491	9	rs76454844	22952409	22928202	22961073	0.0023704520521032
492	9	rs1856201	33661582	33594325	33769588	0.0021569102686711
493	9	rs13440002	34583636	34155112	34688033	0.006159525045715
494	9	rs76452347	35906471	35654262	35952887	1.379791334896292e-07
495	9	rs13293465	37127678	37005561	37379492	0.0027875468916031
496	9	rs13290449	81747339	81727018	81747339	0.005394490518205
497	9	rs277743	89744719	89744719	89930538	7.005854569105353e-05
498	9	rs9410352	91406863	91396607	91407634	0.0049652178295752
499	9	rs35371869	92458311	92444012	92458380	0.0010314917179988
500	9	rs1317939	95964564	95959849	95989597	0.0045327830790255
501	9	rs4743021	109414561	109303279	109893071	0.0004266211095445
502	9	rs148750534	112762506	111936128	112768198	1.3678922859829066e-07
503	9	rs9695122	113240172	113122387	113573899	1.2280589077463788e-07
504	9	rs12346167	117156178	117112814	117234247	8.652391279027066e-08
505	9	rs1035272	119308102	119051593	119485435	4.244439498610814e-05
506	9	rs7027515	127173209	127034358	127184067	0.0015294547199142
507	9	rs626667	128428404	128152615	128748566	7.77649215874182e-08
508	9	rs4837127	129792141	129630126	130630430	0.0002971522180021
509	9	rs1133750	131262957	131217803	131272530	0.0049340416347748
510	9	rs60144051	134244404	134228481	134475718	0.0057473766912283
511	9	rs4962153	136323754	136042324	136535677	1.0945633283133809e-07
512	9	rs62583052	138895213	138886673	138899360	0.0041210810576737
513	9	rs7863705	139518965	139330701	140025284	6.729537859929999e-08
514	10	rs11252324	4124568	4097118	4208414	7.96500280015501e-07
515	10	rs10906391	13523937	13479684	13600861	2.158151362431539e-06
516	10	rs7095584	14024991	14007578	14135021	0.0010754569736379
517	10	rs6602177	17167141	17041473	17253358	0.0001913823667511
518	10	rs67744136	18705336	18238522	19099297	7.491470352333212e-08
519	10	rs4747384	20065076	19993926	20076216	0.0016154052859537
520	10	rs2050905	22027644	21771398	22123768	0.0042797030760858
521	10	rs10732435	22862838	22861591	22882139	0.0027729219220032
522	10	rs11596400	28245420	27690947	28298726	2.538669284038524e-07
523	10	rs1265842	28924901	28770717	28924901	2.40004418407392e-05
524	10	rs2478835	30317949	30291963	30335520	4.732780279786995e-05
525	10	rs2994648	31290845	31112279	31530302	8.263460671801363e-05
526	10	rs76164690	32590362	32556229	32700539	5.983092810864219e-05
527	10	rs898550	44430746	44384191	44431648	0.0074136896092904
528	10	rs4506594	45384811	45254203	46222724	1.0725469442040801e-07
529	10	rs34130368	48411796	48352701	48431429	7.354911821907459e-07
530	10	rs7904833	52279428	52247330	52279428	0.0048188205508016
531	10	rs10999883	53636854	53625669	53680796	0.0050050076605126
532	10	rs4948550	60588553	60558125	60597789	0.0002101089817454
533	10	rs10761530	62390726	62359130	62521404	3.317299727862819e-06
534	10	rs7093341	63144644	62876270	64010634	6.595236199883093e-08
535	10	rs35778153	64881382	64387108	65400352	8.838139337796464e-08
536	10	rs4746651	68744384	68740662	68853316	0.0055359200441009
537	10	rs28564120	70330410	69561765	70580477	0.0003633514568036
538	10	rs17476364	71094504	71093392	71106964	0.002924492092503
539	10	rs12247028	75410052	74747382	76309882	1.2146819232196354e-07
540	10	rs7098414	82214586	81914787	82284512	0.0002867096971123
541	10	rs303217	91153699	91066460	91195363	0.0005717625484242
542	10	rs7918084	94429467	94248310	94495241	0.0022378392998365
543	10	rs7092226	96112233	95743087	97226510	8.196982480860875e-08
544	10	rs73345152	101482104	101359711	101482104	0.0037563784065821
545	10	rs72841270	104642237	101882122	106277435	2.1114325974626123e-08
546	10	rs7082671	106781426	106574428	106781426	4.043090315108204e-07
547	10	rs117464403	107158054	107158054	107289232	7.533142126438774e-06
548	10	rs111777102	111965826	111962102	112122805	7.168562486329028e-05
549	10	rs117707765	112608355	112433834	112804349	0.0036281913941187
550	10	rs74157561	115725280	115373851	116037239	9.237219338480148e-08
551	10	rs7082836	116646237	116571281	116647316	0.0009472081316713
552	10	rs11197813	118523933	118521635	118540458	0.0075092366877863
553	10	rs2234962	121429633	121366822	121708929	1.061217234323631e-07
554	10	rs11592107	122968964	122833144	123228993	1.7150722705084705e-05
555	10	rs10490923	124214251	124130086	124235226	0.0002036521609718
556	10	rs4411245	126712781	126683485	126739338	0.0052501808777909
557	10	rs7095766	129769698	129768836	129782396	0.0034974216976219
558	10	rs9419374	133729749	133729749	133797034	3.621267886033719e-05
559	10	rs1133400	134459388	134289214	134576709	5.921295747128382e-05
560	11	rs138682320	781328	721877	827029	0.0043652270852134
561	11	rs2137320	1884342	1245136	2184336	6.909054069824456e-08
562	11	rs17224476	4673788	4664442	4692908	0.0002807802452998
563	11	rs3750944	6239344	6198575	6289118	0.0020754497004521
564	11	rs11606889	6569896	6563565	6569896	0.0073013018736262
565	11	rs4315061	8247020	8030947	8255855	1.3272118597747117e-06
566	11	rs871677	8738843	8660117	8850605	2.2626896338314304e-05
567	11	rs75248620	9909127	9386762	10748069	9.295572107424914e-08
568	11	rs10832011	13287938	13230507	13627872	1.0537011455237623e-07
569	11	rs10832300	14788963	13998324	14980376	2.55596848031616e-07
570	11	rs11023871	16231935	15656771	17424711	2.1114325974626123e-08
571	11	rs77041080	22534524	22255486	22536131	1.068773670513565e-07
572	11	rs76023508	27635206	27196835	28578812	1.254536297932249e-07
573	11	rs61879810	31821467	30749090	31858991	7.105273416202841e-07
574	11	rs7120686	32460227	32447347	32582393	0.0020842611781535
575	11	rs4592416	43800474	43633645	43878505	0.0038339144065684
576	11	rs7929488	48516574	46055904	56652022	2.1114325974626123e-08
576	11	rs112396704	47931737	46055904	56652022	2.1114325974626123e-08
577	11	rs12797544	57049791	57012322	57078721	0.0028701181127503
578	11	rs509564	57448117	57419349	57665449	7.996846401471415e-07
579	11	rs1938598	58413910	57944732	58436939	9.548386233048741e-08
580	11	rs1139011	61277031	60889640	61434607	5.92713919115566e-08
581	11	rs11231053	62133220	62065997	62181882	0.0071362572490237
582	11	rs113554344	62610758	62610758	62664079	0.0090766919365343
583	11	rs35927325	63882495	63858227	64138447	6.619446961393599e-05
584	11	rs3825073	64900270	64855986	64938066	0.0021734284736565
585	11	rs642803	65560620	65349063	66596885	2.1114325974626123e-08
586	11	rs36027301	67809268	67775128	68097826	3.755130565640711e-05
587	11	rs12224376	69074090	68889779	69506480	1.1379787023352497e-07
588	11	rs875107	70005374	69953613	70349776	6.853744711338565e-08
589	11	rs58941166	72083441	71945332	72175375	1.258692130406411e-07
590	11	rs61516411	73302768	73004053	73302768	6.454516715165382e-05
591	11	rs76704686	74378499	74276167	74744581	0.0004305001339641
592	11	rs7115331	76218590	76125116	76923017	9.264222692768404e-06
593	11	rs2450128	77940075	77243110	78135704	2.924097568613859e-05
594	11	rs2163612	83179196	83172042	83179196	0.0048417854795786
595	11	rs56263826	84308799	84273227	84372899	0.0009753776723509
596	11	rs2289123	89224718	89216425	89224718	0.0005667010614621
597	11	rs1255528	95299962	95274265	95328768	1.3279138429033013e-07
598	11	rs61912563	96193986	96144399	96227048	0.0036360362898652
599	11	rs12789536	100091086	100081589	100125313	0.0059714388490051
600	11	rs12793858	100664080	100421331	101152003	4.848728194704919e-08
601	11	rs10466638	101916074	101902580	101975560	0.0008787102510318
602	11	rs4754196	107096777	107053437	107362316	1.0533327349509783e-07
603	11	rs4250067	108295315	108005215	108366449	0.005144697091065
604	11	rs11608122	111535105	111432161	111782697	3.16560093508782e-05
605	11	rs1940735	112908855	112827048	112997413	0.0009402331873303
606	11	rs139261387	114525982	114504085	114538321	0.0058027749027823
607	11	rs4938228	116073168	116072627	116103543	9.255603294926936e-06
608	11	rs7116797	116707338	116661826	117195628	1.1129429194378042e-05
609	11	rs12790943	120058623	120056416	120067082	0.0002637430312014
610	11	rs61911503	122524741	122464091	122613358	1.3779890332328994e-07
611	11	rs11604175	124619407	124619407	124624854	0.0016618962587677
612	11	rs113223494	128768852	128764570	129229241	0.0004833209549334
613	11	rs7936928	130279168	130257825	130334697	1.1218650752330573e-07
614	12	rs55935819	2521579	2130761	2673233	1.943647120853906e-07
615	12	rs3217926	4411683	4406582	4412762	0.0053516220383636
616	12	rs75507123	5417856	5389325	5481969	0.0005910267537945
617	12	rs11055034	12890626	12872484	12898699	2.3697731935492634e-06
618	12	rs1030056	13627944	13581604	13933968	0.0012006299099727
619	12	rs28444248	15259020	15247329	15316606	1.4826346626200448e-05
620	12	rs10840796	17883148	17844926	18071729	0.00045740355322
621	12	rs7134375	20473758	19532889	20519396	7.171231002198708e-08
622	12	rs7136518	24163241	24154382	24484076	0.0005469878062223
623	12	rs4963772	24758480	24758480	24801856	0.0012510652895031
624	12	rs1948147	26453141	26278079	26725915	7.955529288593767e-08
625	12	rs7969332	27398478	27175365	27403929	0.0004992577892727
626	12	rs7963397	32658637	32648257	32683871	0.0075586912136669
627	12	rs4587807	33510115	33478164	33593127	0.0003035697323181
628	12	rs441162	41998870	41998870	42007567	0.0083259451216355
629	12	rs7965392	42540280	42348480	42870888	3.0639711276135554e-05
630	12	rs61917655	48210787	48053802	48239675	1.33769480030538e-07
631	12	rs74484931	49611304	49222273	49982617	0.0003843207219858
632	12	rs10876004	50547528	50338508	51727101	9.978806133043614e-08
633	12	rs3782480	52305069	52267668	52334814	0.0006656789761409
634	12	rs7304594	53441607	53266726	53522814	1.3041013854158864e-07
635	12	rs2077177	54418857	54352626	54445218	1.1136103320369239e-07
636	12	rs705696	56480648	56368708	56482180	0.0003315262028392
637	12	rs7137749	57098040	56983424	58094274	9.885818560033266e-08
638	12	rs7959649	67783108	67547886	67859342	0.0002205905852462
639	12	rs3730646	69231980	69157455	69243182	0.0068789421776532
640	12	rs521033	69951428	69630526	70815447	8.097445080067277e-07
641	12	rs6539284	79592680	79538633	79747487	8.68790479725502e-05
642	12	rs1452243	85171056	85165823	85233346	0.0086000438416315
643	12	rs10858915	90051547	89498859	90567732	7.567072798905739e-08
644	12	rs4761524	94144175	94090867	94201279	0.0004460512548486
645	12	rs140450269	94801634	94655614	94882905	0.0040621770321714
646	12	rs11108209	96109855	96048079	96284650	3.050884499564553e-05
647	12	rs7134060	96717095	96643856	96801217	2.15544257862526e-05
648	12	rs5742643	102837863	102399379	102859649	0.007395524394152
649	12	rs34318061	104891832	104891091	104910844	0.0018607885134732
650	12	rs11112529	105841801	105807430	105931766	0.0003457048892278
651	12	rs12184466	111281636	109788170	113273677	2.6848109079425226e-08
652	12	rs12581446	115526309	115168137	116261652	5.969855434098831e-08
653	12	rs3898618	120813921	120416684	120834377	1.0982817228252086e-06
654	12	rs28629903	122497001	121378976	122803643	9.879224114717613e-08
655	12	rs7975763	123604053	123296204	123913433	9.285933763584585e-08
656	12	rs1244099	124816131	124792451	125003705	1.0543873035558961e-07
657	12	rs117206641	133086888	133048600	133124753	0.0026199588738905
658	12	rs12828318	133766122	133688707	133781163	0.001130298513319
659	13	rs9509531	21670472	21638698	21683681	0.0033865559452951
660	13	rs483071	22294117	22038203	22477703	1.2421468033804556e-07
661	13	rs55641580	25257917	25243777	25298654	1.0495264837576454e-05
662	13	rs574593	27118279	27087872	27221342	0.0011747997384939
663	13	rs9507885	27951090	27844693	27954247	0.0061348566235779
664	13	rs9513004	28623759	28591318	28663909	0.0024916843412802
665	13	rs9506206	30164963	30064014	30234829	1.242715912294263e-07
666	13	rs6563624	32193891	32098134	32283662	1.3207274251085725e-07
667	13	rs7321872	38246607	38126240	38290276	0.0001017602881555
668	13	rs56256111	41478963	41143720	41994009	2.861540472903633e-07
669	13	rs3742261	42703682	42621017	42800114	0.0005955007286826
670	13	rs1886220	47159484	47154966	47247637	0.0049170613184236
671	13	rs3118904	51100097	50442235	51170793	2.4261215821970355e-05
672	13	rs9526707	51489186	51444628	51530414	1.1956696057286405e-05
673	13	rs73203368	56421523	55679499	56435108	0.0014587419856992
674	13	rs7324697	58259492	58250322	58796832	0.0003007893768085
675	13	rs11148464	59924911	59899391	59926104	0.0032961945580071
676	13	rs1866983	67337413	67317626	67371705	0.0045397657855492
677	13	rs3861113	72364382	72332431	72387833	8.496806221766061e-06
678	13	rs12866098	73119617	73119617	73284411	0.0006306651492429
679	13	rs78474310	73826901	73802113	73839616	0.0003106752732177
680	13	rs6562778	74223828	74203886	74225948	0.0033954743369122
681	13	rs7988232	79808655	79807779	79853969	0.0016480868918102
682	13	rs1215469	80707408	80676704	80769892	8.78505922158191e-06
683	13	rs55684003	97988689	97878825	98031023	1.3032748808148998e-05
684	13	rs4771653	110482739	110469401	110497442	0.0027860721121013
685	13	rs4773140	110954237	110788441	111063799	7.449363529242209e-06
686	13	rs9549617	113628070	113613383	113659706	0.0056396024333472
687	13	rs7321688	115000365	114309226	115093704	2.380921701923064e-07
688	14	rs7350752	21841154	21801136	21977962	0.0004286420388651
689	14	rs17880989	23313633	23028364	23573521	4.015821770130086e-06
690	14	rs445754	23863802	23861811	23874523	0.0009382510731181
691	14	rs1950500	24830850	24732719	24859117	2.579575061534381e-07
692	14	rs17115145	30122409	30066929	30208630	0.0018039168962897
693	14	rs2273171	31381351	31361742	31504601	0.0003754028093662
694	14	rs4424827	35110857	34984485	35115736	0.0005437225624639
695	14	rs7155504	36158828	35861565	36409827	3.829085092515586e-07
696	14	rs28615884	39380787	39374796	39679521	0.0086411488586934
697	14	rs34621224	41558223	41515811	41569685	0.0046802441071868
698	14	rs72683923	50735947	50512111	51226214	1.3315933047617226e-07
699	14	rs35413927	53420358	53073781	53996341	4.939296202246678e-06
700	14	rs762643	54422767	54419965	54435049	0.0042387282525416
701	14	rs73266074	55470098	55330255	55470098	0.0042025889914226
702	14	rs1051858	58831142	58710765	58854075	0.0054725334937212
703	14	rs12435725	59430568	59348392	59430568	0.0069655749226692
704	14	rs7160041	60703989	60249205	60782370	0.0001661175900283
705	14	rs7145363	64032310	63970754	64033225	0.0057672099702065
706	14	rs8022694	64679747	64654787	64886421	0.0092357747372786
707	14	rs12436622	68021786	67958372	68033855	5.766534042949775e-05
708	14	rs1314918	68711676	68612920	68725826	0.0083324742373716
709	14	rs57786342	69260028	69081273	69314956	9.917201085220418e-06
710	14	rs227426	70456664	70443834	70479174	2.4341140234309804e-05
711	14	rs8016217	71782713	71666297	72165208	0.0014323046158397
712	14	rs2239268	72469591	72425522	72475789	0.000268813874667
713	14	rs4903064	73279420	73245571	73756386	1.2907843075462788e-07
714	14	rs878206	75263775	75186010	75377692	0.0063792083586361
715	14	rs1811739	77529375	77495886	77579057	0.0029605689129882
716	14	rs117754243	84867375	84789495	85181258	0.0025298511253342
717	14	rs34105469	89741908	89735605	89742271	0.0028851905849341
718	14	rs1296091	91515754	91404688	91555997	0.0071195314159734
719	14	rs2498827	92376372	92358920	92416763	0.0037790640965276
720	14	rs76659130	98596555	98531606	98643863	0.0080289174461365
721	14	rs2748814	99704181	99701459	99707217	0.0072284634210188
722	14	rs7151887	100184783	100111565	100189109	0.0001156608433397
723	14	rs8008285	101146514	101141544	101185187	0.0032038815394412
724	14	rs8014182	103859962	103849715	104304405	1.1104137723415707e-07
725	14	rs34161718	104620193	104609797	104620193	6.907737451561624e-05
726	15	rs10873612	26105602	26097714	26106165	6.35725105110141e-05
727	15	rs11070245	40317792	40245114	40379260	2.007220198171209e-07
728	15	rs112217463	41438563	40695293	42221511	5.789869798635061e-08
729	15	rs2927071	43919081	43541939	44636409	4.198310336485613e-07
730	15	rs7184016	48810499	48692460	48949168	0.0008222864936911
731	15	rs11854184	49293194	49264516	50007261	2.5791686495706887e-05
732	15	rs4545755	51549044	50716633	51564341	0.0025647577137982
733	15	rs7169864	53902901	53858438	53972725	0.0006305400952176
734	15	rs8032506	63371644	63345622	63432133	0.0016827280637557
735	15	rs1440371	66941084	66563437	66967596	9.018878841719337e-08
736	15	rs62004794	68454523	67439629	68546275	0.0006350226587105
737	15	rs3743111	71587373	71529667	71679959	1.0976826205951405e-07
738	15	rs3784309	72102096	72101851	72656241	0.0014387788096331
739	15	rs111806664	75246237	74462062	75514313	1.0139806720267733e-07
740	15	rs11634260	76246609	76220673	76304503	0.0023170893554641
741	15	rs59697303	79071961	78914230	79215238	1.1697538333698829e-07
742	15	rs12913385	81048792	80979192	81075935	1.0001755868635989e-07
743	15	rs983353	82186535	82163062	82187225	0.0002903887697708
744	15	rs11259905	83949751	83219900	84059222	7.955946559800674e-05
745	15	rs7171498	86244247	84706461	86340248	1.1861238249300233e-05
746	15	rs78550103	90027296	89994838	90032790	3.368564057021997e-07
747	15	rs7183988	91428589	91375199	91577975	2.5105950251383306e-08
748	15	rs1060206	92708550	92698958	92722801	6.706700489427398e-05
749	15	rs28533980	94207872	94204468	94215925	0.0005490086618711
750	15	rs28667778	95342164	95284161	95513217	2.9790586583903425e-08
751	15	rs4984497	96635899	96609821	96803480	9.780633247764937e-08
752	15	rs12437730	98342466	98313429	98346176	0.007233560047651
753	15	rs34981499	100170012	100087596	100257173	4.075669159234237e-05
754	15	rs62021278	101888811	101752435	101916347	0.0019504306233152
755	16	rs9932866	706067	688557	760298	3.0024769532615137e-05
756	16	rs3785284	2074036	1987049	2254626	7.563449084034973e-08
757	16	rs1395602	4911239	3302774	4999080	8.337290126912767e-08
758	16	rs4616299	7657432	7657373	7665557	0.0062974847279922
759	16	rs9937170	10624905	10597450	10629993	0.0041410902254581
760	16	rs7200353	12037514	11735299	12068969	0.0002252650893327
761	16	rs57327054	14487036	14487036	14731391	5.554353883555557e-05
762	16	rs72772042	15863759	15858791	15882857	0.0037833436116397
763	16	rs59333122	19149996	19145100	19375338	0.0008423074412156
764	16	rs35208507	20388929	20343091	20413776	8.013612084261241e-08
765	16	rs11866033	21091978	20960452	21095800	1.2737953842794993e-07
766	16	rs6497759	24801737	24698903	24879963	0.0089433074967538
767	16	rs61739285	27480797	27480797	27786106	0.0038198524137606
768	16	rs7185007	30927509	29871730	31155458	1.015139243161861e-07
769	16	rs10468291	49768046	49761470	49831896	7.340175699665899e-06
770	16	rs62030049	50572709	50468325	50582181	1.623572969519997e-05
771	16	rs9932220	51758116	51509227	51862835	1.309781194000571e-07
772	16	rs1861647	55728406	55718483	55731946	0.0083104231417617
773	16	rs12919839	56859216	56744763	56900519	0.0003026734476779
774	16	rs2060664	60652439	60615912	60745208	0.0005567777351704
775	16	rs9940346	64716851	64608530	64718811	0.009186966020894
776	16	rs73585255	66870959	66443438	68550421	1.1799490996253918e-07
777	16	rs12920476	69205654	68842480	69940361	1.1118709492298595e-07
778	16	rs4788444	71856547	71102361	72296593	8.76078185052014e-05
779	16	rs62055084	73097845	73097845	73099892	0.0003600709715272
780	16	rs11859505	74195719	73822022	74195719	0.0003041467521103
781	16	rs8046697	75442144	75304366	75519917	5.601796815080968e-07
782	16	rs3751765	77910418	77893280	77911832	0.0021971192891518
783	16	rs12926550	81510155	81447979	81819486	8.992289452351435e-08
784	16	rs7500448	83045790	82746045	83072462	1.3380465557335364e-05
785	16	rs8056413	84082650	84080769	84149406	0.0011317561922161
786	16	rs8060099	84852313	84847247	84933363	0.0071263414837188
787	16	rs7187540	85318302	85316150	85558856	0.0080416279201722
788	16	rs9939182	86566596	86081964	86716195	7.697461014183945e-05
789	16	rs11117332	88008192	87984477	88081904	0.0038970016242668
790	16	rs409170	89682350	88515576	90087305	8.723837515580979e-08
791	17	rs12945829	569761	434610	617869	0.0077702274153538
792	17	rs4362428	2090341	1927141	2247982	1.5986769045357746e-05
793	17	rs113821951	2550415	2550415	2550415	0.0051094386359058
794	17	rs7225521	4027047	3880148	4281407	1.6549814987513718e-05
795	17	rs35552228	4626318	4545581	4626587	0.0006877441731488
796	17	rs77581398	7937764	7092704	8210601	9.244713156761357e-08
797	17	rs940851	8929764	8915279	8937966	0.0058900073349135
798	17	rs9916772	9725512	9725091	9725888	0.0029466413883849
799	17	rs9894621	12000584	11832396	12047544	0.0028026410152838
800	17	rs1465249	12639294	12636154	12639294	0.0007488452498079
801	17	rs7216732	13455829	13435931	13463034	0.0084136513301898
802	17	rs230919	15115717	15099055	15121209	0.0039112424596269
803	17	rs3112522	16244997	15870401	16263682	4.122116260286528e-06
804	17	rs7221807	18221799	18040690	18271876	1.7300781771960245e-06
805	17	rs1043809	19239432	18916893	19303635	7.835047295422947e-07
806	17	rs7209734	19988543	19897445	20384834	0.0094623823228063
807	17	rs704	26694861	26612996	26733698	0.0021164461475987
808	17	rs9894838	29186717	29056519	29252703	0.0013223813556244
809	17	rs76954792	30033514	30023645	30033514	9.255430301937144e-05
810	17	rs28661492	30609932	30585862	30610110	6.292371079691927e-05
811	17	rs6503732	36879668	36815939	36930277	0.0060098100203415
812	17	rs4793077	42171877	42094638	42290015	0.0042230107994258
813	17	rs72832877	43278576	43085415	45290078	9.573115315985384e-08
814	17	rs17637472	47461433	45884372	47964202	8.985426615768363e-08
815	17	rs36071323	56916804	56393633	57422568	1.365129010488872e-06
816	17	rs9907379	59489893	58898689	59498250	1.1293489808411316e-07
817	17	rs146385050	60637258	60637258	60704973	0.0021059401643598
818	17	rs4277405	61548918	60991902	61643731	9.637461962555613e-08
819	17	rs1867624	62387091	62212520	62651680	1.0330336804971913e-07
820	17	rs6504407	64271989	64212221	64284384	0.0003717814051949
821	17	rs3744021	73871911	73757836	74127410	9.999478436930243e-07
822	17	rs720782	74682602	74627185	74847097	0.0010022613765705
823	17	rs11077899	75306821	75257675	75366361	7.115518213292573e-08
824	17	rs3744802	76793600	76357391	76832133	3.817902643706018e-05
825	17	rs112280096	79367409	79338469	79622370	3.462309941429239e-05
826	17	rs11077961	81012749	81000439	81045652	0.0002722071917943
827	18	rs7232858	773092	689242	831094	9.466913728244502e-08
828	18	rs334414	7124612	7111779	7131618	0.0004273705351679
829	18	rs11663039	10877203	10677992	10935309	1.3307091945205766e-07
830	18	rs4800420	20158965	19850544	20289577	3.731722993558128e-05
831	18	rs1025655	24596211	24353265	24623693	7.380169800854465e-05
832	18	rs12605662	25751666	25712314	25760028	0.0051254822288029
833	18	rs10164193	31161426	31085104	31412190	5.546604648978114e-06
834	18	rs11877614	35812894	35766577	35818998	0.0059943228083559
835	18	rs756050	41173809	41161522	41288749	0.0085551428717005
836	18	rs117763335	42260348	41969717	42785997	2.1114325974626123e-08
837	18	rs1437649	48132646	48079542	48230896	1.290018018867809e-07
838	18	rs11876341	48799991	48788446	48881418	3.2620606292477746e-05
839	18	rs7240948	51864456	51764473	52640893	3.817285327398591e-08
840	18	rs9636056	53494964	53050058	53562185	1.0513423572034697e-05
841	18	rs10048404	54578482	54512510	54578482	0.0001119041123783
842	18	rs7235890	55732115	55698571	55895788	0.0001430461436906
843	18	rs12454712	60845884	60845884	60878883	0.0003767870375726
844	18	rs4891258	72995537	72935581	73059308	4.445850011605294e-05
845	18	rs7232557	74373246	74371132	74375320	0.0013011067172386
846	19	rs35792872	2206163	2160259	2226676	0.0009305171425122
847	19	rs7253938	2488318	2482788	2492816	0.0058218427101345
848	19	rs28625082	3108544	3091924	3362553	0.0011185058881126
849	19	rs12609484	4970593	4921734	5176149	1.423754079228294e-07
850	19	rs72999517	7522549	7211841	7538117	7.432726192246526e-08
851	19	rs2009733	8398714	8374065	8410283	2.225531199070361e-06
852	19	rs10409243	10332988	10317215	10437954	5.411052141680336e-06
853	19	rs116917543	11496130	11065457	11625280	1.0708863624484929e-07
854	19	rs66502847	12615646	12519897	12626928	0.0004854306223543
855	19	rs189556314	13106791	13084849	13213516	0.000636421442023
856	19	rs34547756	15307355	15258108	15447022	0.0007909422048423
857	19	rs2108622	15990431	15974273	15991914	0.0065061678220823
858	19	rs3745318	16436262	16411418	16443718	3.4330908883112187e-06
859	19	rs34340240	17229439	17138772	17452224	8.524654677723619e-08
860	19	rs12459965	18452195	18449238	18628516	0.0065270806628265
861	19	rs2304130	19789528	19083483	19849201	6.897340589565779e-08
862	19	rs6511291	21950402	21873910	22293706	1.2836706315573277e-05
863	19	rs255261	30360629	30093215	30376587	9.258511849745732e-08
864	19	rs111874529	30709841	30698839	30720967	0.0019484293159554
865	19	rs6510177	31211647	31181584	31211647	0.0045671017883953
866	19	rs8108717	31911914	31825913	32607260	1.840618359680792e-07
867	19	rs2279148	38024683	37415240	38031067	0.0057390475822722
868	19	rs12983238	39438532	39134558	39438532	3.648857144001468e-05
869	19	rs62107907	41102692	40695281	41280801	9.246200212202358e-07
870	19	rs56254331	41826020	41731175	41826020	0.0001249994456339
871	19	rs2125578	44746657	44642053	44862558	0.0015207710742442
872	19	rs117955557	45755368	45739675	45815824	9.255142016449913e-08
873	19	rs1030009	46788020	46788020	46795493	0.0040373523229998
874	19	rs55706574	47556180	47542060	47720092	0.0001534948546787
875	19	rs601338	49206674	49099665	49277753	6.292580895320949e-08
876	19	rs73046792	49605705	49605705	49639399	4.524844972632633e-05
877	19	rs1132990	50028163	50014977	50049641	0.0049643282499532
878	19	rs9304776	56977792	56901620	56986538	0.0097336249385172
879	20	rs2010180	652934	652934	653652	0.0099771826296607
880	20	rs67535236	4097355	4077459	4105699	1.8567841767290122e-07
881	20	rs297690	4426656	4407665	4442338	1.1367540394925847e-05
882	20	rs6076983	6331376	6279347	6406554	6.003379378535427e-07
883	20	rs6117395	6690841	6690101	6716097	0.0078981767219658
884	20	rs6086550	8632826	8559178	8663423	1.087480595030078e-07
885	20	rs1051419	10620386	10412596	11198556	3.1468809464102194e-08
886	20	rs1232482	11886643	11787725	11919818	2.649032327398201e-06
887	20	rs13044147	17605111	17541830	17605111	0.0002188078243588
888	20	rs2618647	17882452	17861814	17903753	1.073224562611302e-06
889	20	rs6046137	19466832	19241680	19488952	0.0001274323861532
890	20	rs73900311	21498526	20875764	21518267	0.0010800071232446
891	20	rs6050477	25221547	25202892	25716363	0.0086931371552126
892	20	rs73235789	30196148	29420551	30440791	3.437038082740588e-07
893	20	rs79384779	31214944	31213647	31313737	0.0013683984816512
894	20	rs13042148	32298286	31921222	32376985	2.584675596917536e-06
895	20	rs146827176	35169916	35059075	35169916	0.0088036956268198
896	20	rs17265513	39832628	39613707	40270138	2.1114325974626123e-08
897	20	rs6031431	42795152	42657325	42814688	9.90350071605896e-06
898	20	rs2425757	44792921	44780992	44804886	0.000339083874139
899	20	rs6012503	47251852	47203165	48004238	7.178879547998115e-08
900	20	rs113824370	49182690	48993598	49182690	0.000961578011173
901	20	rs6021247	50108980	50106713	50147071	1.472879106003468e-07
902	20	rs6068273	51222672	50914231	51255111	0.0073471608116646
903	20	rs2801008	51788718	51744131	51798120	0.000529372545392
904	20	rs11908189	57744871	57343189	57861892	7.802901138991313e-08
905	20	rs4925247	61064475	61054977	61212147	0.0027274037817308
906	20	rs6742	62374441	62268149	62783934	7.871078000505474e-08
907	21	rs1882961	16556367	16317933	16827565	4.026358675755323e-06
908	21	rs56094682	30203644	30019238	30236454	0.0040107854866967
909	21	rs2833834	33814378	33671140	33888393	0.0012176045444601
910	21	rs71326977	35290975	34818551	35625113	0.0001394033154271
911	21	rs8128234	36470865	36421331	36479951	0.0007728278238794
912	21	rs62229372	37692507	37689720	37836477	0.0015510092197414
913	21	rs2836411	39819830	39813287	40074396	1.1815269117826758e-07
914	21	rs914162	41296826	41285105	41309565	0.0011604829706772
915	21	rs1571737	43530671	43520060	43534075	0.0003445943578122
916	21	rs162404	44963264	44703644	45190010	4.680459590520376e-08
917	21	rs11089077	47968304	47755330	47968304	0.004049707772165
918	22	rs13057016	18466779	18281629	18489611	8.293461305114261e-08
919	22	rs926335	28046423	28044057	28110312	1.3941794817786966e-06
920	22	rs8138950	29448643	29105202	29759526	1.1985367979737766e-07
921	22	rs2072196	30975513	30611838	30995613	0.0008533035896134
922	22	rs9609429	32517431	31258967	32562081	5.660203634589789e-05
923	22	rs240072	34085522	34077033	34106006	0.0009937859869488
924	22	rs2012831	36837260	36716029	36857834	0.0004480143211536
925	22	rs8141699	41432544	40528220	41719248	0.0028925074310993
926	22	rs9627391	46447097	46402714	46459132	0.0007810109582939
The build used to determine the base pair position was GRCh37/Hg19
