# Supplementary material for: Shared genetic loci between depression and cardiometabolic traits
Source: PLoS Genet. 2022 May 13;18(5):e1010161. doi: 10.1371/journal.pgen.1010161 (PMC9170110; doi:10.1371/journal.pgen.1010161)
Supplement: S1 Data — (ZIP) [file pgen.1010161.s054.zip › mtCOJO/mtCOJO_DEP_CAD_cond.result.clump_0.01.loci (14).xlsx]

## Sheet: cond.result.clump_0.01.loci (14
locusnum	CHR	LEAD_SNP	LEAD_BP	MinBP	MaxBP	FDR
1	1	rs301819	8501786	8431607	8781396	0.0006737703453962
2	1	rs7543975	23381116	23294136	23551623	0.0039770167000337
3	1	rs10789340	72940273	72512988	74077588	1.273236362441994e-06
4	1	rs67451257	80797412	80784642	80871734	0.0075301476598288
5	1	rs4261101	90796053	90779266	90804261	0.0076153128684264
6	1	rs2175177	176184056	175902596	176414781	0.0007704211135234
7	2	rs7585241	22539355	22430795	22571888	0.0032071580550999
8	2	rs1568452	58012833	57956088	58237405	0.0047858704946177
9	2	rs76485002	127342267	127342267	127342267	0.001232344246977
10	3	rs28820925	158111936	157829953	158284861	0.0003841826850862
11	4	rs16854051	42123892	41901831	42187640	0.0043526213851028
12	4	rs113844398	175362346	175349867	175362346	0.0050613416146767
13	5	rs10514301	87939654	87513722	88102281	7.58959460107614e-06
14	5	rs12658032	103904226	103723455	104082179	0.000378806861204
15	5	rs34660260	124251883	124203948	124287196	0.0078110254687907
16	5	rs17058066	160046184	159984565	160046184	0.0094986723313275
17	5	rs11135349	164523472	164467717	164678946	0.0020132300956
18	6	rs2523594	31326629	26376832	31351522	0.0004140724150461
19	6	rs17059176	99567864	99537716	99601554	0.0041902340713496
20	7	rs4721064	12284378	12233848	12286050	0.0071897379902014
21	8	rs13268396	52632454	52528790	52824085	0.0059234956597483
22	9	rs7036618	2990717	2935580	2998222	0.0052378751637433
23	9	rs10809520	11557797	11379022	11743869	0.0058028859586867
24	9	rs77457816	37067726	37044024	37306628	0.0065218506885502
25	9	rs10759879	119732360	119699096	119766782	0.0064500842348541
26	10	rs61867293	106563924	106473048	106768514	0.0008233481282683
27	11	rs1806153	31850105	31810298	31858991	0.0002431804870157
28	11	rs174594	61619829	61542006	61624181	0.0031261701786536
29	12	rs61946386	121364025	121189116	121378566	7.311479613068737e-05
30	13	rs4143229	44327799	44242514	44385840	0.0096390963434572
31	13	rs1343603	53679958	53613990	54053513	1.6524017376333044e-06
32	14	rs4904738	42179732	41940872	42310739	2.080622535693336e-05
33	14	rs12886138	64871010	64686207	64878265	0.0001041171264105
34	14	rs2003490	75377555	75186010	75397764	0.007597406471286
35	14	rs10141157	104018105	104017953	104018455	0.0063274768906471
36	15	rs834629	37678862	37581276	37854994	8.013890020173788e-05
37	16	rs8063603	6310645	6303301	6343315	0.000889344807539
38	16	rs3785234	7667392	7657673	7675142	0.0004283972398056
39	16	rs7200826	13066833	13021889	13118299	0.0048604925378251
40	16	rs3844425	72194325	72052007	72248130	0.0041324709332959
41	17	rs77135925	27495269	27360504	28419259	0.0033093884845353
42	18	rs62099231	50724899	50620087	50907127	0.0089500473035497
43	18	rs12958048	53101598	53067954	53125364	0.0009133476288871
44	22	rs5758265	41617897	41408754	41713111	0.0054579045967044
The build used to determine the base pair position was GRCh37/Hg19
