# Supplementary material for: Shared genetic loci between depression and cardiometabolic traits
Source: PLoS Genet. 2022 May 13;18(5):e1010161. doi: 10.1371/journal.pgen.1010161 (PMC9170110; doi:10.1371/journal.pgen.1010161)
Supplement: S1 Data — (ZIP) [file pgen.1010161.s054.zip › mtCOJO/mtCOJO_DEP_CAD_conj.result.clump_0.05.loci (5).xlsx]

## Sheet: conj.result.clump_0.05.loci (5)
locusnum	CHR	LEAD_SNP	LEAD_BP	MinBP	MaxBP	FDR
1	1	rs10890013	73639751	73282691	73758117	0.0040672529743138
2	6	rs9266242	31325620	31252396	31346898	0.0028315665763177
3	10	rs7073340	76402277	75867193	76421529	0.0290375950494681
4	12	rs2004910	121374727	121189116	121378566	0.0127342775087057
5	14	rs59618196	42297825	42213816	42319865	0.0209282862956471
The build used to determine the base pair position was GRCh37/Hg19
