# Supplementary material for: Shared genetic loci between depression and cardiometabolic traits
Source: PLoS Genet. 2022 May 13;18(5):e1010161. doi: 10.1371/journal.pgen.1010161 (PMC9170110; doi:10.1371/journal.pgen.1010161)
Supplement: S1 Data — (ZIP) [file pgen.1010161.s054.zip › mtCOJO/mtCOJO_DEP_CRP_cond.result.clump_0.01.loci (15).xlsx]

## Sheet: mtCOJO_DEP_CRP_cond.result.clum
locusnum	CHR	LEAD_SNP	LEAD_BP	MinBP	MaxBP	FDR
1	1	rs301799	8489302	8431607	8799882	0.0007193315482546
2	1	rs3101339	72748669	72512988	72959039	1.973614536763273e-06
3	1	rs12129573	73768366	73275828	73991792	5.600165448355818e-05
4	1	rs6664550	80795712	80784642	80871734	0.0089605990784453
5	1	rs10913112	175913828	175902660	176406835	0.0058200863928566
6	1	rs4660091	241628430	241588791	241681430	0.0016659857788117
7	2	rs1380703	57941287	57941287	58065936	0.0057911452265719
8	2	rs76485002	127342267	127342267	127342267	0.0018635681571906
9	2	rs11903494	157145541	157014004	157150188	0.0019523265765599
10	2	rs7566887	160663678	160570033	160667744	0.0083106593620428
11	3	rs28820925	158111936	157829953	158352440	0.0011994794203611
12	4	rs10805093	42045019	41907742	42135019	0.0070185278957356
13	5	rs10044618	87781168	87513722	88102281	1.1676784165574796e-05
14	5	rs10078807	103912319	103723455	104082179	0.0009451687915144
15	5	rs11135349	164523472	164465319	164678946	4.5429226952731424e-05
16	6	rs6456727	26471155	26467182	31351522	0.0001964370436503
17	6	rs12215489	99561979	99537716	99601554	0.0089716758150098
18	9	rs77457816	37067726	37044024	37306628	0.0027386088229321
19	9	rs10759879	119732360	119699096	119766782	0.0089896773466059
20	9	rs80056780	126683072	126573102	126688136	0.001304984216167
21	10	rs61867293	106563924	106418969	106768514	0.0008972073214506
22	11	rs1806153	31850105	31810298	31858991	0.0006163039910705
23	11	rs174594	61619829	61542006	61624181	0.0095556288274935
24	12	rs61946386	121364025	121060750	121383662	9.413935922198258e-05
25	13	rs4143229	44327799	44242514	44385840	0.0021153998588602
26	13	rs12552	53625781	53616557	54039629	1.3626326595104732e-06
27	14	rs1956450	42081882	41969803	42183025	0.0005208085564372
28	14	rs12886138	64871010	64686207	64878265	0.0007507881878918
29	15	rs834629	37678862	37581276	37854994	0.0001251145360768
30	16	rs8063603	6310645	6303301	6343315	0.0027835845965465
31	16	rs9925434	7666407	7657673	7675142	0.0005032879156803
32	16	rs12935276	13038723	13021889	13118299	0.0017066961476887
33	17	rs75581564	27363750	27360504	27495269	0.0086954971563286
34	18	rs12958048	53101598	53067954	53125364	0.0016822910327085
35	22	rs5758265	41617897	41080566	41854446	5.1030898127003165e-05
The build used to determine the base pair position was GRCh37/Hg19
