# Supplementary material for: Shared genetic loci between depression and cardiometabolic traits
Source: PLoS Genet. 2022 May 13;18(5):e1010161. doi: 10.1371/journal.pgen.1010161 (PMC9170110; doi:10.1371/journal.pgen.1010161)
Supplement: S1 Data — (ZIP) [file pgen.1010161.s054.zip › mtCOJO/mtCOJO_DEP_CRP_conj.result.clump_0.05.loci (6).xlsx]

## Sheet: conj.result.clump_0.05.loci (6)
locusnum	CHR	LEAD_SNP	LEAD_BP	MinBP	MaxBP	FDR
1	2	rs71441095	28089848	27961614	28284633	0.0449548828627847
2	2	rs1390608	42665422	42380508	42703861	0.0455483943384236
3	6	rs2523594	31326629	30997692	32681530	0.0029326838011311
4	11	rs112181005	47010491	46708196	47367371	0.0208119694453281
5	12	rs61946386	121364025	121060750	121489192	9.413935922198258e-05
6	22	rs2899341	41325068	41080566	42216326	0.0053170739415775
The build used to determine the base pair position was GRCh37/Hg19
