# Supplementary material for: Shared genetic loci between depression and cardiometabolic traits
Source: PLoS Genet. 2022 May 13;18(5):e1010161. doi: 10.1371/journal.pgen.1010161 (PMC9170110; doi:10.1371/journal.pgen.1010161)
Supplement: S1 Data — (ZIP) [file pgen.1010161.s054.zip › mtCOJO/mtCOJO_DEP_DBP_conj.result.clump_0.05.loci.xlsx]

## Sheet: mtCOJODEP_DBPconj.result.clump_
locusnum	CHR	LEAD_SNP	LEAD_BP	MinBP	MaxBP	FDR
1	1	rs301805	8481016	8404093	8895448	0.0004184314497272
2	1	rs4259707	50528591	49529592	50591851	0.0422569664327415
3	1	rs17103314	79974270	79662943	80099984	0.0476883320667492
4	1	rs10922291	197780338	197391443	197803129	0.0423287024758224
5	2	rs112952562	42705594	42678029	42769610	0.0364595014828923
6	2	rs34795950	127171991	126988351	127308675	0.0062953427738883
7	2	rs62188629	208044470	208017033	208088987	0.0103964600904115
8	2	rs1467296	240213868	240211285	240240205	0.0412264823746611
9	3	rs1656368	158281021	157828781	158352440	0.000701143524088
10	5	rs13168787	87437079	87125294	87511832	0.0113495425708007
11	5	rs3814424	87968953	87936379	88010829	0.028855277440987
12	5	rs13164188	103914523	103786487	103938115	0.0341788153491791
13	5	rs3806843	140212538	140024042	140222641	0.023991838562991
14	6	rs6905391	28262686	26342749	32681530	0.0006519931914245
15	8	rs62526892	91669954	91518135	91797902	0.0126899855940072
16	9	rs6476606	37005561	37005561	37406391	0.0063179610696979
17	10	rs12571117	101628200	101522170	101689378	0.036957656197134
18	11	rs7118275	16271678	16253187	16373664	0.013087938861603
19	11	rs4417256	28497639	28379460	28577867	0.0211210963831084
20	11	rs1806153	31850105	30798288	31858991	1.9786863231098653e-05
21	11	rs112181005	47010491	46708196	47367371	0.0378428357537421
22	11	rs174576	61603510	61542006	61624181	0.0443392598798757
23	13	rs536966	27118983	27087872	27146921	0.013710383719925
24	13	rs13353100	53826781	53682392	54049489	0.043940296394238
25	14	rs2359240	75328247	75123374	75397764	0.0175984412271216
26	14	rs10149470	104017953	104017953	104018455	0.0077413258099012
27	16	rs4616299	7657432	7657373	7673819	0.0069340633551914
28	17	rs9916772	9725512	9725091	9725888	0.0326864655420949
29	18	rs10503002	53109202	53057188	53164693	0.0353489741153417
30	20	rs76410441	40186071	39613707	40269840	0.0036138903537602
31	22	rs7511006	50676259	50624909	50698731	0.0291216427385152
The build used to determine the base pair position was GRCh37/Hg19
