# Supplementary material for: Shared genetic loci between depression and cardiometabolic traits
Source: PLoS Genet. 2022 May 13;18(5):e1010161. doi: 10.1371/journal.pgen.1010161 (PMC9170110; doi:10.1371/journal.pgen.1010161)
Supplement: S1 Data — (ZIP) [file pgen.1010161.s054.zip › mtCOJO/mtCOJO_DEP_DBPcond.result.clump_0.01.loci.xlsx]

## Sheet: mtCOJODEP_DBPcond.result.clump_
locusnum	CHR	LEAD_SNP	LEAD_BP	MinBP	MaxBP	FDR
1	1	rs301799	8489302	8431607	8799882	0.0001581034884679
2	1	rs7543975	23381116	23294136	23551623	0.0069628258108714
3	1	rs2568956	72764376	72512988	72959039	5.8870004588123015e-06
4	1	rs12129573	73768366	73275828	73991792	8.85405017271618e-05
5	1	rs1603126	80016295	79662943	80099984	0.0099827116566858
6	1	rs6664550	80795712	80784642	80871734	0.0030301062141754
7	1	rs4261101	90796053	90779266	90804261	0.0086903816650064
8	1	rs10913112	175913828	175902660	176406835	0.0066978598984045
9	1	rs4660091	241628430	241588791	241681430	0.0049437222053421
10	2	rs11124319	22435356	22430795	22571888	0.0043881921440425
11	2	rs11682175	57987593	57941287	58065936	0.0007011008477211
12	2	rs76485002	127342267	126989969	127342267	0.0002945115673017
13	2	rs11681412	240197350	240193889	240209761	0.0095344546851874
14	3	rs7430565	158107180	157829953	158352440	2.0421621835430336e-05
15	3	rs7649917	193289549	193284624	193394711	0.0042070397588615
16	4	rs10805093	42045019	41907742	42135019	0.0073752909866618
17	4	rs77087420	123122856	123122856	123558330	0.0093973696817234
18	5	rs80315381	50484253	50429147	50492629	0.005970321064999
19	5	rs16903077	87618825	87437079	88102281	2.441577845875804e-05
20	5	rs62362443	103912114	103723455	104082179	0.0004009115187072
21	5	rs34660260	124251883	124203948	124287196	0.007536590276848
22	5	rs11135349	164523472	164465319	164678946	0.0002408148756939
23	6	rs6456727	26471155	26342749	31472946	0.0001102638964701
24	6	rs4602725	99565315	99537716	99601554	0.0023833211322027
25	7	rs75903747	82730477	82648425	82730477	0.0083686954741946
26	8	rs13251959	52587075	52528790	52824085	0.0087193459152986
27	8	rs62526892	91669954	91455931	91715028	0.0059782680081769
28	9	rs7036618	2990717	2935580	2998222	0.0052803533861578
29	9	rs958538	11522951	11281724	11771159	0.0084492101411683
30	9	rs77457816	37067726	36999369	37406391	0.0004558452299187
31	9	rs7856424	119733595	119699096	119766782	0.0025801259297823
32	10	rs61867293	106563924	106418969	106768514	0.0001203789703341
33	11	rs1806153	31850105	30798288	31858991	1.9786863231098653e-05
34	12	rs4074723	23947737	23929026	23979791	0.0065739777755908
35	12	rs35706672	121270376	121189116	121378074	0.0046116219154543
36	13	rs4143229	44327799	44242514	44385840	0.0008540370498455
37	13	rs1923771	53773615	53613990	54056553	2.973737423196075e-07
38	14	rs1950829	42097937	41969803	42183025	0.0015778732496412
39	14	rs12886138	64871010	64686207	64878265	0.0006136653096801
40	14	rs2003490	75377555	75108290	75397764	0.0030151650429399
41	14	rs10149470	104017953	104017953	104018455	0.0003845181600012
42	15	rs1457257	37747349	37581276	37837016	2.3586331137172835e-05
43	15	rs962949	47685378	47615220	47685504	0.0098805569974988
44	16	rs8063603	6310645	6303301	6343315	0.0025964094258064
45	16	rs7192025	7666391	7654082	7675142	1.5413117143059077e-05
46	16	rs7200826	13066833	13021889	13118299	0.0079366967597271
47	16	rs7403810	13750257	13713926	13794027	0.0039668702344933
48	17	rs77135925	27495269	27363750	27576962	0.0040015858181961
49	18	rs2163544	36885075	36866009	36897247	0.0089714887756991
50	18	rs12958048	53101598	53067954	53167520	0.0002527638591205
51	19	rs147745092	33331529	33174613	33465454	0.0066055170423118
52	20	rs76410441	40186071	39620847	40269840	0.0036138903537602
53	22	rs5758265	41617897	41408754	41713111	0.0011747881039044
54	22	rs2267983	50698157	50620508	50700347	0.0056410334446623
The build used to determine the base pair position was GRCh37/Hg19
