# Supplementary material for: Shared genetic loci between depression and cardiometabolic traits
Source: PLoS Genet. 2022 May 13;18(5):e1010161. doi: 10.1371/journal.pgen.1010161 (PMC9170110; doi:10.1371/journal.pgen.1010161)
Supplement: S1 Data — (ZIP) [file pgen.1010161.s054.zip › mtCOJO/mtCOJO_DEP_HDL_cond.result.clump_0.01.loci (2).xlsx]

## Sheet: cond.result.clump_0.01.loci (2)
locusnum	CHR	LEAD_SNP	LEAD_BP	MinBP	MaxBP	FDR
1	1	rs301799	8489302	8431607	8799882	0.0003670601086091
2	1	rs2568958	72765116	72512988	74077588	8.147708446172996e-08
3	1	rs12087638	80803147	80784642	80871734	0.0093266795767868
4	1	rs4261101	90796053	90779266	90804261	0.0058567739240466
5	2	rs11674333	22517989	22431110	22566548	0.0093904621186632
6	2	rs11682175	57987593	57941287	58065936	0.0016059863620738
7	2	rs76485002	127342267	127342267	127342267	0.0020141075639714
8	3	rs28820925	158111936	157829953	158284861	0.0009926045898711
9	4	rs6448555	27969497	27966301	28098156	0.0085080279150069
10	4	rs16854051	42123892	41901831	42187640	0.0070865579359372
11	4	rs6842422	177346315	177341028	177384372	0.0097875389603325
12	5	rs10044618	87781168	87437079	88102281	5.488021529094319e-06
13	5	rs12658032	103904226	103723455	104082179	0.0017903238867024
14	5	rs11135349	164523472	164467717	164678946	0.0011683587045847
15	6	rs6905391	28262686	26376832	31351522	0.0021609048946399
16	6	rs28438577	99561306	99533281	99601886	0.0047968460527951
17	7	rs1990622	12283787	12233848	12285140	0.0070580769380166
18	8	rs4237038	61731258	61591074	61782304	0.0016325493706928
19	9	rs77457816	37067726	37044024	37306628	0.0044383649018975
20	9	rs2418449	119731359	119699096	119766782	0.007327015856688
21	9	rs2536951	126646519	126452936	126714308	0.0011071136796553
22	10	rs61867293	106563924	106473048	106768514	8.470982225118215e-05
23	11	rs1806153	31850105	31132257	31858991	0.0004217224132801
24	11	rs174594	61619829	61542006	61624181	0.0027579857238038
25	12	rs4074723	23947737	23929026	23979791	0.0088567650214963
26	12	rs77741769	121363835	121189116	121378566	0.0003202374210538
27	13	rs4143229	44327799	44242514	44385840	0.0024756777297513
28	13	rs2093599	53747011	53616557	54053513	1.2479309777051342e-05
29	14	rs4904738	42179732	41940872	42183025	0.0017398846547148
30	14	rs12886138	64871010	64686207	64878265	0.0001283845951098
31	14	rs2003490	75377555	75108290	75397764	0.004948373735725
32	15	rs632123	37661668	37581276	37912898	5.686200211058789e-05
33	15	rs962949	47685378	47615220	47685504	0.0075806039147458
34	16	rs8063603	6310645	6303301	6343315	0.0032707913741095
35	16	rs3785234	7667392	7657373	7675142	1.4487113549854453e-05
36	16	rs7200826	13066833	13021889	13118299	0.0087410204302127
37	16	rs7192848	72206955	72156842	72230694	0.004382426007345
38	17	rs17727765	27576962	27368639	27576962	0.0079830534067015
39	18	rs11663393	50614732	50555931	50807090	0.0025601576210782
40	18	rs12958048	53101598	53067954	53125364	0.0014267126956222
41	22	rs5758265	41617897	41408754	41713111	0.0001548376805536
42	22	rs7288411	42815358	42777621	42866427	0.0038980166121836
The build used to determine the base pair position was GRCh37/Hg19
