# Supplementary material for: Shared genetic loci between depression and cardiometabolic traits
Source: PLoS Genet. 2022 May 13;18(5):e1010161. doi: 10.1371/journal.pgen.1010161 (PMC9170110; doi:10.1371/journal.pgen.1010161)
Supplement: S1 Data — (ZIP) [file pgen.1010161.s054.zip › mtCOJO/mtCOJO_DEP_HDL_conj.result.clump_0.05.loci.xlsx]

## Sheet: conj.result.clump_0.05.loci
locusnum	CHR	LEAD_SNP	LEAD_BP	MinBP	MaxBP	FDR
1	1	rs61771892	73150390	72557148	73264598	0.023485211801524
2	2	rs6433545	176432399	176420907	176475422	0.0227647167557645
3	4	rs2871304	27983557	27966505	28098156	0.0113260735023429
4	6	rs2523590	31327064	31121874	31327435	0.0168306462768743
5	7	rs1990622	12283787	12233848	12285140	0.0070580769380166
6	8	rs10957158	61679382	61591074	61784348	0.0094021586879263
7	8	rs2977983	71070788	71017438	71351158	0.0162701559430862
8	11	rs4757899	20202483	20190576	20235409	0.0400830355302434
9	11	rs112181005	47010491	46708196	47367371	0.0239705457041751
10	11	rs174594	61619829	61539020	61624181	0.0027579857238038
11	12	rs3825393	109883374	109840940	110026024	0.0432722659859612
12	17	rs60856912	65892343	65824046	66001130	0.0305771099346487
13	22	rs11090090	42777621	42740543	42862437	0.0128476676904759
The build used to determine the base pair position was GRCh37/Hg19
