# Supplementary material for: Shared genetic loci between depression and cardiometabolic traits
Source: PLoS Genet. 2022 May 13;18(5):e1010161. doi: 10.1371/journal.pgen.1010161 (PMC9170110; doi:10.1371/journal.pgen.1010161)
Supplement: S1 Data — (ZIP) [file pgen.1010161.s054.zip › mtCOJO/mtCOJO_DEP_LDL_cond.result.clump_0.01.loci.xlsx]

## Sheet: cond.result.clump_0.01.loci (3)
locusnum	CHR	LEAD_SNP	LEAD_BP	MinBP	MaxBP	FDR
1	1	rs301799	8489302	8431607	8799882	0.0003692210995055
2	1	rs7543975	23381116	23294136	23551623	0.0020349988470168
3	1	rs11209952	72837500	72512988	72959039	1.5613110386360694e-05
4	1	rs4571923	73736562	73275828	74077588	1.1200872179552413e-05
5	1	rs12040241	176000113	175902660	176406835	0.009583860052897
6	2	rs11682175	57987593	57943567	58065936	0.0034499429609328
7	2	rs76485002	127342267	127342267	127342267	0.0003834359836543
8	2	rs7566887	160663678	160570033	160667744	0.004054146408865
9	2	rs1401096	198823828	198189346	198952637	0.0047066489824481
10	3	rs28820925	158111936	157829953	158352440	4.140574331664522e-05
11	4	rs16854051	42123892	41916587	42187640	0.0005406558512923
12	5	rs10044618	87781168	87513722	88102281	2.65517258466776e-05
13	5	rs12658032	103904226	103723455	104082179	0.0023785170723937
14	5	rs11135349	164523472	164467717	164678946	0.0009917230894817
15	6	rs2523594	31326629	26342749	31351522	0.0011084001289976
16	6	rs2388840	99598756	99533281	99601886	0.0051328321998728
17	6	rs7771570	101339400	101046360	101502304	0.0030901925571695
18	8	rs6471082	91463537	91455931	91650997	0.0046902553897304
19	9	rs7036618	2990717	2935580	2998222	0.0069156078250426
20	9	rs77457816	37067726	37044024	37306628	0.0037928894175619
21	9	rs2536951	126646519	126452936	126714308	0.00906965715235
22	10	rs61867293	106563924	106418969	106768514	2.8322080677079666e-05
23	11	rs1806153	31850105	31132257	31858991	0.0003298687672144
24	11	rs174594	61619829	61542006	61624181	0.0029236451165849
25	12	rs61946386	121364025	121187557	121378596	9.301867098043252e-05
26	13	rs4143229	44327799	44242514	44385840	0.0074326798600513
27	13	rs2806982	53675070	53613990	54039629	2.2281023299943885e-06
28	14	rs4904738	42179732	41940872	42183025	0.0003749296082294
29	14	rs12886138	64871010	64614770	64878265	6.66644990654043e-05
30	15	rs834629	37678862	37581276	37854994	2.5448603017661173e-05
31	16	rs8063603	6310645	6303301	6343315	0.0014952300752662
32	16	rs9925434	7666407	7657673	7675142	8.659983192889599e-05
33	16	rs7200826	13066833	13021889	13118299	0.0049365923214459
34	16	rs3812984	72207797	72052007	72248130	0.0034636190259262
35	17	rs75581564	27363750	27360504	27576962	0.0033738907356638
36	18	rs12958048	53101598	53067954	53125364	0.0007204314247056
37	20	rs6072299	39806772	39620847	40269840	0.0037413810211995
38	22	rs5758265	41617897	41408754	41854446	4.936777740479766e-05
39	22	rs73187272	50667565	50620508	50679436	0.0031136729316821
The build used to determine the base pair position was GRCh37/Hg19
