# Supplementary material for: Shared genetic loci between depression and cardiometabolic traits
Source: PLoS Genet. 2022 May 13;18(5):e1010161. doi: 10.1371/journal.pgen.1010161 (PMC9170110; doi:10.1371/journal.pgen.1010161)
Supplement: S1 Data — (ZIP) [file pgen.1010161.s054.zip › mtCOJO/mtCOJO_DEP_LDL_conj.result.clump_0.05.loci (1).xlsx]

## Sheet: conj.result.clump_0.05.loci (1)
locusnum	CHR	LEAD_SNP	LEAD_BP	MinBP	MaxBP	FDR
1	1	rs11578046	23425139	23294136	23551623	0.0258923001095492
2	3	rs7630176	157829953	157829953	158284861	0.0228247357472168
3	6	rs1131446	31323116	27885980	32333827	0.0118666172159848
4	6	rs9399697	101322202	101053726	101614312	0.0205420023369532
5	11	rs174594	61619829	61539020	61624181	0.0029236451165849
6	12	rs61946386	121364025	121187557	121378596	9.301867098043252e-05
7	16	rs3812984	72207797	71991135	72849510	0.0034636190259262
8	19	rs113743631	45384700	45384700	45384700	0.0495696707375582
9	20	rs2011809	39614945	39613707	40269840	0.0304735768615757
10	22	rs9611525	41640659	41487218	42216326	0.0158718731243296
The build used to determine the base pair position was GRCh37/Hg19
