# Supplementary material for: Shared genetic loci between depression and cardiometabolic traits
Source: PLoS Genet. 2022 May 13;18(5):e1010161. doi: 10.1371/journal.pgen.1010161 (PMC9170110; doi:10.1371/journal.pgen.1010161)
Supplement: S1 Data — (ZIP) [file pgen.1010161.s054.zip › mtCOJO/mtCOJO_DEP_SBP_cond.result.clump_0.01.loci.xlsx]

## Sheet: mtCOJO_DEP_SBP_cond.result.clum
locusnum	CHR	LEAD_SNP	LEAD_BP	MinBP	MaxBP	FDR
1	1	rs301799	8489302	8431607	8799882	0.0001863122926929
2	1	rs3101337	72751134	72512988	72959039	2.0409544061187155e-06
3	1	rs12129573	73768366	73275828	73991792	2.11764176596122e-05
4	1	rs4261101	90796053	90779266	90804261	0.0064096673708053
5	1	rs10913112	175913828	175902660	176406835	0.0054930635363205
6	1	rs2332571	181625702	181572088	181625702	0.0056082355987537
7	1	rs35468088	212277523	212162023	212277523	0.0070568164906926
8	2	rs7585241	22539355	22477818	22571888	0.0091462354673781
9	2	rs11682175	57987593	57943567	58065936	0.0012504844111997
10	2	rs76485002	127342267	126989969	127342267	0.0006389623213547
11	3	rs1193514	158024929	157829953	158352440	4.071455315995837e-05
12	3	rs7649917	193289549	193284624	193394711	0.0095144529473038
13	4	rs10805093	42045019	41907742	42135019	0.0086135994478984
14	4	rs113844398	175362346	175349867	175362346	0.0088724322690436
15	5	rs16903077	87618825	87437079	88102281	2.534819770667745e-05
16	5	rs12658032	103904226	103671867	104082179	0.0001177685344729
17	5	rs11135349	164523472	164465319	164678946	4.811749385892542e-05
18	5	rs4869056	166992078	166985224	167055936	0.0052576604995878
19	6	rs6456727	26471155	26342749	31472946	0.0001033525570919
20	6	rs4602725	99565315	99537716	99601554	0.0077819800328369
21	8	rs6471082	91463537	91455931	91715028	0.0031534556032029
22	9	rs7036618	2990717	2935580	2998222	0.0056191019698309
23	9	rs77457816	37067726	37044024	37406391	0.0024541987981889
24	9	rs2418449	119731359	119699096	119766782	0.0073092842807826
25	9	rs7029033	126682068	126573102	126688136	0.009787928972565
26	10	rs17747401	76400164	76059068	76449813	0.0087362440095662
27	10	rs61867293	106563924	106473048	106768514	0.0003054388809483
28	11	rs1806153	31850105	31132257	31858991	2.254358476313886e-05
29	12	rs35706672	121270376	121189116	121378074	0.0056998211817332
30	13	rs4143229	44327799	44242514	44385840	0.0022814002337503
31	13	rs2806933	53643370	53613990	54039629	1.0959324881502489e-06
32	13	rs9544764	78862596	78821529	78971323	0.008155036493718
33	14	rs1950829	42097937	41969803	42183025	0.0021752969032167
34	14	rs12886138	64871010	64614770	64878265	0.0005360710794235
35	14	rs2003490	75377555	75108290	75397764	0.0024786085666686
36	14	rs10149470	104017953	104017953	104018455	0.0004487351328357
37	15	rs1457257	37747349	37581276	37837016	6.187549539245597e-05
38	16	rs8063603	6310645	6303301	6343315	0.0031599075131202
39	16	rs9925434	7666407	7657673	7675142	0.0001740880485142
40	16	rs7200826	13066833	13021889	13118299	0.0082544276229412
41	16	rs7403810	13750257	13713926	13794027	0.0062957660941339
42	17	rs77135925	27495269	27363750	27576962	0.0036909837653288
43	18	rs2163544	36885075	36866009	36897247	0.0081931596402209
44	18	rs12958048	53101598	53067954	53125364	0.0002618226654623
45	19	rs147745092	33331529	33174613	33465454	0.0082202508818088
46	20	rs76410441	40186071	39620847	40269840	0.0040112523747258
47	22	rs5751038	41484408	41408754	41713111	0.0042640284633427
48	22	rs2267983	50698157	50697119	50698157	0.0082817764606601
The build used to determine the base pair position was GRCh37/Hg19
