# Supplementary material for: Shared genetic loci between depression and cardiometabolic traits
Source: PLoS Genet. 2022 May 13;18(5):e1010161. doi: 10.1371/journal.pgen.1010161 (PMC9170110; doi:10.1371/journal.pgen.1010161)
Supplement: S1 Data — (ZIP) [file pgen.1010161.s054.zip › mtCOJO/mtCOJO_DEP_T2D_cond.result.clump_0.01.loci (4).xlsx]

## Sheet: cond.result.clump_0.01.loci (4)
locusnum	CHR	LEAD_SNP	LEAD_BP	MinBP	MaxBP	FDR
1	1	rs301799	8489302	8431607	8799882	0.0018894748853121
2	1	rs2012697	72819612	72512988	73991792	4.46081893850813e-08
3	1	rs112047395	80802256	80784642	80871734	0.0023785786921951
4	1	rs10913112	175913828	175902660	176406835	0.0081749492300459
5	1	rs2332571	181625702	181572088	181625702	0.0098423944987771
6	1	rs4660091	241628430	241588791	241681430	0.0066634933858169
7	2	rs11682175	57987593	57941287	58484172	0.0008236341492529
8	2	rs76485002	127342267	127342267	127342267	0.0023392273057726
9	2	rs1226412	157111313	157014004	157150188	0.0060487070622054
10	3	rs9869821	44393136	44226923	44452228	0.0077790298359517
11	3	rs7430565	158107180	157829953	158352440	0.0009987391618967
12	4	rs16854051	42123892	41977902	42161491	0.0050055491995316
13	4	rs113844398	175362346	175349867	175362346	0.0095846377809134
14	5	rs10044618	87781168	87513722	88065637	8.961862543105863e-06
15	5	rs10078807	103912319	103723455	104082179	0.0002594581276779
16	5	rs34660260	124251883	124203948	124287196	0.008593495678245
17	5	rs11135349	164523472	164465319	164748918	0.0009616450349864
18	6	rs2523594	31326629	26376832	31351522	0.0004599863940728
19	6	rs12215489	99561979	99537716	99601554	0.0060061180264797
20	8	rs6471082	91463537	91455931	91650997	0.0049346553104742
21	9	rs7036618	2990717	2935580	2998222	0.0055973272972984
22	9	rs4526442	37207269	37044024	37406391	0.0031935232589568
23	9	rs10759879	119732360	119699096	119766782	0.0052545676525061
24	9	rs13296973	122659318	122655283	122676328	0.006634771411348
25	9	rs2536951	126646519	126452936	126714308	0.0002290688536165
26	10	rs61867293	106563924	106418969	106768514	0.0012182695638936
27	11	rs1806153	31850105	31132257	31858991	0.0010075035107908
28	11	rs174594	61619829	61542006	61624181	0.0017969026463576
29	11	rs12798900	113298996	113241877	113316102	0.009188177756452
30	12	rs61946386	121364025	121189116	121378566	0.00016240426387
31	13	rs4143229	44327799	44242514	44385840	0.0092771484538413
32	13	rs9536354	53684255	53606859	54056553	1.462337024233897e-07
33	14	rs1950829	42097937	41969803	42183025	0.0015720857361473
34	14	rs915057	64686207	64649894	64878265	0.0003671777270335
35	14	rs10149470	104017953	104017953	104018455	0.0071051164875197
36	15	rs632123	37661668	37581276	37854994	4.8816430672168367e-05
37	16	rs8063603	6310645	6303301	6343315	0.0043517011887175
38	16	rs3785234	7667392	7657673	7675142	0.0004139946984231
39	16	rs7200826	13066833	13021889	13118299	0.0063473809853199
40	16	rs11866391	19846324	19831476	19925837	0.0054831189562592
41	16	rs3844425	72194325	72052007	72248130	0.0086192803251937
42	17	rs75581564	27363750	27360504	27495269	0.0093883507736219
43	18	rs2187251	36885807	36780717	36913546	0.0022063232147446
44	18	rs12958048	53101598	53067954	53463661	0.0008816301083686
45	20	rs116983590	39841450	39620847	40012021	0.005891286461973
46	22	rs5758265	41617897	41408754	41713111	0.0016364632161619
The build used to determine the base pair position was GRCh37/Hg19
