# Supplementary material for: Shared genetic loci between depression and cardiometabolic traits
Source: PLoS Genet. 2022 May 13;18(5):e1010161. doi: 10.1371/journal.pgen.1010161 (PMC9170110; doi:10.1371/journal.pgen.1010161)
Supplement: S1 Data — (ZIP) [file pgen.1010161.s054.zip › mtCOJO/mtCOJO_DEP_T2D_conj.result.clump_0.05.loci (2).xlsx]

## Sheet: conj.result.clump_0.05.loci (2)
locusnum	CHR	LEAD_SNP	LEAD_BP	MinBP	MaxBP	FDR
1	1	rs10889955	72910182	72628347	73059446	0.0210776758720949
2	2	rs6738911	60539612	60538609	60541853	0.0457147354548241
3	6	rs885951	31140091	31121874	31140532	0.0216841280374704
4	9	rs10818865	126509599	126452936	126714308	0.0178526274457679
5	11	rs2412137	3090205	3086451	3103824	0.0187853463074454
6	11	rs97384	61624181	61542006	61624181	0.0051284294102016
7	16	rs11642014	19845423	19831476	19925837	0.0425593819802904
8	18	rs619332	40915203	40910730	40955590	0.0446841554334621
The build used to determine the base pair position was GRCh37/Hg19
