# Supplementary material for: Shared genetic loci between depression and cardiometabolic traits
Source: PLoS Genet. 2022 May 13;18(5):e1010161. doi: 10.1371/journal.pgen.1010161 (PMC9170110; doi:10.1371/journal.pgen.1010161)
Supplement: S1 Data — (ZIP) [file pgen.1010161.s054.zip › mtCOJO/mtCOJO_DEP_TC_cond.result.clump_0.01.loci (5).xlsx]

## Sheet: cond.result.clump_0.01.loci (5)
locusnum	CHR	LEAD_SNP	LEAD_BP	MinBP	MaxBP	FDR
1	1	rs301799	8489302	8431607	8799882	0.0007209993717745
2	1	rs7543975	23381116	23294136	23551623	0.0018177727879678
3	1	rs11209952	72837500	72512988	72959039	5.126186052509042e-06
4	1	rs4571923	73736562	73275828	74077588	3.122532935336742e-05
5	1	rs4660091	241628430	241588791	241681430	0.0097457816416551
6	2	rs11682175	57987593	57943567	58065936	0.0032600100899681
7	2	rs76485002	127342267	127342267	127342267	0.0009486343029315
8	2	rs7566887	160663678	160570033	160667744	0.0020037555475069
9	2	rs1401096	198823828	198189346	198952637	0.0008212991204192
10	3	rs28820925	158111936	157829953	158352440	0.0001623248927684
11	4	rs16854051	42123892	41916587	42187640	0.0013857444424552
12	4	rs113844398	175362346	175349867	175362346	0.009964128802562
13	5	rs10044618	87781168	87513722	88102281	2.8988859331753665e-05
14	5	rs12658032	103904226	103671867	104082179	0.001328522536468
15	5	rs11135349	164523472	164465319	164678946	0.0004421763185549
16	6	rs9358945	26472114	26342749	31377734	0.0001238076299309
17	6	rs12215489	99561979	99537716	99601554	0.0044431195688127
18	6	rs7771570	101339400	101046360	101502304	0.0025198103100079
19	9	rs77457816	37067726	37044024	37306628	0.0023446680529512
20	9	rs2418449	119731359	119699096	119766782	0.0081287519565477
21	10	rs61867293	106563924	106418969	106768514	1.4925591540949505e-05
22	11	rs1806153	31850105	31132257	31858991	0.0006407750345184
23	11	rs174594	61619829	61542006	61624181	0.0025484718089097
24	12	rs4074723	23947737	23929026	23979791	0.0098005599196562
25	12	rs61946386	121364025	121188641	121378566	9.007930524342204e-05
26	13	rs4143229	44327799	44242514	44385840	0.0084669926150416
27	13	rs2806982	53675070	53613990	54039629	5.298690317029812e-06
28	14	rs4904738	42179732	41940872	42183025	0.0007029664315081
29	14	rs12886138	64871010	64614770	64878265	0.0001187546312382
30	15	rs834629	37678862	37581276	37854994	1.8719194329936062e-05
31	16	rs8063603	6310645	6303301	6343315	0.0009473708417703
32	16	rs3812984	72207797	72052007	72248130	0.003007907325579
33	17	rs75581564	27363750	27360504	27576962	0.007252311265405
34	18	rs12958048	53101598	53067954	53125364	0.0005423690822513
35	20	rs6065357	40093714	40026250	40269840	0.0083297985579526
36	22	rs5758265	41617897	41408754	41854446	4.834123074165256e-05
The build used to determine the base pair position was GRCh37/Hg19
