# Supplementary material for: Shared genetic loci between depression and cardiometabolic traits
Source: PLoS Genet. 2022 May 13;18(5):e1010161. doi: 10.1371/journal.pgen.1010161 (PMC9170110; doi:10.1371/journal.pgen.1010161)
Supplement: S1 Data — (ZIP) [file pgen.1010161.s054.zip › mtCOJO/mtCOJO_DEP_TC_conj.result.clump_0.05.loci.xlsx]

## Sheet: conj.result.clump_0.05.loci (7)
locusnum	CHR	LEAD_SNP	LEAD_BP	MinBP	MaxBP	FDR
1	1	rs11578046	23425139	23294136	23551623	0.0438969224451699
2	2	rs71441095	28089848	27961614	28284633	0.047361362758084
3	2	rs2565157	198236244	198146381	198940251	0.0121117425808786
4	6	rs2523594	31326629	27885980	32019512	0.000491402744371
5	6	rs9377251	101427331	101277926	101614312	0.0248755044790384
6	10	rs3896224	106467853	106453832	106640384	0.0145094414014083
7	11	rs174594	61619829	61542006	61624181	0.0050520578565664
8	12	rs61946386	121364025	121188641	121378566	9.007930524342204e-05
9	16	rs3812984	72207797	71991135	72849510	0.003007907325579
10	17	rs1794287	7578837	7574936	7580256	0.0412777954474677
11	22	rs9611525	41640659	41408754	42043585	0.0129109148706207
The build used to determine the base pair position was GRCh37/Hg19
