# Supplementary material for: Shared genetic loci between depression and cardiometabolic traits
Source: PLoS Genet. 2022 May 13;18(5):e1010161. doi: 10.1371/journal.pgen.1010161 (PMC9170110; doi:10.1371/journal.pgen.1010161)
Supplement: S1 Data — (ZIP) [file pgen.1010161.s054.zip › mtCOJO/mtCOJO_DEP_TG_cond.result.clump_0.01.loci (6).xlsx]

## Sheet: cond.result.clump_0.01.loci (6)
locusnum	CHR	LEAD_SNP	LEAD_BP	MinBP	MaxBP	FDR
1	1	rs301819	8501786	8431607	8781396	0.0047704994043564
2	1	rs3101339	72748669	72512988	74077588	7.733746312249147e-08
3	1	rs4261101	90796053	90779266	90804261	0.0069381372890225
4	1	rs12735810	176010719	175902596	176414781	0.0018486345922694
5	1	rs4660091	241628430	241588791	241681430	0.0078376789857931
6	2	rs11682175	57987593	57943567	58065936	0.0052170460406115
7	2	rs76485002	127342267	127342267	127342267	0.0022582596037878
8	2	rs7566887	160663678	160570033	160667744	0.0040915019038119
9	3	rs7430565	158107180	157829953	158284861	0.0010104071597329
10	3	rs7649917	193289549	193284624	193394711	0.0045341564814143
11	4	rs16854051	42123892	41889237	42187640	0.0004942197437644
12	4	rs77087420	123122856	123122856	123558330	0.0081572712414102
13	4	rs113844398	175362346	175349867	175362346	0.0080866837960609
14	5	rs10044618	87781168	87437079	88102281	1.1057262087330533e-06
15	5	rs12658032	103904226	103723455	104082179	0.0015713256444359
16	5	rs10041789	124252658	124203948	124280882	0.0058083707039189
17	5	rs11135349	164523472	164467717	164678946	0.0008404503032141
18	6	rs6456727	26471155	26342749	33561164	2.038555960328979e-05
19	6	rs28438577	99561306	99533281	99601886	0.0043156692699473
20	7	rs1990622	12283787	12233848	12285140	0.0061854590085521
21	7	rs75903747	82730477	82648425	82730477	0.0090931511849556
22	8	rs4737565	61729273	61591074	61782304	0.007792556554813
23	9	rs7036618	2990717	2935580	2998222	0.0082969687109526
24	9	rs77457816	37067726	37044024	37306628	0.0018914114284409
25	9	rs10759879	119732360	119699096	119766782	0.0036169218685587
26	10	rs61867293	106563924	106418969	106812116	1.6555580256167974e-05
27	11	rs1806153	31850105	31132257	31858991	0.0003224533273288
28	11	rs174594	61619829	61542006	61624181	0.002376515564934
29	11	rs2734833	113292920	113236199	113424042	0.0037292680332469
30	12	rs4074723	23947737	23929026	23979791	0.0068477906507504
31	12	rs61946386	121364025	121189116	121378566	0.0029680575211813
32	13	rs4143229	44327799	44242514	44385840	0.0093265806347735
33	13	rs1923767	53678905	53616557	54029409	3.122480425254109e-06
34	14	rs1950829	42097937	41969803	42183025	0.0007328771090893
35	14	rs12886138	64871010	64686207	64878265	0.000546626359762
36	15	rs834629	37678862	37581276	37854994	9.891855689637409e-05
37	16	rs8063603	6310645	6303301	6343315	0.0012468290592792
38	16	rs9925434	7666407	7654082	7675142	4.435532720033221e-06
39	17	rs17727765	27576962	27368639	27576962	0.0087504525928952
40	18	rs2163544	36885075	36866009	36897247	0.0058599607401159
41	18	rs12958048	53101598	53067954	53125364	0.0002499287550064
42	22	rs5758265	41617897	41408754	41713111	0.0008493464226899
43	22	rs7288411	42815358	42777621	42866427	0.0074171393843202
44	22	rs73187272	50667565	50620508	50679436	0.0025030235395313
The build used to determine the base pair position was GRCh37/Hg19
