# Supplementary material for: Shared genetic loci between depression and cardiometabolic traits
Source: PLoS Genet. 2022 May 13;18(5):e1010161. doi: 10.1371/journal.pgen.1010161 (PMC9170110; doi:10.1371/journal.pgen.1010161)
Supplement: S1 Data — (ZIP) [file pgen.1010161.s054.zip › mtCOJO/mtCOJO_DEP_TG_conj.result.clump_0.05.loci (4).xlsx]

## Sheet: conj.result.clump_0.05.loci (4)
locusnum	CHR	LEAD_SNP	LEAD_BP	MinBP	MaxBP	FDR
1	1	rs12740789	72752073	72628347	73938246	0.0002095584443149
2	2	rs71441095	28089848	27961614	28284633	0.0471186185225246
3	2	rs150587687	42703861	42510877	42705594	0.0200650666880369
4	2	rs113652961	86782502	86570906	86858047	0.0235642304647154
5	2	rs9287985	176429580	176422005	176483870	0.0313478688457754
6	5	rs149080269	67698513	67667363	67734294	0.0467234267573342
7	6	rs9379880	26496916	25684606	33561164	7.22242349685963e-05
8	7	rs1990622	12283787	12233848	12285140	0.0061854590085521
9	11	rs112181005	47010491	46708196	47367371	0.0210551716287274
10	11	rs174594	61619829	61539020	61624181	0.002376515564934
11	11	rs2514218	113392994	113249136	113424042	0.0038294254047654
12	16	rs4616299	7657432	7657373	7665557	0.0059861282554597
13	16	rs115452	15559453	15556396	15628160	0.039018498900416
14	17	rs11867618	65875587	65825248	65984537	0.0133442389869317
15	21	rs372519	46574554	46564154	46646005	0.0468133549385277
The build used to determine the base pair position was GRCh37/Hg19
