# Supplementary material for: Shared genetic loci between depression and cardiometabolic traits
Source: PLoS Genet. 2022 May 13;18(5):e1010161. doi: 10.1371/journal.pgen.1010161 (PMC9170110; doi:10.1371/journal.pgen.1010161)
Supplement: S1 Data — (ZIP) [file pgen.1010161.s054.zip › mtCOJO/mtCOJO_HDL_DEP_cond.result.clump_0.01.loci (7).xlsx]

## Sheet: cond.result.clump_0.01.loci (7)
locusnum	CHR	LEAD_SNP	LEAD_BP	MinBP	MaxBP	FDR
1	1	rs3121571	935492	844343	972180	0.0025654835770288
2	1	rs10753556	23732762	23718324	23780861	0.0067946725504688
3	1	rs34728853	27000579	26750983	27860948	2.613915819485025e-07
4	1	rs12120111	39705874	39550621	40163589	2.601842620178844e-07
5	1	rs61774748	41841503	41834935	41849873	0.0032021433291859
6	1	rs61772626	57015668	56939235	57020650	0.0053771709430716
7	1	rs7531579	63147040	62900811	63182135	0.0096809110891723
8	1	rs12133976	77750051	77708940	77825681	0.004763040572075
9	1	rs7532195	93617403	93539212	94009830	9.445246677159073e-08
10	1	rs115267743	96742979	96605671	96974988	0.0043006323299577
11	1	rs113329442	107539252	107537916	107627697	0.0028524935881653
12	1	rs629301	109818306	109776285	110470764	2.695207540076679e-07
13	1	rs12033257	112318484	112272001	112320800	0.0014972855426578
14	1	rs12060830	149995979	149729337	151279323	7.458142662288222e-07
15	1	rs12131275	160935608	160934102	161033604	0.0032163887220026
16	1	rs10798619	178532517	178473105	178677854	8.30902448569929e-06
17	1	rs61805076	182154990	182114791	182280847	2.6472595581615093e-07
18	1	rs1327124	184014199	184006128	184133269	0.0077930816374854
19	1	rs871874	197928523	197887838	197929497	0.0098789800220822
20	1	rs3862948	205099959	205023028	205636334	0.0005613738066203
21	1	rs6693762	214994279	214950908	214996506	0.0004118456925675
22	1	rs2820426	219660535	219452487	219790137	2.700601032260012e-07
23	1	rs2642438	220970028	220899648	220974545	6.328163264462507e-07
24	1	rs34791963	224662703	224537655	224801304	0.0007249521689441
25	1	rs4846913	230294715	230231256	230442399	2.2629222959396005e-07
26	1	rs72750742	231272476	231245465	231272476	0.0017705415477903
27	1	rs556107	234853059	234842856	234876434	0.0006075445603767
28	2	rs55753056	243929	211317	305203	0.008729696665188
29	2	rs10183939	3647890	3632442	3648186	0.0025331503367366
30	2	rs2337382	21184764	21091252	21539609	2.408076005322113e-07
31	2	rs17049586	58828603	58688907	58986041	0.0010567042049396
32	2	rs2080385	65292762	65235333	65387510	2.600431001261332e-07
33	2	rs3885089	109880797	109775343	109893210	0.0024453128925874
34	2	rs4849301	111723468	111720884	111735932	0.0075575689300501
35	2	rs2001200	112678380	112656908	112800544	0.0004167594302444
36	2	rs11892457	161300667	161101169	161354615	0.0076544295213637
37	2	rs6713419	165508300	165501849	165731664	2.603651241791809e-07
38	2	rs4667579	169267898	169231678	169286185	0.003218577314816
39	2	rs34768813	176470411	176429275	176539338	0.0009975063198078
40	2	rs17445724	200853425	200714766	201017652	0.0047852237223849
41	2	rs11695577	202873444	202867453	202955820	0.0060895819767398
42	2	rs10189685	203488449	203226371	203627887	4.355815349975703e-07
43	2	rs78058190	219699999	219291481	220101974	2.761021582215856e-07
44	2	rs10195178	227199263	226866226	227248977	2.49092574921093e-07
45	2	rs12474267	228532573	228532558	228567260	0.0004296229830556
46	3	rs35240997	12379351	11969382	12471871	2.72775179855613e-07
47	3	rs11706926	36978647	36966067	36999582	0.0019618450653771
48	3	rs1317571	49910657	46949520	51821373	2.6200171064225214e-07
49	3	rs2336723	53106047	52125438	53140630	4.445263386999282e-06
50	3	rs930530	64428492	64409116	64446652	0.0007836096645174
51	3	rs6549403	66836922	66830753	66903172	0.0012768947060137
52	3	rs115885109	72770808	72770808	72835378	0.0056876508499185
53	3	rs2035580	73258312	73243076	73261147	0.000360377170502
54	3	rs6783233	117509984	117484931	117822025	0.0043129595452071
55	3	rs9861150	136183320	135798658	136677064	2.6880333804365413e-07
56	3	rs4681545	149396852	149362952	149485293	0.0043450438271513
57	3	rs80124810	150202023	150060687	150202023	0.0012458130795584
58	3	rs9817452	156795414	156791268	156798775	2.5247151061995385e-07
59	3	rs2268840	185931174	185488303	185933712	7.548246215475122e-05
60	4	rs34311866	951947	950737	1017235	5.789475102746841e-06
61	4	rs4234733	6316381	6295750	6324785	0.0030782626587432
62	4	rs10017305	10401223	10151335	10416360	0.0083454022646813
63	4	rs56122753	26031073	25990513	26081817	9.840810653893984e-05
64	4	rs723585	55503194	55485188	55539264	0.0017293851740812
65	4	rs35183647	69331225	69303321	69373971	4.786343337028524e-05
66	4	rs13133548	89740128	89704367	89742764	2.3673561996113863e-05
67	4	rs951941	100541411	100445786	100639308	0.0005441596847248
68	4	rs34333163	103283117	102321252	103388441	2.401930244409272e-07
69	4	rs1548483	105749895	105722860	105864529	0.002661623600848
70	4	rs72729623	154208278	154144106	154394285	4.169697130910579e-06
71	4	rs1469246	157676687	157612687	157814489	8.55444697864313e-05
72	4	rs189062542	181653730	181572177	181653730	0.0015932929591532
73	5	rs1664781	53276301	53271420	53344452	0.0004171618538555
74	5	rs256903	55809138	55794632	55876283	2.608658648777716e-07
75	5	rs888655	72917439	72838222	72991374	0.0011822545307093
76	5	rs2307111	75003678	74692776	75038901	2.668126242770303e-07
77	5	rs6881525	122606476	122606476	122606476	0.0009454684771873
78	5	rs72801474	132444128	132349654	132466540	0.0001492349831808
79	5	rs114237239	139159089	139074931	139216744	0.0019034787513173
80	5	rs10463352	141710499	141643554	141764656	7.292600071851453e-05
81	5	rs815622	153494463	153271156	153494463	0.0037611900910246
82	5	rs1122080	158015903	157834578	158056752	6.07541239087763e-07
83	5	rs79272105	169809450	169809450	169813340	0.0058720408133602
84	5	rs10038105	170354039	170284624	170610273	0.0028673678980299
85	5	rs116131856	180463658	180437583	180463658	0.009926368575611
86	6	rs9461680	31243347	29671300	32447188	0.0007646375566313
87	6	rs6925623	34800896	34141700	35615130	2.598448325453665e-07
88	6	rs2146324	43756863	43756169	43821897	2.6092504816047095e-07
89	6	rs2806367	109195553	109160380	109651220	3.844519547006266e-05
90	6	rs12662901	116305637	116305637	116311701	0.0054954700773284
91	6	rs2800708	127437617	127413222	127532807	0.0015094868949377
92	6	rs3757165	137116019	137051044	137252685	0.0005620727720185
93	6	rs11155073	139837128	139828916	139844429	1.5788830563312775e-06
94	6	rs1281975	153472879	153455994	153499921	0.0085165759036057
95	6	rs12212507	161071982	160514283	161551024	2.711644535788895e-07
96	6	rs73013411	164126233	164092706	164133001	0.0009169327719306
97	7	rs56066846	5883860	5853620	5905169	0.0013655795835819
98	7	rs79949326	6461310	6374859	6488097	3.3102316756206828e-06
99	7	rs4721064	12284378	12083133	12286050	9.727555125193336e-05
100	7	rs6973480	17978129	17771780	18041218	2.600753584607311e-07
101	7	rs2699813	26406485	26309246	26422042	5.033612239035695e-05
102	7	rs2726112	36178753	36090469	36210924	9.17380884700265e-05
103	7	rs75756523	36553394	36553394	36627324	0.0064192693951041
104	7	rs1543270	46006323	45959917	46010100	0.0064420229845994
105	7	rs28867847	66469806	66469806	66765880	0.0025044091023603
106	7	rs2005725	69921451	69857987	69950736	0.0035430129913041
107	7	rs35797675	72878044	72809618	73058017	2.531942914424032e-07
108	7	rs1633997	95282412	95213702	95340698	0.0006762172474039
109	7	rs117104345	130075323	130075323	130075323	0.004907454287693
110	7	rs6961342	130433944	130422934	130468190	2.604298430699323e-07
111	7	rs17173637	150529449	150504090	150543311	0.000260562266938
112	8	rs1563864	2929950	2924238	2935178	0.0023169089808782
113	8	rs11136908	5461507	5461482	5473108	0.0027706290770422
114	8	rs62493794	9183048	9155582	10729623	5.66298007391371e-08
115	8	rs13279649	19026781	19026781	19026781	0.0054484252842897
116	8	rs60901125	19794985	19412503	20144746	2.598682789628052e-07
117	8	rs7816126	61662038	61591074	61760521	0.0054435937090285
118	8	rs2926714	71151500	71017438	71352047	5.0171037126315074e-08
119	8	rs1180648	116471025	116409058	116645056	2.0311947699713585e-07
120	8	rs4871139	121877076	121860589	121923453	0.0014352010245499
121	8	rs2980886	126480088	126419938	126531464	2.5987943065435325e-07
122	8	rs62523445	144289461	144287343	144303688	0.0064406345389448
123	9	rs675849	15298666	15283433	15336910	2.6056093158860604e-07
124	9	rs10971879	34065493	33673439	34088561	0.0005588813576402
125	9	rs2066716	107568705	107065774	107829683	2.6011880488288624e-07
126	9	rs10739409	117148327	117123494	117190749	0.0018345030919787
127	9	rs17212403	126247269	126207567	126264260	0.0071516871507023
128	10	rs10795656	8595839	8566762	8606014	0.0004018185491412
129	10	rs2565206	43595781	43575614	43600864	0.0030530917480219
130	10	rs10900229	46121046	45915185	46289252	2.7365794074053165e-07
131	10	rs2068888	94839642	94500111	94845981	5.903868952168645e-05
132	10	rs17882802	101983413	101828600	102049300	3.094599612738277e-05
133	10	rs687541	104569567	104294761	104949781	0.0075085037991845
134	10	rs2792744	113902418	113901194	114050642	2.6197334759259026e-07
135	10	rs72823015	115786611	115781637	115799219	0.0001063448316422
136	10	rs10787711	118406784	118394551	118417453	0.004115285190155
137	11	rs117024862	14300488	14133432	15090794	0.0001920515957212
138	11	rs10832876	18059929	17938556	18163571	0.0006865977180274
139	11	rs7927401	32481177	32447347	32524974	0.000144939905344
140	11	rs7941964	46805575	45712502	57137809	4.8894274447931764e-08
141	11	rs148209242	57660230	57603836	58228723	0.0008334955449103
142	11	rs118091878	58865198	58808895	58865198	0.0066595237487375
143	11	rs174528	61543499	61539020	61678576	4.8894274447931764e-08
144	11	rs2845592	63864328	63843031	64147919	2.6046967435014456e-07
145	11	rs10750766	65473798	65359910	65566719	4.4470828859832365e-05
146	11	rs77981946	72999787	72980535	72999787	0.005500900074155
147	11	rs647824	74257850	74257850	74263926	0.0011910345804024
148	11	rs673335	75450576	75445338	75569150	5.507544320191101e-06
149	11	rs881930	76484241	76469093	76512431	0.0032683896217264
150	11	rs1564013	110002744	109959102	110016519	0.0001560185546294
151	11	rs78014166	111459700	111418567	111779861	0.0046360875134312
152	11	rs480009	116711974	116399521	117283676	4.8894274447931764e-08
153	11	rs1945390	122520253	122496619	122575993	2.600272937381689e-07
154	12	rs7134375	20473758	20392267	20592624	2.1112139747370438e-07
155	12	rs12814794	26440698	26440698	26486028	0.0004732540882477
156	12	rs1905427	33534368	33446165	33635630	0.0034413577931292
157	12	rs2683521	53799714	53730525	54022368	2.8378576216899484e-05
158	12	rs3809114	57848639	57645789	58318167	0.0005027386608359
159	12	rs6606717	109873227	109771934	110069478	4.8894274447931764e-08
160	12	rs10774625	111910219	111826477	112906415	6.218340621414286e-07
161	12	rs9863	124421453	122693602	124701238	9.841942251305235e-08
162	12	rs837500	125077567	125023691	125411017	2.0790317797473766e-07
163	13	rs2000267	36098929	36095039	36231488	0.0066026541489681
164	13	rs71432933	47322006	47290354	47322006	0.0033954373347009
165	13	rs9528447	62626752	62600376	62668023	0.006304193103424
166	14	rs13379042	74250100	74234294	74250126	0.0003929389821796
167	14	rs4021409	77519874	77508276	77529783	0.0066808802841404
168	14	rs17175981	80535130	80439248	80535130	0.0048863739662165
169	14	rs7158695	85017444	84709510	85037620	0.0090687522904582
170	14	rs76903464	98623912	98595164	98642347	0.008285455485584
171	14	rs12434231	100349781	100349402	100380290	0.0054094224169403
172	14	rs4905998	101181781	101166143	101188731	0.0051448681046838
173	14	rs2494748	105258892	105249322	105277209	2.657377219202403e-07
174	15	rs605682	33870600	33828832	33871659	0.0056027563624785
175	15	rs2444303	40782620	40737476	41075944	0.0031653303598015
176	15	rs117578063	43580645	42438962	44880783	2.6032683092379964e-07
177	15	rs36017758	58619455	58218526	59080390	2.0586779632533106e-07
178	15	rs2652822	63422772	63323779	64136472	0.000149809219218
179	15	rs2899717	66641189	66566160	66846080	0.0097239159018402
180	15	rs11247286	101905327	101895928	101916347	0.0023882716479659
181	16	rs7404696	1012393	949766	1036860	0.0003592320635026
182	16	rs17817964	53828066	53797908	53848561	2.3921674828392576e-07
183	16	rs145002369	56950951	56084079	57624041	2.1964280225678693e-07
184	16	rs8050499	68428326	67035519	69385641	1.7168445484563905e-07
185	16	rs2966084	81516383	81509452	81549708	2.612073425456037e-07
186	17	rs62056467	500839	434610	617869	0.0020168125647914
187	17	rs12942088	7482779	7442259	7568628	0.0015291634326105
188	17	rs143713179	15052067	15052067	15052067	0.0069664475411877
189	17	rs2239907	26725744	26612996	26740139	0.0013855598166355
190	17	rs2302776	38178149	37351041	38215495	2.4877739516289657e-07
191	17	rs146680253	41025548	40595059	42940657	2.599293983945962e-07
192	17	rs4561509	45781799	45385012	45791123	0.0001419425794695
193	17	rs8067470	46128122	46116462	46323934	0.0085554798232789
194	17	rs12601919	65825374	65824046	66098154	0.0006393154955588
195	17	rs34931250	66879927	66823805	66900804	0.0002398545655392
196	17	rs4969183	76393372	76357378	76409809	2.598964129291111e-07
197	18	rs148584890	12100886	12049635	12100886	0.0023426817203833
198	18	rs1788817	21097460	21075441	21165409	0.0004597365296214
199	18	rs117391283	26095658	26036782	26616318	0.0061352406320345
200	18	rs3744841	47117374	46374266	48065975	1.9919062010573e-07
201	19	rs10853981	4965064	4934292	5327149	0.0002093580933276
202	19	rs4804418	7226144	7185576	7249259	1.2521174306720148e-05
203	19	rs4804311	8615589	7839430	8627569	2.603558017572305e-07
204	19	rs66466742	11336444	11262295	11414706	1.5545218535127122e-07
205	19	rs7258937	33938800	33887405	34025030	6.677642525884218e-05
206	19	rs15052	41813375	41790086	41826020	0.0018275569379571
207	19	rs6859	45382034	44975075	45672478	2.3390003525886705e-07
208	19	rs34514836	46385438	46264963	46417429	5.769554845465805e-05
209	19	rs61743199	50161091	49947423	50217136	0.0001179722808727
210	19	rs74256604	52304069	52282632	52348455	9.118605890407e-05
211	19	rs103294	54797848	54701934	54837635	2.599110942119588e-07
212	20	rs151235402	569164	569164	571467	0.0001498062162201
213	20	rs241632	3925360	3875004	3998224	0.0061634678845283
214	20	rs2425023	33832494	32485536	33882720	6.205778470065059e-06
215	20	rs285205	42296644	42200936	42351102	2.602933760194762e-07
216	20	rs6031587	43038249	42771647	43042364	2.477516901606656e-07
217	20	rs77617917	44563217	44380052	44661945	2.630448538452563e-07
218	20	rs6066114	45544504	45487607	45606853	0.0009626044304164
219	20	rs13037748	46277466	46096317	46311518	1.1103342884288356e-05
220	20	rs4811879	56124219	56112882	56134053	0.0027750601195416
221	20	rs140992805	62678476	62445702	62712053	0.0050676472923593
222	21	rs1153284	30683033	30615513	30753606	0.0093232369136046
223	21	rs74810942	40120152	40120152	40120152	0.0044977731111311
224	21	rs235314	46271452	46244616	46277091	0.0051800471416711
225	21	rs11702494	46876306	46853110	46922102	0.0005734603064788
226	22	rs4821124	21979289	21910280	21985094	2.628003398790243e-07
227	22	rs8142788	29400515	29400515	29417909	0.0067739519291308
228	22	rs9606738	30891250	30872174	30931307	0.0082840294913298
229	22	rs13056506	38580917	38514745	38652222	5.077524581336397e-06
230	22	rs738408	44324730	44324727	44379565	0.0002601055964635
The build used to determine the base pair position was GRCh37/Hg19
