# Supplementary material for: Shared genetic loci between depression and cardiometabolic traits
Source: PLoS Genet. 2022 May 13;18(5):e1010161. doi: 10.1371/journal.pgen.1010161 (PMC9170110; doi:10.1371/journal.pgen.1010161)
Supplement: S1 Data — (ZIP) [file pgen.1010161.s054.zip › mtCOJO/mtCOJO_LDL_DEP_cond.result.clump_0.01.loci (8).xlsx]

## Sheet: cond.result.clump_0.01.loci (8)
locusnum	CHR	LEAD_SNP	LEAD_BP	MinBP	MaxBP	FDR
1	1	rs612727	16716374	16497272	16731510	0.0057400885874285
2	1	rs3007719	18811668	18800387	18814565	0.000789394870456
3	1	rs1767430	21887290	21849867	21899607	0.0023235135263866
4	1	rs61775180	25793663	25580095	25866838	6.10389725294825e-06
5	1	rs75460349	27180088	26933591	27368126	0.0036873234818777
6	1	rs17414716	55759138	55227091	56090799	7.083336485679293e-08
7	1	rs74086708	61727049	61726453	61748566	0.0039160628746631
8	1	rs1690755	62980161	62833553	63203221	2.5966453082018624e-07
9	1	rs2391159	92971951	92664966	93035020	0.0044967926056281
10	1	rs12408634	107579540	107537916	107627697	2.7418270626791256e-07
11	1	rs4970751	109896600	109327634	110326545	6.832805786510554e-08
12	1	rs7529874	169851159	169658586	170047429	0.0057270070982081
13	1	rs867772	220972343	220967683	221112332	3.2141232805727345e-07
14	1	rs1226586	234854844	234725135	235112412	2.537365658081571e-07
15	2	rs1473886	20368519	20353223	20375490	0.0071756355878306
16	2	rs36134738	21182116	20804308	22074500	4.7977323317434776e-08
17	2	rs4665972	27598097	27170093	28418189	2.2449188259468557e-07
18	2	rs61532586	44087640	43860614	44472922	1.1026472019781818e-07
19	2	rs12989861	46171293	46165869	46179662	0.0070589913879773
20	2	rs10207261	59984107	59951419	59984107	0.0023447743606782
21	2	rs360801	62955387	62926859	63405218	0.0015263666098095
22	2	rs2618230	70539853	70223101	70558994	0.0087050901440059
23	2	rs699664	85780536	85752474	85810734	0.0024051442493431
24	2	rs71420565	117715730	117430072	117806119	0.0043382270067226
25	2	rs114558609	118736370	118505277	118945078	2.473808981091277e-07
26	2	rs17050272	121306440	121192652	121353119	2.942973592532835e-07
27	2	rs10185637	128422745	128413311	128568363	0.0073515469737342
28	2	rs77928329	158413902	158413211	158520346	2.8559282698615185e-07
29	2	rs2389606	169829772	169822711	169833556	0.009321450887996
30	2	rs12478974	195402552	195395934	195479199	0.0013707423845639
31	2	rs72932707	203639395	202962597	204352252	1.5022810326503578e-07
32	2	rs1250228	216304035	216275219	216329797	0.0027997651964807
33	2	rs7567229	234612539	234508768	234674476	2.71269324908674e-05
34	2	rs6727524	238570309	238526255	238596240	0.0001328726301601
35	3	rs56268840	12271381	12173015	12470239	2.8853560246192894e-07
36	3	rs9824286	32516218	32507630	32603582	1.1430705965954665e-05
37	3	rs62259757	52029991	50341071	52566820	0.0001160220309559
38	3	rs7625947	58483630	58228695	58503748	0.0009742628524745
39	3	rs4343583	59725851	59719172	59734372	0.004012860649898
40	3	rs78946096	132188163	132117785	132288497	2.805233780579856e-05
41	3	rs55940906	142612091	142602666	142640398	0.0069979186891431
42	3	rs7356111	160077846	159952278	160309529	0.00176428484871
43	4	rs9997134	3468969	3438643	3468969	0.0029236536833385
44	4	rs28662124	46866950	46757604	46866950	0.0010026414229706
45	4	rs1919903	69319692	69303321	69491183	2.283183688176349e-07
46	4	rs17586163	100274571	100247351	100291659	0.0019850476350021
47	4	rs13135092	103198082	102855110	103198082	0.0031641775705676
48	4	rs112791512	184990377	184990377	184990377	0.0085701426878294
49	5	rs185240714	52095934	52062147	52112850	3.15544331840928e-05
50	5	rs4072296	74242002	73974174	75263167	1.5645223741204555e-07
51	5	rs4530754	122855416	122824678	123077189	0.0018562848121035
52	5	rs11745587	131796922	129360432	131811182	0.0010192765704933
53	5	rs10479180	137581901	137446998	137769576	0.0050176611268085
54	5	rs12657266	156396003	156354477	156673225	2.6111940278723385e-07
55	6	rs7746081	16126934	16105773	16145325	2.054189572490063e-07
56	6	rs78273613	25866075	25224051	32879471	3.9898520074771686e-08
56	6	rs2517524	31025713	25224051	32879471	3.9898520074771686e-08
57	6	rs3800406	35133074	34548206	35386872	0.0011536649596755
58	6	rs583513	53477688	53432210	53511814	0.0026234197041289
59	6	rs9496567	100602753	100600097	100629078	1.2979566667452224e-05
60	6	rs12202181	116327102	116309649	116395234	0.0067553664447264
61	6	rs9483788	135435501	135158832	135537897	2.5651120855276925e-07
62	6	rs62442367	139256607	139199471	139331419	0.0027439222627213
63	6	rs9480534	151015562	150985515	151042271	0.0081717773001338
64	6	rs78425119	160501825	160248806	161679188	1.203334120173663e-07
65	7	rs6463317	1159243	988009	1219553	2.326250830119605e-07
66	7	rs17150410	8562722	8540931	8576875	0.005523476222797
67	7	rs2389854	17807168	17771780	17807168	0.0054922475631497
68	7	rs2285942	21582917	21422925	21694705	2.9320044430800524e-07
69	7	rs4722551	25991826	25904853	26125603	3.101544989093266e-07
70	7	rs197345	36421494	36356661	36444922	0.0093855722636233
71	7	rs37326	41375956	41341949	41384424	0.0001963682916892
72	7	rs73107473	44577622	44569399	44761516	1.428377399048214e-07
73	7	rs1179601	75279988	75245141	75294953	0.0008525121928909
74	7	rs146750051	99826793	99620994	99873449	0.0036191982768936
75	8	rs62493794	9183048	8088230	12199830	4.469330005350329e-08
76	8	rs73545546	21917222	21906579	21944508	0.004237459710883
77	8	rs117139027	29024943	28705703	29164170	2.727572828226852e-05
78	8	rs7018333	59402570	59189454	59554706	2.0061087634177157e-07
79	8	rs75766655	74871172	74871172	74917384	0.0028764846530801
80	8	rs17715679	116565162	116481788	116633699	0.0050189117210877
81	8	rs6989280	126508746	126435663	126635594	2.3920750889461094e-07
82	8	rs11787335	145044104	144981498	145086428	0.000116241115245
83	9	rs13300056	19212560	19212560	19440555	5.815787271981985e-06
84	9	rs10757272	22088260	21968199	22125503	1.3311387189153596e-06
85	9	rs80251236	96254462	96076318	96369424	0.0015110819063009
86	9	rs9697210	131468740	131371672	131659724	2.2561937959080127e-06
87	9	rs79158370	136182159	136034364	136400566	7.206067515713677e-08
88	10	rs1881586	13919625	13915577	13926403	0.0020884932988144
89	10	rs7081155	17263140	17179195	17336205	2.846047968377676e-07
90	10	rs4418728	94839724	94737451	95128662	1.847364577755368e-05
91	10	rs2792703	113931690	113901194	114050642	2.7587484842555095e-07
92	10	rs2950366	124601514	124550098	124793052	3.9898520074771686e-08
93	10	rs11018335	129638050	129638050	129638050	0.0042195116128433
94	11	rs11601507	5701074	5701074	5701074	0.0009018853111628
95	11	rs10742831	48119691	48058313	50376430	0.0011385716139227
96	11	rs174528	61543499	61539020	61803540	3.9898520074771686e-08
97	11	rs10160382	76127214	76125116	76267477	0.0078517354500733
98	11	rs557484	77089651	76924440	77215675	0.0052730688524411
99	11	rs7125115	118478330	118478330	118593218	0.0001716136891459
100	11	rs73632774	126250018	125986662	126264155	1.880055093976207e-07
101	12	rs7968440	51134741	50581647	51217317	0.0069613968935367
102	12	rs337655	92792732	92792732	92828269	0.0011938332254263
103	12	rs7136446	102838515	102394872	102922986	0.0003271556632129
104	12	rs11065979	112059557	111708458	113235274	2.0423298638610038e-07
105	12	rs2649999	121380544	121089313	121489586	4.8887243159996736e-08
106	12	rs28581850	123871717	123728979	123895263	0.0017086130193301
107	13	rs703212	33040430	32989928	33330389	4.806633881121865e-06
108	13	rs4942860	50198398	50121511	50207220	0.0073197914333601
109	13	rs9521724	111022143	111015628	111043100	0.0036618664943232
110	14	rs58775580	71095628	70756333	71102009	7.593115469592911e-06
111	14	rs11628403	80241165	80189374	80252374	0.0047325464585818
112	14	rs72702354	94643207	94493816	94926274	2.2667024267337326e-07
113	15	rs2218260	58214210	58188859	58384199	1.916706470432143e-05
114	15	rs12904897	75217686	75116167	75396809	0.0016591010765105
115	15	rs4246331	101900634	101895928	101916347	0.0099001251436751
116	16	rs56177808	11160074	11041369	11210872	0.0004343725468965
117	16	rs10468248	11631181	11619149	11645198	0.0070890062840887
118	16	rs12921753	30018720	29958216	30117253	0.0089108057661979
119	16	rs9989419	56985139	56985139	56985156	0.0089453509935891
120	16	rs112074117	67803261	67727069	68427182	0.0023911495322416
121	16	rs10048111	72053141	71583859	72825114	3.9898520074771686e-08
122	16	rs66720010	83979322	83975138	83992479	2.847977708421402e-07
123	16	rs11076769	88515576	88507538	88543480	0.0013474177068668
124	17	rs34460487	4685228	4659152	4688529	0.0030662357647364
125	17	rs314253	7091650	7063650	7175379	2.2962286695608021e-07
126	17	rs150836621	7516177	7505801	7523491	0.0062874421023827
127	17	rs871841	8216468	8105638	8220357	0.0001770109031021
128	17	rs11654741	18124470	18040404	18267491	0.0008645974845378
129	17	rs9913526	26287110	26287110	26287110	0.0082001313580032
130	17	rs704	26694861	26592946	27065211	3.2078585341774224e-07
131	17	rs3110061	28652880	28567927	28694394	0.0010896690298043
132	17	rs77697917	41840849	41776943	41926126	4.491293371411149e-05
133	17	rs11870935	45732605	45385012	45791123	5.697174140340644e-06
134	17	rs979746	46336112	46077967	46547464	0.0001499069202036
135	17	rs139464717	64316544	63690297	64378442	2.578463914013252e-07
136	17	rs35666945	65025674	65024675	65026273	0.0021425865891017
137	17	rs4561503	65411150	65335398	65422576	0.0008414852022234
138	17	rs77262773	67249711	66945345	67668868	1.7766967320545865e-07
139	17	rs4485425	73767437	73759552	73838816	0.0043889682596756
140	17	rs4129767	76403984	76359013	76406184	1.832187515692927e-05
141	18	rs1284442	13595055	13585287	13599557	0.0008350048067638
142	18	rs77960347	47109955	47066144	47169890	3.281149617139456e-05
143	18	rs41391153	67965249	67959607	68023736	0.0055911435676692
144	19	rs116843064	8429323	8429323	8429323	0.0008726018640767
145	19	rs11669202	11106790	10234467	11485392	3.9898520074771686e-08
146	19	rs183581372	14069022	14069022	14069022	0.0083474161315083
147	19	rs56408111	19793545	19063559	20479901	1.1549495576215713e-07
148	19	rs74747585	45039971	44153100	46658208	3.9898520074771686e-08
149	19	rs35106244	49203829	49099665	49334991	1.0792700389341189e-07
150	19	rs11673465	59038895	58647516	59089308	0.000649778270639
151	20	rs4813292	17846614	17748400	17894879	2.936376196114381e-07
152	20	rs6060578	34305445	34033548	34847842	3.98159679545418e-06
153	20	rs6029630	39958849	38893414	40268334	5.887192751241922e-08
154	20	rs4408777	62706105	62692060	62712053	0.0020642082067721
155	21	rs80348459	23509309	23374373	23509309	0.0099113712273745
156	21	rs11911822	40607843	40513750	40709960	0.0046655698334818
157	22	rs145412089	33641667	33569454	33643033	0.00794998127978
158	22	rs132643	36545570	36543721	36554588	0.0014381372680801
159	22	rs855791	37462936	37409226	37470604	0.0009773007222759
The build used to determine the base pair position was GRCh37/Hg19
