# Supplementary material for: Shared genetic loci between depression and cardiometabolic traits
Source: PLoS Genet. 2022 May 13;18(5):e1010161. doi: 10.1371/journal.pgen.1010161 (PMC9170110; doi:10.1371/journal.pgen.1010161)
Supplement: S1 Data — (ZIP) [file pgen.1010161.s054.zip › mtCOJO/mtCOJO_MiXeR_ DEP_vs_SBP.combined.xlsx]

## Sheet: mtCOJO_MiXeR_ DEP_vs_SBP.combin
fname	trait1	trait2	dice (mean)	dice (std)	pi1 (mean)	pi1 (std)	pi2 (mean)	pi2 (std)	pi12 (mean)	pi12 (std)	nc1@p9 (mean)	nc1@p9 (std)	nc2@p9 (mean)	nc2@p9 (std)	nc12@p9 (mean)	nc12@p9 (std)	rho_zero (mean)	rho_zero (std)	rho_beta (mean)	rho_beta (std)	rg (mean)	rg (std)	fraction_concordant_within_shared (mean)	fraction_concordant_within_shared (std)	best_vs_min_AIC	best_vs_min_BIC	best_vs_max_AIC	best_vs_max_BIC
/cluster/projects/p33/users/mohammadzr/md_cvd/mixer/figures3/DEP_vs_SBP.fit.json	DEP	SBP	0.22504334456974515	0.056743116732027254	0.003826311423467156	0.00025512693362815184	0.0007210466956418802	0.00017326809256294933	0.000658958856655877	0.00016347054847029013	12202.553617890457	813.6295618469346	2299.502050619824	552.5721656636985	2101.4966871256165	521.3266542865856	-0.0029567234042622405	0.0027083408560745477	-0.05752329104882699	0.035754253691929486	-0.014578209589598578	0.008439550394375476	0.4816669221475265	0.011413245532557532	16.608491764520295	7.13960805717671	17.9932154965878	8.524331789244217
/cluster/projects/p33/users/mohammadzr/md_cvd/mixer/figures3/DEP_vs_SBP.test.json	DEP	SBP	0.22504334456974515	0.056743116732027254	0.003826311423467156	0.00025512693362815184	0.0007210466956418802	0.00017326809256294933	0.000658958856655877	0.00016347054847029013	12202.553617890457	813.6295618469346	2299.502050619824	552.5721656636985	2101.4966871256165	521.3266542865856	-0.0017792088437605714	0.0008340230158258904	-0.05752329104882699	0.035754253691929486	-0.014578209589598578	0.008439550394375476	0.4816669221475265	0.011413245532557532
