# Supplementary material for: Shared genetic loci between depression and cardiometabolic traits
Source: PLoS Genet. 2022 May 13;18(5):e1010161. doi: 10.1371/journal.pgen.1010161 (PMC9170110; doi:10.1371/journal.pgen.1010161)
Supplement: S1 Data — (ZIP) [file pgen.1010161.s054.zip › mtCOJO/mtCOJO_MiXeR_DEP_vs_DBP.combined.xlsx]

## Sheet: mtCOJO_MiXeR_DEP_vs_DBP.combine
fname	trait1	trait2	dice (mean)	dice (std)	pi1 (mean)	pi1 (std)	pi2 (mean)	pi2 (std)	pi12 (mean)	pi12 (std)	nc1@p9 (mean)	nc1@p9 (std)	nc2@p9 (mean)	nc2@p9 (std)	nc12@p9 (mean)	nc12@p9 (std)	rho_zero (mean)	rho_zero (std)	rho_beta (mean)	rho_beta (std)	rg (mean)	rg (std)	fraction_concordant_within_shared (mean)	fraction_concordant_within_shared (std)	best_vs_min_AIC	best_vs_min_BIC	best_vs_max_AIC	best_vs_max_BIC
/cluster/projects/p33/users/mohammadzr/md_cvd/mixer/figures3/DEP_vs_DBP.fit.json	DEP	DBP	0.14409497527543508	0.048101528462975315	0.004070186989976706	0.00019037819856231148	0.0008438856124248611	0.00014956591843802612	0.00041508329014632885	0.00014391745131314254	12980.301257085384	607.1382902568232	2691.24969019111	476.98316659632206	1323.7490479306864	458.9695458210879	-0.0006206219963189596	0.002486979102066422	0.17528271617838112	0.11999491378677608	0.025587743166364075	0.006463127524512091	0.556884401826414	0.041386590563481845	7.681536219600821	-1.7997299088230505	27.63925015402492	18.157984025601053
/cluster/projects/p33/users/mohammadzr/md_cvd/mixer/figures3/DEP_vs_DBP.test.json	DEP	DBP	0.14409497527543508	0.048101528462975315	0.004070186989976706	0.00019037819856231148	0.0008438856124248611	0.00014956591843802612	0.00041508329014632885	0.00014391745131314254	12980.301257085384	607.1382902568232	2691.24969019111	476.98316659632206	1323.7490479306864	458.9695458210879	-0.001156698911402937	0.0006326128021623707	0.17528271617838112	0.11999491378677608	0.025587743166364075	0.006463127524512091	0.556884401826414	0.041386590563481845
