# Supplementary material for: Shared genetic loci between depression and cardiometabolic traits
Source: PLoS Genet. 2022 May 13;18(5):e1010161. doi: 10.1371/journal.pgen.1010161 (PMC9170110; doi:10.1371/journal.pgen.1010161)
Supplement: S1 Data — (ZIP) [file pgen.1010161.s054.zip › mtCOJO/mtCOJO_MiXeR_results_DEP_vs_BMI.combined.xlsx]

## Sheet: mtCOJO_MiXeR_results_DEP_vs_BMI
fname	trait1	trait2	dice (mean)	dice (std)	pi1 (mean)	pi1 (std)	pi2 (mean)	pi2 (std)	pi12 (mean)	pi12 (std)	nc1@p9 (mean)	nc1@p9 (std)	nc2@p9 (mean)	nc2@p9 (std)	nc12@p9 (mean)	nc12@p9 (std)	rho_zero (mean)	rho_zero (std)	rho_beta (mean)	rho_beta (std)	rg (mean)	rg (std)	fraction_concordant_within_shared (mean)	fraction_concordant_within_shared (std)	best_vs_min_AIC	best_vs_min_BIC	best_vs_max_AIC	best_vs_max_BIC
/cluster/projects/p33/users/mohammadzr/md_cvd/mixer/figures2/DEP_vs_BMI.fit.json	DEP	BMI	0.5209431442932997	0.07987986328787201	0.0027747839242232807	0.0002880258507643069	0.00035661982292235946	0.00025756318984846864	0.0017104861848036962	0.0002876850418846214	8849.109721109378	918.5480475358747	1137.3022289099215	821.3990672178268	5454.940038261406	917.4611682499103	0.015559641004025394	0.0042291710510293495	0.22724150778499674	0.03218344033148212	0.12561518350791942	0.014420136566792745	0.5730125287390704	0.010546850348133643	8.695305837428895	-0.3708626693451841	2.161248110161978	-6.904920396612101
/cluster/projects/p33/users/mohammadzr/md_cvd/mixer/figures2/DEP_vs_BMI.test.json	DEP	BMI	0.5209431442932997	0.07987986328787201	0.0027747839242232807	0.0002880258507643069	0.00035661982292235946	0.00025756318984846864	0.0017104861848036962	0.0002876850418846214	8849.109721109378	918.5480475358747	1137.3022289099215	821.3990672178268	5454.940038261406	917.4611682499103	0.012495010668992312	0.0016593723403631046	0.22724150778499674	0.03218344033148212	0.12561518350791942	0.014420136566792745	0.5730125287390704	0.010546850348133643
