# Supplementary material for: Shared genetic loci between depression and cardiometabolic traits
Source: PLoS Genet. 2022 May 13;18(5):e1010161. doi: 10.1371/journal.pgen.1010161 (PMC9170110; doi:10.1371/journal.pgen.1010161)
Supplement: S1 Data — (ZIP) [file pgen.1010161.s054.zip › mtCOJO/mtCOJO_T2D_DEP_cond.result.clump_0.01.loci (9).xlsx]

## Sheet: cond.result.clump_0.01.loci (9)
locusnum	CHR	LEAD_SNP	LEAD_BP	MinBP	MaxBP	FDR
1	1	rs3768321	40035928	39587388	40087764	0.0058220928494871
2	1	rs41463147	120554134	120437718	120638503	0.0052210200462787
3	1	rs340874	214159256	214145389	214163973	0.0003748369315356
4	1	rs4846569	219771721	219673705	219798632	8.089879132616015e-05
5	2	rs17031005	43761299	43449385	43850357	2.276442760030729e-06
6	2	rs10193447	60552476	60533883	60586707	3.130522398649037e-05
7	2	rs10184881	65684152	65601598	65705581	0.0043874855880668
8	2	rs1563575	161131694	161087411	161277857	0.0027057372113146
9	2	rs2972143	227116365	226997454	227181683	5.6927990803433214e-05
10	3	rs2881654	12396955	12027240	12413339	1.4733441229191331e-06
11	3	rs13094957	23457080	23117647	23542984	0.0003972750379068
12	3	rs1625526	31176875	31176875	31202693	0.0073831045094532
13	3	rs7428936	64710850	64699445	64730121	0.0001074703340626
14	3	rs6794202	123093887	122936084	123137791	1.3837395370193703e-06
15	3	rs4389513	185506857	185371172	185564276	7.258390421071546e-07
16	4	rs4280817	6291903	6263996	6329107	6.168800046867228e-07
17	4	rs4693374	95086164	94999466	95224812	0.0042975412579457
18	4	rs60780116	185708807	185669832	185730750	0.0022115267598627
19	5	rs3936511	55860781	55851531	55870452	1.4019844712266608e-05
20	5	rs2600825	101620464	101584734	101843759	0.0059764929982887
21	6	rs1012635	20675295	20528058	20999387	9.774559731178414e-07
22	6	rs3132535	31116526	31107087	32632832	0.0021534032067698
23	6	rs143304587	83568747	83568747	83568747	0.0066795441998112
24	6	rs4565329	126752798	126657472	127080700	9.971514758466966e-06
25	7	rs1974619	15065300	14859137	15066045	0.0002222274556296
26	7	rs1635852	28189411	28142088	28256240	2.268045690093401e-06
27	7	rs917195	30728452	30711509	30728557	0.0075789701687957
28	8	rs516946	41519248	41488038	41537318	0.0082808341295229
29	8	rs3802177	118185025	118183551	118236975	2.1602874524009038e-06
30	8	rs62530366	145536056	145501485	145551200	0.0001442308383493
31	9	rs10965245	22130515	21996623	22139220	1.476907739555311e-06
32	9	rs10458322	28566610	28566610	28566610	0.009530341150711
33	9	rs9410573	84311800	84293453	84312668	0.0003166836062342
34	9	rs10760280	126112812	126112812	126123009	0.0005997471423397
35	9	rs635634	136155000	136138765	136155000	0.0058303848976264
36	10	rs7077792	12316768	12245520	12328010	0.0007078490689784
37	10	rs147757663	52968356	52910698	52968356	0.0058159674199569
38	10	rs810517	80942620	80939219	80988837	1.0024640480639683e-06
39	10	rs11187129	94429907	93864136	94501355	1.4433640761635296e-06
40	10	rs12258274	114781863	114609652	114916586	4.916715108389458e-07
41	10	rs11200629	124198585	124104221	124198585	7.440957532196297e-07
42	11	rs2237895	2857194	2643377	3107154	1.4009469795174067e-06
43	11	rs5219	17409572	17368013	17421886	0.0003123123820591
44	11	rs57635800	43878485	43686618	43878534	0.0001400411612364
45	11	rs97384	61624181	61542006	61624181	0.0051284294102016
46	11	rs10750762	65368305	65352062	65368434	0.007677972332835
47	11	rs76550717	72428172	72419514	72851463	5.336027776381492e-05
48	12	rs73040004	4362909	4288001	4376089	7.742419667934858e-05
49	12	rs7966976	27962934	27919006	27967385	0.0034328109502889
50	12	rs10400419	66389968	66165471	66389968	0.0010466065058681
51	12	rs692902	121197124	121052132	121466422	0.0003664727605989
52	13	rs1215470	80706455	80705315	80760947	1.7323559384375128e-06
53	15	rs4774420	62117975	62117975	62399541	0.0001942320312056
54	15	rs34591043	77713586	77384002	77848806	7.79129534825509e-06
55	15	rs12595616	91563513	91502524	91566862	0.0064328689321203
56	16	rs17817964	53828066	53579222	53848561	6.960366116067413e-07
57	16	rs8056814	75252327	75165745	75302997	3.3573776951475666e-06
58	16	rs2925979	81534790	81516383	81549708	0.0002784479296441
59	17	rs7224685	4014384	3888437	4165741	0.0029184803863257
60	17	rs12150379	9766484	9752213	9803770	5.939404996298454e-05
61	17	rs12601991	36101633	36092671	36104121	1.97961282688168e-05
62	17	rs11079849	47090785	46957696	47145848	0.0028689850662368
63	18	rs11659412	7063532	7062264	7082526	0.0083174638628756
64	18	rs6567157	57790225	57730096	57913434	0.0023989018026023
65	19	rs429358	45411941	45392254	45424351	9.285147450503244e-06
66	19	rs8111071	46307406	46264963	46366279	0.0048747222874667
67	22	rs2023681	30599562	30135928	30637884	0.0002331295015463
68	22	rs36168477	50424400	50353919	50457041	0.0014627122211832
The build used to determine the base pair position was GRCh37/Hg19
