# Supplementary material for: Shared genetic loci between depression and cardiometabolic traits
Source: PLoS Genet. 2022 May 13;18(5):e1010161. doi: 10.1371/journal.pgen.1010161 (PMC9170110; doi:10.1371/journal.pgen.1010161)
Supplement: S1 Data — (ZIP) [file pgen.1010161.s054.zip › mtCOJO/mtCOJO_TC_DEP_cond.result.clump_0.01.loci (10).xlsx]

## Sheet: cond.result.clump_0.01.loci (10
locusnum	CHR	LEAD_SNP	LEAD_BP	MinBP	MaxBP	FDR
1	1	rs1767147	23770516	23720185	23813592	0.0006509365571839
2	1	rs61775180	25793663	25580095	25863694	9.431379694295832e-05
3	1	rs17414716	55759138	55411580	55901457	6.901832675583142e-08
4	1	rs6587973	62840786	62833424	63396804	2.3400355201349493e-07
5	1	rs9436848	69158394	68966352	69166043	0.0017924129604536
6	1	rs4970751	109896600	109427458	110302505	6.659362815631615e-08
7	1	rs867772	220972343	220970028	221112332	3.5604627885212614e-05
8	1	rs1226586	234854844	234725135	234876434	2.618905966671537e-07
9	2	rs36134738	21182116	20346651	22074500	4.713532966623428e-08
10	2	rs13383267	26383345	26226676	26528236	0.0010709199544796
11	2	rs4233716	28034384	26938494	28560600	3.9507778490669015e-08
12	2	rs72796748	44080310	43950137	44472922	1.3405071771013198e-07
13	2	rs72882876	47035006	47031383	47038366	0.0011043306129681
14	2	rs62139706	47620877	47591771	47622341	0.0045574903150915
15	2	rs10207261	59984107	59951419	59984107	0.0048390306153576
16	2	rs10496091	61482261	61429568	61843183	0.0058026795943509
17	2	rs10193634	64933985	64887287	64993045	0.0027705693675888
18	2	rs2860773	65665641	65576306	65705581	0.0005609572382125
19	2	rs7609126	70423835	70412513	70558994	0.0069363053439333
20	2	rs56819945	85755139	85725354	85890293	0.0052686376303209
21	2	rs113264221	116904892	116880157	116993926	0.0023789785994296
22	2	rs150474434	118845121	118505277	118892353	4.143767417247629e-07
23	2	rs17050272	121306440	121305771	121341281	2.1095027480604384e-06
24	2	rs13426503	128413311	128413311	128549177	0.0030530762412507
25	2	rs4556933	158443889	158413211	158484770	3.960287183165984e-06
26	2	rs2111485	163110536	163110536	163124051	0.0001006004429791
27	2	rs10177080	169830798	169822711	169919751	0.0006375549980546
28	2	rs34409299	195402909	195381298	195541670	0.0004094439967939
29	2	rs7575389	198198489	198146381	198645504	0.0074263415321044
30	2	rs10931933	202112471	202112206	202138385	0.0025612219574627
31	2	rs6435156	203425475	202867453	204435946	1.1203832229560065e-07
32	2	rs2602376	234582051	234505915	234694727	2.771740710249008e-07
33	2	rs12995190	238569354	238504820	238572133	0.0012006057029819
34	3	rs35854524	12295787	12043966	12816143	2.732417741641362e-07
35	3	rs9854574	32527218	32507630	32604427	1.6592339592467228e-05
36	3	rs62259757	52029991	52029991	52197208	0.0031668438614169
37	3	rs7625947	58483630	58228695	58506522	2.9842059638917443e-06
38	3	rs4343583	59725851	59719172	59734372	0.0005084228080209
39	3	rs57542866	122238453	122067582	122288210	0.00733504269217
40	3	rs78946096	132188163	132117785	132288497	8.82483920603383e-06
41	3	rs9653945	142660706	142601041	142670467	4.74384734077419e-07
42	3	rs77228770	158100809	157830718	158279725	0.0027938235633187
43	3	rs7631792	160148756	159922979	160309529	6.720542671671649e-06
44	3	rs142552223	172234017	172223982	172294500	3.075135754013459e-05
45	4	rs13108218	3443931	3281369	3482678	2.2897332083367886e-07
46	4	rs1117816	69349018	69303321	70138176	1.8582683564854626e-07
47	4	rs7671837	88165338	87518189	88301406	2.731351457573744e-07
48	4	rs17586163	100274571	100247351	100638613	0.0010517050068873
49	4	rs13135092	103198082	102702364	103387161	6.417297509728984e-05
50	4	rs73837925	106461298	106359580	106479192	0.0057602402467256
51	5	rs11567762	35873201	35816518	35923383	0.0082610362008381
52	5	rs7701642	43394778	43292483	43408995	0.0062180725240187
53	5	rs11748722	74271028	74242002	75240469	1.8407149526287014e-07
54	5	rs6895052	118739809	118682789	118740693	0.009918604985855
55	5	rs4530754	122855416	122824678	123077189	0.0030535713117008
56	5	rs3852206	131415436	129573666	131811182	0.0007100961423039
57	5	rs7702877	156478644	156111450	156673225	2.0212700043498037e-07
58	5	rs191113687	172147314	172147314	172147314	0.0089334510417786
59	6	rs2764093	7308982	7276596	7317551	0.0086950555605908
60	6	rs7746081	16126934	16114223	16131156	0.0009535369526271
61	6	rs2523978	30083708	25488583	32963948	3.9507778490669015e-08
61	6	rs2517524	31025713	25488583	32963948	3.9507778490669015e-08
61	6	rs9271707	32593356	25488583	32963948	3.9507778490669015e-08
62	6	rs3800406	35133074	34465215	35386872	2.4144308903190345e-07
63	6	rs652462	71024741	71016720	71026091	0.0098838271051392
64	6	rs2092850	88100419	87816356	88406656	0.0036297423601794
65	6	rs9496567	100602753	100600097	100629078	5.689788540092004e-06
66	6	rs4240590	101505567	101204276	101701405	0.0054889244007726
67	6	rs12202181	116327102	116237680	116689378	0.0001131769311815
68	6	rs9483788	135435501	135147053	135537897	2.642247559781127e-07
69	6	rs62442367	139256607	139199471	139331419	0.0004473186011785
70	6	rs78425119	160501825	160273528	161667545	1.199719096710972e-07
71	7	rs13242971	1055515	985764	1219553	4.6949307119292846e-07
72	7	rs836550	6440437	6411992	6445259	0.0031551699679253
73	7	rs2285942	21582917	21422925	21714089	2.931201186941897e-07
74	7	rs37326	41375956	41341949	41384424	0.0009920759939108
75	7	rs41279633	44580876	44569399	44672212	1.603171763904244e-07
76	7	rs78815801	73045938	72854549	73058017	3.0483279763322613e-06
77	7	rs1179601	75279988	75246697	75285772	0.0019088276729657
78	8	rs2126263	9181611	9167797	9602538	2.2702232774181126e-07
79	8	rs58895660	21925249	21904891	21944508	0.0007755164475197
80	8	rs117139027	29024943	29024943	29153379	0.0059620331570732
81	8	rs10283206	55410392	55407285	55462324	0.0030582341572207
82	8	rs28612536	59391255	59129039	59567885	1.286827913292123e-07
83	8	rs10957151	61513452	61298005	61570627	0.0018466700246473
84	8	rs60515500	74912241	74855637	74917384	0.002636997338863
85	8	rs2737245	116658583	116648565	116678277	0.0003370968804911
86	8	rs62523860	126498687	126419938	126635594	1.6214593051678172e-07
87	8	rs11787335	145044104	144981498	145086428	0.0028869682780304
88	9	rs13300056	19212560	19212560	19393285	0.0002142965670275
89	9	rs10757272	22088260	21996623	22125503	1.333201162900514e-05
90	9	rs80251236	96254462	96076318	96369424	0.0017586148197469
91	9	rs2254819	107666414	107548375	107672526	2.0627623139280545e-07
92	9	rs10733608	117148430	117112814	117176236	0.0031185926847926
93	9	rs13284665	131513370	131371672	131659724	2.02179157864671e-05
94	9	rs176694	136164593	136034364	136400566	1.660924206732471e-07
95	10	rs2151896	5244441	5244441	5244441	0.0079073411317607
96	10	rs1881586	13919625	13915577	13926403	0.0018960656335847
97	10	rs359286	17327717	17172952	17336205	2.650131846595568e-07
98	10	rs4748391	17651865	17646641	17679214	0.0016921445438494
99	10	rs7080474	45931899	45923511	46088061	0.00934580394763
100	10	rs72805692	71099109	71093392	71106964	0.0004970081675683
101	10	rs2243548	91010313	91004668	91012564	0.0065662700096116
102	10	rs4418728	94839724	94588235	94846093	2.915259259235657e-07
103	10	rs1889930	95320505	95279506	95338445	0.0041080902182402
104	10	rs57866767	96023077	96009182	96069405	0.001529196830545
105	10	rs10883448	101904344	101828600	102049300	0.0096088144165215
106	10	rs4917628	113947678	113901194	114206683	4.3218561121796805e-05
107	10	rs61872434	114605868	114596655	114721105	0.0001126457037979
108	11	rs17518359	15650293	15648553	15740652	0.0028587125823891
109	11	rs34972471	48050391	47371484	56225592	6.215513473208907e-06
110	11	rs28456	61589481	61542006	61705207	0.0007847458503302
111	11	rs10793126	75453982	75444605	75569150	0.007092147597026
112	11	rs11237488	78128775	77909014	78285875	1.065956854550518e-05
113	11	rs688456	116722551	116281630	117175658	4.267055270720991e-08
114	11	rs7125115	118478330	118316960	118711069	4.169490344937858e-05
115	11	rs10892870	122517803	122496619	122553139	6.598979417025909e-06
116	11	rs73632774	126250018	125970673	126264155	1.962151189378029e-07
117	12	rs76895963	4384844	4384844	4384844	0.0019413780779488
118	12	rs73047899	6757704	6757704	6795760	0.0099313839500645
119	12	rs117167441	25295081	25270344	25414408	0.0002064024723375
120	12	rs35213094	59945417	59830664	59990603	0.0074613139808877
121	12	rs1515565	92818786	92792732	92828686	0.0019385168076406
122	12	rs117635629	97856942	97856942	97856942	0.0044880685389618
123	12	rs11065979	112059557	111426615	113105030	2.139811861239005e-07
124	12	rs61946384	121358735	121089313	121489586	3.9507778490669015e-08
125	12	rs3088303	123779489	123394850	123919180	2.82925202629159e-07
126	12	rs921919	125265201	125055974	125265201	0.0012862590791
127	13	rs703212	33040430	32989928	33330389	0.0086410234151638
128	13	rs17447487	41495245	41256360	41689067	0.0009743994963404
129	13	rs4942860	50198398	50121511	50207220	0.0007615311143104
130	13	rs11838776	111040681	111015628	111043309	0.000593471002959
131	14	rs11621792	24871926	24871530	24883887	0.0002573445601975
132	14	rs6571939	39927605	39915197	39942467	0.0034578778717258
133	14	rs7157785	64235556	64070551	64241914	0.001721102043006
134	14	rs58775580	71095628	71089662	71096344	0.0011165011285189
135	14	rs72702354	94643207	94493816	94926274	2.370525975950852e-07
136	15	rs422137	58709182	58177467	58743709	1.6560783207630378e-07
137	15	rs11635502	63771730	63735743	63795628	9.912233249047383e-06
138	16	rs184648746	15189958	14468522	15875419	0.0090165528354044
139	16	rs117427818	57010486	56736912	57224563	2.0143113662581157e-07
140	16	rs35316276	67850700	67699948	68427182	2.6234625208297013e-06
141	16	rs10048111	72053141	71582994	72825114	3.9507778490669015e-08
142	17	rs216195	2203167	1953037	2220815	0.0003101386436721
143	17	rs55714927	7080316	7063650	7175379	3.028552320428924e-07
144	17	rs150688657	7505801	7461267	7578837	3.818380453910652e-05
145	17	rs871841	8216468	8125541	8220357	0.0009978712366976
146	17	rs28811342	18125845	18040404	18267491	0.0001847508660215
147	17	rs28647848	27038533	26887271	27065211	2.302017004898212e-05
148	17	rs3110454	28651363	27893015	29263700	7.326923922841195e-06
149	17	rs4795393	37893484	37827163	37903730	0.0028257931066844
150	17	rs35666945	65025674	65024675	65422576	0.0004767997538847
151	17	rs77262773	67249711	66945345	67424508	1.8467788979091654e-07
152	17	rs17561950	76392144	76359013	76406184	4.302257145744772e-06
153	18	rs138215167	46486011	46458337	46486011	0.0006981080327495
154	18	rs7231795	47135972	46913931	48065975	1.961001458648907e-07
155	19	rs11669202	11106790	10234467	11426805	3.9507778490669015e-08
156	19	rs75916629	20213781	20213781	20479901	2.4835509573371135e-07
157	19	rs34827707	45541782	45100982	46417429	1.222041645121897e-07
158	19	rs3764613	46896217	46896217	46896217	0.0042241892983586
159	20	rs761248	17848206	17806334	17850778	3.479182581452443e-05
160	20	rs17123658	31390840	31329704	31471012	0.0089467470469476
161	20	rs12481365	34131396	34033548	34194243	2.678541745111329e-07
162	20	rs4142393	40078085	40021179	40268334	0.0006178612237492
163	20	rs6022850	52535400	52532596	52564201	0.0010328810073765
164	21	rs2070865	40715519	40513750	40719241	1.967502314015741e-05
165	22	rs144492556	17414670	17414670	17414670	0.0076695585453248
166	22	rs5754100	21916166	21798351	21985094	9.139199741733992e-07
The build used to determine the base pair position was GRCh37/Hg19
