# Supplementary material for: Shared genetic loci between depression and cardiometabolic traits
Source: PLoS Genet. 2022 May 13;18(5):e1010161. doi: 10.1371/journal.pgen.1010161 (PMC9170110; doi:10.1371/journal.pgen.1010161)
Supplement: S1 Data — (ZIP) [file pgen.1010161.s054.zip › mtCOJO/mtCOJO_TG_DEP_cond.result.clump_0.01.loci (11).xlsx]

## Sheet: cond.result.clump_0.01.loci (11
locusnum	CHR	LEAD_SNP	LEAD_BP	MinBP	MaxBP	FDR
1	1	rs384726	2076055	2076055	2076055	0.0091680482823781
2	1	rs28726265	16421760	16413870	16446349	0.0040319650588253
3	1	rs2275355	23724183	23720185	23831234	8.174574694163091e-05
4	1	rs11580180	26867453	26852707	26900735	0.001662558798629
5	1	rs3008408	32039393	32016500	32039393	0.0056671388099733
6	1	rs41270807	39801815	39551488	40088043	9.426833417881815e-06
7	1	rs12855	51440093	50826176	51532590	0.0040212147762472
8	1	rs6587973	62840786	62833424	63396804	2.836732555818459e-07
9	1	rs61771930	73231490	72628347	73264598	6.830008058804436e-05
10	1	rs197374	112289983	112273485	112328245	0.0044125887482985
11	1	rs41264045	158812247	158765730	158812247	0.0026953580173146
12	1	rs113322891	175783090	175748895	175783090	0.0094858184058225
13	1	rs2821226	203517292	203507163	203540591	0.0077063348103949
14	1	rs1572993	205045087	205012106	205265370	4.2961646437233526e-05
15	1	rs10779627	214995504	214950908	214996506	0.002629159751861
16	1	rs4846565	219722104	219452487	219791356	2.573768619123843e-07
17	1	rs4846913	230294715	230230169	230432389	1.798473540934906e-07
18	2	rs6717946	154452	104197	178487	0.0083032596847616
19	2	rs11895352	20367135	20350783	20375490	0.0015163993898621
20	2	rs6732011	21146521	20887072	21462743	2.1529685141417705e-07
21	2	rs114040256	21778585	21778585	22220266	0.0001993400634038
22	2	rs77546056	22818203	22613679	23053143	0.0086528745870726
23	2	rs4233716	28034384	26564119	28696862	3.507782664297407e-08
24	2	rs11124878	42694473	42510877	42705594	0.0080755729091548
25	2	rs113542380	43464818	43451957	43855150	1.2569940254306746e-05
26	2	rs17039676	50256939	50199697	50265815	0.0056130161144526
27	2	rs1861410	58933591	58933591	58975143	0.0018259414654266
28	2	rs2723082	65289623	65235333	65716616	2.9120371864529845e-07
29	2	rs2420195	72331616	72321995	72349181	0.0057901217111083
30	2	rs76654460	86605880	86570906	86855698	0.0029099539591167
31	2	rs72836345	111876539	111861838	112024305	0.0024331234219814
32	2	rs10210692	112766262	112656908	112785237	0.0020829223282352
33	2	rs7578604	121308660	121308660	121318617	0.0042339650932115
34	2	rs10188267	146353280	146346285	146388530	0.0001648370895406
35	2	rs390603	165674738	165466449	165822558	2.845658884064173e-07
36	2	rs486153	169682966	169667495	169685756	0.0074937247613511
37	2	rs7595293	176439632	176401135	176539338	0.0009120851571221
38	2	rs872146	206554114	206554114	206554114	0.0041190669858272
39	2	rs78058190	219699999	219291481	220101974	2.966934360478461e-07
40	2	rs10195178	227199263	226813090	227488439	2.0966615126167858e-07
41	2	rs35203651	234679549	234677386	234679974	0.0022696711070341
42	2	rs4078407	239835244	239835211	239835244	0.0077021365463275
43	3	rs9823748	4765955	4753712	4789051	0.0095852505104363
44	3	rs17036160	12329783	12056755	12500065	2.6976684019804725e-06
45	3	rs9863910	70014447	69958270	70134007	0.008012420731907
46	3	rs9653945	142660706	142601041	142690389	4.0987954156711486e-07
47	3	rs9817452	156795414	156366786	156813672	2.1510034654785678e-07
48	3	rs142552223	172234017	172223982	172294500	3.017901432799491e-07
49	3	rs10513800	185480388	185399916	185538006	0.0007688979458357
50	4	rs6599388	939087	697196	1013634	3.4642495441394844e-05
51	4	rs13108218	3443931	2845274	3519617	2.801692142365443e-07
52	4	rs28507455	28688321	28598534	28699108	0.0043357226792893
53	4	rs10020631	69353863	69303321	69412439	9.697920953384426e-05
54	4	rs151451	88006367	87358300	88447335	2.90361329999904e-07
55	4	rs2602856	100029145	99986023	100136372	8.935465035560865e-05
56	4	rs10012712	100445238	100445238	100445238	0.0084044989501652
57	4	rs13107325	103188709	103001649	103198082	0.0003550579445816
58	4	rs62329005	104189893	104134184	104291221	0.0008052778811343
59	4	rs1863305	141812185	141789028	141813319	0.007123646729578
60	4	rs6830914	157641066	157611192	157815950	2.684769517729612e-05
61	5	rs6450176	53298025	53263428	53503097	3.15579256963976e-07
62	5	rs34583682	55851531	55768229	55883157	2.652991340808019e-07
63	5	rs7716711	57173939	57089867	57179504	0.001795980176562
64	5	rs7731343	62409385	62399766	62481593	0.0091438856489725
65	5	rs4976033	67714246	67707704	67714246	0.0091513834805703
66	5	rs3105793	90226061	90158645	90278563	0.0065565120409763
67	5	rs66516440	107287777	107287777	107337346	0.0053688161059216
68	5	rs6595187	118723609	118698998	118795690	0.0001680783659818
69	5	rs7731542	122052135	122042408	122374459	0.0014597670017096
70	5	rs4705986	132349654	132146848	132475008	0.0001927198535175
71	5	rs13163489	141704370	141662034	141741847	0.0039608420952059
72	5	rs7716435	147873397	147866665	147966674	0.0005503318549795
73	5	rs7702877	156478644	156111450	156625548	2.560768981775135e-07
74	5	rs1651267	158029768	157881647	158030813	3.1271674984952685e-07
75	5	rs185273	180643131	180591770	180643131	0.0032337246179623
76	6	rs9505097	7255650	7195684	7328751	0.0002381605352279
77	6	rs58825580	26365679	25684606	33761462	3.507782664297407e-08
77	6	rs2844657	30829522	25684606	33761462	3.507782664297407e-08
77	6	rs9266217	31325092	25684606	33761462	3.507782664297407e-08
77	6	rs2071278	32165444	25684606	33761462	3.507782664297407e-08
77	6	rs2395516	32580657	25684606	33761462	3.507782664297407e-08
78	6	rs3176334	36648364	36629444	36648816	0.0028951351274413
79	6	rs9472125	43756169	43736121	43829941	2.879737269516398e-07
80	6	rs17814604	98585502	98585502	98585502	0.005648139394211
81	6	rs11153047	107441911	107420270	107446540	0.0022590087383815
82	6	rs598405	117053071	116896728	117071383	0.0068535715149825
83	6	rs9398815	127097775	126686407	127532807	2.31030600162392e-05
84	6	rs636202	139843583	139793908	139844429	1.4445116811222626e-07
85	6	rs11751347	161092438	160514283	161563881	2.9274983519301494e-07
86	6	rs2323034	166306809	166299569	166313447	0.0022773230779136
87	7	rs7805419	12282451	12233848	12286050	0.0001055483273393
88	7	rs2691584	17816817	17811797	17971224	0.0022189672407278
89	7	rs73081656	25935747	25912415	25997164	0.0035827273007734
90	7	rs1534696	26397239	26370190	26423245	0.0001650327016213
91	7	rs62452782	35851317	35760229	35980048	0.0063845513964474
92	7	rs34110131	44241896	44144284	44268127	2.705958900429504e-06
93	7	rs42238	72830546	71306641	73504110	7.074968232801277e-08
94	7	rs13227508	130453822	130422934	130585623	9.455384216982276e-07
95	7	rs57138225	150510434	150504090	150543311	6.47143491001646e-05
96	8	rs7830528	10633733	8088230	11895484	1.5782930596560117e-07
97	8	rs35570672	18272635	18083769	18291590	2.973194795401908e-07
98	8	rs4921673	19609476	19300973	20056640	2.0665804348380907e-07
99	8	rs57594397	22475657	22447426	22542962	7.622293803870828e-05
100	8	rs9644109	25934423	25898565	25934684	0.0091657115007365
101	8	rs9297994	59392324	59311697	59464803	1.0787880965744458e-06
102	8	rs1963945	126590562	126351023	126755126	1.650508148161205e-07
103	8	rs13274119	143342967	143319879	143499321	0.0029300154127301
104	9	rs1658972	6665010	6649604	6695648	0.0064968770324328
105	9	rs13300853	16901228	16848790	16911665	0.0080280791144762
106	9	rs1971430	33782375	33638046	34419165	0.000120142651529
107	9	rs11140226	86333305	86222717	86333305	0.0013353179150351
108	9	rs6559362	92173910	92124591	92175340	0.0063307518912535
109	9	rs2244278	107661129	107653426	107672365	0.0004335404851617
110	9	rs75862441	112239643	112230898	112248129	0.0012072004392919
111	10	rs2151896	5244441	5244441	5244441	0.0025920215276215
112	10	rs10995455	64936361	64849276	65400352	2.0875892689952018e-07
113	10	rs10823233	70351903	70315276	70399109	0.0039651603716326
114	10	rs10823949	74632924	74203201	74714177	0.0007619931655621
115	10	rs701844	93854199	93657583	94169962	0.0012498971078781
116	10	rs4418728	94839724	94507612	94969766	3.095979729041897e-07
117	10	rs76998820	103877902	103379885	104198528	1.520430580705774e-06
118	10	rs74563318	114124977	113901194	114124977	0.0017784750412042
119	10	rs7906567	122922458	122889010	122966427	7.327270063842527e-05
120	10	rs2556537	123241794	123235872	123248663	0.0036084453447476
121	10	rs1133400	134459388	134413500	134459388	0.0030093049782455
122	11	rs7936275	10660840	10655623	10679441	0.0076056915728021
123	11	rs4757145	13331324	13230633	13370535	0.0001493045053523
124	11	rs572940	18065111	17934682	18073142	0.0067884806910004
125	11	rs17308943	26263950	26167547	26281664	0.0038875999113219
126	11	rs11030112	27705188	27510830	27736207	1.1724445199126493e-05
127	11	rs75186174	46909498	46327136	51341194	3.8051661637331634e-08
128	11	rs174528	61543499	61471678	61678754	3.507782664297407e-08
128	11	rs75992720	61605578	61471678	61678754	3.507782664297407e-08
129	11	rs11231711	63929215	63843031	64113402	2.972706775823928e-07
130	11	rs61895665	65493249	65325460	66160247	0.0019210701789799
131	11	rs2229738	68562328	68562328	68767796	0.0010771232623681
132	11	rs1485995	69307707	69281227	69307707	0.0007593390509665
133	11	rs7119933	78049750	77909014	78285875	5.705959271979002e-05
134	11	rs17602038	113364691	113317745	113413565	0.0027512848281821
135	11	rs688456	116722551	116328380	117475157	3.8822938554309646e-08
136	12	rs76895963	4384844	4328521	4384844	2.465233681777566e-06
137	12	rs12819797	20478449	20392267	20519396	0.0006719323728993
138	12	rs7305205	20929721	20893052	20954557	0.0093086962774699
139	12	rs58989256	21401146	21320917	21451395	2.0910438357867547e-07
140	12	rs12814794	26440698	26253557	26529925	5.933525396905212e-06
141	12	rs10880868	46322449	46086071	46385848	1.4924879334376831e-05
142	12	rs11170519	53768640	53768640	53768640	0.0024108607890063
143	12	rs705700	56389293	56368708	56478658	0.0053051633041523
144	12	rs3809114	57848639	57645789	57851182	4.613256109720629e-06
145	12	rs111949920	102324197	102324197	102334769	0.001252618590124
146	12	rs10849940	111813356	111764462	113018479	0.0055054485537025
147	12	rs645987	123160886	123157029	123877833	0.0005698025354805
148	12	rs1716409	124520331	124267638	124627461	9.2972706406515e-06
149	12	rs10846742	125308682	125303254	125317125	2.4459450965891365e-07
150	13	rs71432933	47322006	47290354	47322006	0.0001236844537598
151	13	rs9568431	51055647	50933691	51057600	9.813391400112784e-05
152	13	rs9569837	58802157	58691107	58828747	0.0016441977837906
153	13	rs80172691	59845015	59845015	59845015	0.0038010466800749
154	13	rs4238308	95275706	95209583	95374623	1.7941524433328902e-07
155	13	rs7994900	114553134	114516752	114840131	7.409732263519519e-07
156	14	rs3861678	104322026	104065600	104338258	0.0007021905560846
157	15	rs275179	39447529	39444679	39464752	0.0041603017918786
158	15	rs11637595	40387728	40387728	40401122	0.0029553300487678
159	15	rs72735627	41057507	41057507	41057507	0.0006189478641002
160	15	rs45617141	43623397	42438962	44947434	2.994110598773424e-07
161	15	rs62020078	51494279	51494279	51592543	0.003183905113786
162	15	rs72749499	57295579	57042063	57579746	0.0028471166823989
163	15	rs1077835	58723426	58682496	58741891	0.001035548772493
164	15	rs17765311	63789952	63344729	64176761	8.66748610991445e-08
165	15	rs2651499	70380487	70376817	70391763	0.0002907579409312
166	16	rs143076454	921179	916885	922848	0.0016369836494581
167	16	rs4616299	7657432	7657373	7665557	0.0059861282554597
168	16	rs12928099	15150505	14961204	15255751	3.103703653983088e-07
169	16	rs1684547	15574461	15556503	15630131	4.399876320240825e-05
170	16	rs9941349	53825488	53797908	53848561	5.123550415518636e-07
171	16	rs173539	56988044	56985514	57017319	3.032792802523482e-07
172	16	rs244417	69663519	69547741	69968892	1.3147866154227386e-06
173	16	rs4149497	71558970	71104411	72042635	0.0004553925657593
174	16	rs2925979	81534790	81516383	81549708	0.0012152391195651
175	16	rs2303202	85704584	85683171	85720945	0.0009989136723695
176	17	rs858519	7531965	7318935	7571080	1.941443154801364e-07
177	17	rs6503091	8109598	8054759	8161149	0.0025114207113989
178	17	rs3760188	17487440	17335935	18271522	1.1824960872974045e-06
179	17	rs998087	28654670	28567927	28690302	0.0008361050101253
180	17	rs117740550	42197409	40595059	43260880	2.8653688242079177e-07
181	17	rs4439799	45781599	45374795	46323934	2.326435686251628e-05
182	17	rs28394864	47450775	46835629	47481374	2.455221112559245e-07
183	17	rs2526352	57904823	57800966	58046246	0.000129776967876
184	17	rs75003668	64195431	63794362	64378442	3.036717291769372e-07
185	17	rs10445361	65962238	65763871	66144402	1.0435877692634176e-06
186	17	rs9889402	73364216	73246020	73408819	0.0046705309154143
187	17	rs3760128	73886888	73833910	73954402	0.0050851001656503
188	17	rs193220	74268619	74264573	74303832	0.0016300657884648
189	17	rs4969145	76406170	76357378	76409809	3.1320763638941253e-07
190	18	rs9948087	268992	56596	282977	0.0012698456260358
191	18	rs12965169	4834968	4810209	4834968	0.0005584956300047
192	18	rs1317047	19909112	19497215	19913064	0.0013963706242763
193	18	rs2960578	21143739	21074255	21165409	7.768989960326355e-06
194	19	rs67625472	4968620	4909629	5087755	9.541275013471109e-08
195	19	rs3890483	7220596	7166541	7249259	1.7644567475694033e-07
196	19	rs8107967	7972615	7968168	7978430	8.364408223580596e-05
197	19	rs117162033	8627569	8368142	8658744	2.793077304658912e-07
198	19	rs2278426	11350488	11329641	11350488	0.0029354358956962
199	19	rs1862644	18724315	18699990	18744304	0.0001638049121525
200	19	rs56408111	19793545	19051820	19855939	1.3651427560622708e-07
201	19	rs6510382	33918569	33886713	34025030	0.0003334297353261
202	19	rs149131600	35549122	35537706	35566151	4.3228537076241104e-06
203	19	rs34827707	45541782	44916979	45691049	1.47712374227688e-07
204	19	rs57398989	46464137	46459728	46489105	0.0032183324757804
205	19	rs838133	49259529	49114380	49277753	4.6719903251438853e-07
206	19	rs10419198	50038017	50024391	50051561	0.0089283583907002
207	19	rs368177	54800225	54752217	54809343	0.0007579694350177
208	20	rs6120513	32675636	32514061	32729444	0.0005893768437675
209	20	rs117113213	39165692	39089475	39234223	4.022217220535274e-06
210	20	rs2223745	39713869	39656342	39971828	4.9669979956456695e-05
211	20	rs826949	42302201	42207809	42349984	0.0048741968450547
212	20	rs1800961	43042364	43042364	43042364	0.0049839520134286
213	20	rs6065904	44534651	44380052	44661945	2.665576181791557e-07
214	20	rs6066137	45590658	45582233	45606853	0.0001017684696606
215	20	rs6018630	46302940	46302940	46311518	0.0009243170997362
216	20	rs3761138	50809034	50807839	51216970	0.0002008583537819
217	20	rs6013842	52558099	52545313	52564201	0.0015464414785295
218	20	rs2236745	56136993	56108386	56137834	0.0021562398648489
219	21	rs2837986	42618378	42618378	42627969	0.0040920928698467
220	22	rs737986	20008711	20003266	20021938	0.0084061195208367
221	22	rs2527337	30049584	29905377	30095706	0.0054386102284948
222	22	rs4821767	38614129	38506688	38652222	2.336102423508825e-07
223	22	rs4820347	39170066	39157394	39176125	0.0021886001336918
224	22	rs75353476	46398788	46398788	46398788	0.0071310111749918
The build used to determine the base pair position was GRCh37/Hg19
