# Supplementary material for: Shared genetic loci between depression and cardiometabolic traits
Source: PLoS Genet. 2022 May 13;18(5):e1010161. doi: 10.1371/journal.pgen.1010161 (PMC9170110; doi:10.1371/journal.pgen.1010161)
Supplement: S2 Data — (ZIP) [file pgen.1010161.s055.zip]

Archive with 24 entries (23 files):
- results_replication_cond/replication/
- results_replication_cond/replication/condFDR_DEP_CAD_FINGENN.xlsx
- results_replication_cond/replication/condFDR_DEP_CRP_FINGENN.xlsx
- results_replication_cond/replication/condFDR_DEP_DBP_FINGENN.xlsx
- results_replication_cond/replication/condFDR_DEP_HDL_FINGENN.xlsx
- results_replication_cond/replication/condFDR_DEP_LDL_FINGENN.xlsx
- results_replication_cond/replication/condFDR_DEP_SBP_FINGENN.xlsx
- results_replication_cond/replication/condFDR_DEP_T2D_FINGENN.xlsx
- results_replication_cond/replication/condFDR_DEP_TC_FINGENN.xlsx
- results_replication_cond/replication/condFDR_DEP_TG_FINGENN.xlsx
- results_replication_cond/replication/conjFDR_DEP_CAD_FINNGEN_MDD.xlsx
- results_replication_cond/replication/conjFDR_DEP_CRP_FINNGEN_MDD.xlsx
- results_replication_cond/replication/conjFDR_DEP_DBP_FINNGEN_MDD.xlsx
- results_replication_cond/replication/conjFDR_DEP_HDL_FINNGEN_MDD.xlsx
- results_replication_cond/replication/conjFDR_DEP_LDL_FINNGEN_MDD.xlsx
- results_replication_cond/replication/conjFDR_DEP_SBP_FINNGEN_MDD.xlsx
- results_replication_cond/replication/conjFDR_DEP_T2D_FINNGEN_MDD.xlsx
- results_replication_cond/replication/conjFDR_DEP_TC_FINNGEN_MDD.xlsx
- results_replication_cond/replication/conjFDR_DEP_TG_FINNGEN_MDD.xlsx
- results_replication_cond/replication/dep_replication.R
- results_replication_cond/replication/pvalues_of_binomial_test - Copy.xlsx
- results_replication_cond/replication/pvalues_of_binomial_test.csv
- Suppl. table 2 mtCOJO.xlsx
- Suppl. table 3 Replication pvalues.xlsx
