# Supplementary material for: Shared genetic loci between depression and cardiometabolic traits
Source: PLoS Genet. 2022 May 13;18(5):e1010161. doi: 10.1371/journal.pgen.1010161 (PMC9170110; doi:10.1371/journal.pgen.1010161)
Supplement: S2 Data — (ZIP) [file pgen.1010161.s055.zip › results_replication_cond/replication/condFDR_DEP_CAD_FINGENN.xlsx]

## Sheet: condFDR_DEP_CAD_FINGENN
locusnum	CHR	LEAD_SNP	LEAD_BP	MinBP	MaxBP	FDR	A1	A2	nearestGene	dist	func	CADD	RDB	minChrState	commonChrState	PVAL_in_DEP	Z_in_DEP	SE_in_DEP	PVAL_in_CAD	Z_in_CAD	SE_in_CAD	A1_in_DEP	A1_in_CAD	Z_recalculated_in_DEP	Z_recalculated_in_CAD	ConcordEffect	A1_in_FINNGEN	A2_in_FINNGEN	Z_in_FINNGEN	PVAL_in_FINNGEN	Z_recalculated_in_FINNGEN	ConcordEffect_Replicated
1	1	rs301819	8501786	8431607	8781396	0.0009075	G	A	RERE	0	intronic	2.765	5	4	5	1.036e-08	5.724727327	0.005	0.055309	1.916440892	0.00833	A	G	-5.724727327	1.916440892	No	G	A	-0.706302562840087	0.48	-0.706302562840087	Yes
2	1	rs7543975	23381116	23294136	23551623	0.00477876	G	A	KDM1A:RP1-184J9.2	00:00:00	ncRNA_intronic	3.547	7	4	4	7.14e-07	-4.957516446	0.0055	0.008241	2.642033107	0.00904	A	A	4.957516446	2.642033107	Yes	A	G	1.01543188593801	0.3099	-1.01543188593801	No
3	1	rs10789340	72940273	72512988	73059446	1.1258e-06	G	A	RPL31P12	172760	intergenic	13.65	6	7	15	2.397e-14	-7.627311457	0.0053	0.044358	2.010691996	0.00871	A	G	7.627311457	2.010691996	Yes	G	A	1.45923659436287	0.1445	1.45923659436287	Yes
4	1	rs2389016	80799329	80784642	80871734	0.006984308	C	T	AL606519.1	4155	intergenic	0.001	6	5	15	6.452e-08	5.405799332	0.0056	0.159571	1.406515855	0.00885	T	T	-5.405799332	1.406515855	No	T	C	1.42346983705125	0.1546	-1.42346983705125	Yes
5	1	rs4261101	90796053	90779266	90804261	0.006802605	G	A	RNU6-695P	76935	intergenic	1983-01-01	7	14	15	5.688e-08	-5.428341898	0.0052	0.172034	1.365697275	0.00851	A	A	5.428341898	1.365697275	Yes	A	G	-0.525839107535043	0.599	0.525839107535043	Yes
6	1	rs12066926	175962497	175902596	176414781	0.000662845	C	T	RFWD2	0	intronic	0.286	7	5	15	6.668e-08	-5.399894765	0.0052	0.006557	2.718543668	0.00868	T	C	5.399894765	2.718543668	Yes	T	C	-0.984031551051548	0.3251	0.984031551051548	Yes
7	1	rs71631900	197422656	197422656	197422656	0.002831652	A	G	CRB1	0	intronic	0.112	5	5	15	1.147e-06	4.864580186	0.0066	0.000496	3.482907344	0.01225	A	G	4.864580186	3.482907344	Yes	NA	NA	NA	NA	NA	NA
8	2	rs7585241	22539355	22477818	22571888	0.004362127	G	A	AC068490.2	0	ncRNA_intronic	0.113	6	9	15	3.439e-07	-5.097647739	0.005	0.015885	2.411547099	0.00839	A	G	5.097647739	2.411547099	Yes	NA	NA	NA	NA	NA	NA
9	2	rs1568452	58012833	57956088	58237405	0.005587482	C	T	CTD-2026C7.1	19645	intergenic	9.153	7	5	15	3.001e-08	5.541378362	0.0051	0.233261	1.192000626	0.00851	T	T	-5.541378362	1.192000626	No	T	C	1.15205128411664	0.2493	-1.15205128411664	Yes
10	2	rs76485002	127342267	127342267	127342267	0.001194945	A	G	YWHAZP2	26527	intergenic	0.243	7	9	15	1.613e-09	6.032642496	0.018	0.38342	0.87161215	0.03	A	A	6.032642496	0.87161215	Yes	G	A	0.866894166636438	0.386	-0.866894166636438	No
11	3	rs28820925	158111936	157829953	158284861	0.000903256	C	T	RSRC1	0	intronic	0.435	7	5	15	1.529e-09	6.041276179	0.005	0.287317	1.064025827	0.00829	T	C	-6.041276179	1.064025827	No	C	T	-0.982405739256725	0.3259	-0.982405739256725	Yes
12	4	rs16854051	42123892	41901831	42187640	0.003311453	C	T	BEND4	0	intronic	0.06	7	4	15	1.125e-08	-5.710718797	0.0062	0.266231	1.111784076	0.01038	T	T	5.710718797	1.111784076	Yes	T	C	-1.14140842579498	0.2537	1.14140842579498	Yes
13	4	rs113844398	175362346	175349867	175362346	0.005363684	A	G	MIR4276	17330	intergenic	0.214	6	5	15	3.966e-08	-5.492359072	0.0149	0.170299	1.371243699	0.02594	A	G	-5.492359072	1.371243699	No	G	A	1.7653795378901	0.0775	-1.7653795378901	Yes
14	5	rs10514301	87939654	87936379	88102281	9.55056e-06	C	T	LINC00461	0	ncRNA_intronic	0.393	5	5	15	1.37e-09	6.05896523	0.0076	0.001362	3.20258521	0.01203	T	T	-6.05896523	3.20258521	No	T	C	-1.49352429342362	0.1353	1.49352429342362	No
15	5	rs12658032	103904226	103723455	104082179	0.000365887	G	A	RP11-6N13.1	0	ncRNA_intronic	4.238	7	9	15	4.401e-09	5.868370101	0.0053	0.039762	2.056212894	0.00871	A	A	-5.868370101	2.056212894	No	G	A	-3.24030955739829	0.001194	-3.24030955739829	Yes
16	5	rs34660260	124251883	124203948	124287196	0.009989273	C	T	RP11-284A20.1	3756	intergenic	3.587	7	5	15	5.603e-08	-5.431029087	0.0052	0.314813	1.00517415	0.00891	T	C	5.431029087	1.00517415	Yes	T	C	-0.820554629376252	0.4119	0.820554629376252	Yes
17	5	rs17058066	160046184	159984565	160046184	0.008968933	T	G	ATP10B:CTC-348L5.1	00:00:00	ncRNA_intronic	0.213	7	4	15	4.373e-07	5.051959691	0.0098	0.035715	2.10015737	0.01573	T	G	5.051959691	2.10015737	Yes	G	T	-0.164674740094657	0.8692	0.164674740094657	Yes
18	5	rs11135349	164523472	164467717	164678946	0.001832036	C	A	CTC-340A15.2	0	ncRNA_intronic	2.542	7	9	15	1.184e-09	-6.082395588	0.005	0.832833	0.211069551	0.00822	A	A	6.082395588	0.211069551	Yes	C	A	2.520464679207	0.01172	2.520464679207	Yes
19	6	rs2395475	31326920	29752808	31351522	0.000321024	A	G	XXbac-BPG248L24.12	1505	intergenic	5.131	6	5	14	8.402e-08	5.358275616	0.0053	0.000826	3.343931936	0.00943	A	A	5.358275616	3.343931936	Yes	NA	NA	NA	NA	NA	NA
20	6	rs17059176	99567864	99537716	99601554	0.005511848	A	C	MIR548AI	4620	intergenic	6.379	7	13	15	2.003e-08	-5.611741933	0.0058	0.32629	0.981614097	0.00996	A	C	-5.611741933	0.981614097	No	C	A	1.3429134522842	0.1793	-1.3429134522842	Yes
21	7	rs10950398	12264871	12233848	12285140	0.005867478	G	A	TMEM106B	0	intronic	2.589	6	4	5	2.549e-06	4.704170634	0.0052	0.002264	3.053219857	0.00839	A	A	-4.704170634	3.053219857	No	A	G	1.55142444846713	0.1208	-1.55142444846713	Yes
22	8	rs13268396	52632454	52528790	52824085	0.006067323	G	A	PXDNL	0	intronic	2.187	4	5	15	1.635e-07	5.236669599	0.0055	0.053196	1.933326413	0.00886	A	G	-5.236669599	1.933326413	No	G	A	-1.13208190878364	0.2576	-1.13208190878364	Yes
23	9	rs1354115	2983774	2936301	3004105	0.004250081	A	C	CARM1P1	0	ncRNA_intronic	1.622	7	5	15	3.92e-08	5.494418456	0.0052	0.124188	1.537430182	0.00884	A	A	5.494418456	1.537430182	Yes	A	C	0.91213054626064	0.3617	0.91213054626064	Yes
24	9	rs10809520	11557797	11379022	11743869	0.006087515	C	T	RP11-23D5.1	281482	intergenic	2014-02-01	7	9	15	6.368e-07	-4.97970885	0.0055	0.013509	2.470061038	0.00907	T	C	4.97970885	2.470061038	Yes	T	C	-0.413555047783443	0.6792	0.413555047783443	Yes
25	9	rs77457816	37067726	37044024	37306628	0.006767731	G	A	RP11-465M18.1	5801	intergenic	1.007	7	5	14	8.223e-09	5.763822289	0.0169	0.916644	0.10466202	0.02959	A	G	-5.763822289	0.10466202	No	A	G	0.954955897972437	0.3396	-0.954955897972437	Yes
26	9	rs10759879	119732360	119699096	119766782	0.008662091	A	G	ASTN2	0	intronic	2.068	5	5	15	4.763e-08	5.45993833	0.0055	0.293891	1.04962404	0.00911	A	A	5.45993833	1.04962404	Yes	G	A	-0.836453190295448	0.4029	0.836453190295448	Yes
27	10	rs61867293	106563924	106473048	106768514	0.000836356	C	T	SORCS3	0	intronic	8.238	7	5	15	6.946e-10	-6.167313412	0.0063	0.51146	0.656566026	0.01079	T	T	6.167313412	0.656566026	Yes	T	C	-1.19343258445671	0.2327	1.19343258445671	Yes
28	11	rs1806153	31850105	31810298	31858991	0.000290243	G	T	RCN1	0	intronic	0.026		5	13	7.85e-10	6.147931337	0.0062	0.136192	1.490122611	0.00991	T	T	-6.147931337	1.490122611	No	T	G	-1.84787795714207	0.06462	1.84787795714207	No
29	11	rs174594	61619829	61542006	61624181	0.001834517	A	C	FADS2	0	intronic	2.049		4	5	5.42e-07	-5.010815002	0.0053	0.002557	3.0165133	0.0089	A	A	-5.010815002	3.0165133	No	A	C	-2.46765849254068	0.0136	-2.46765849254068	Yes
30	12	rs77741769	121363835	121189116	121378566	0.000118375	C	T	RPL12P33	8795	intergenic	5.073	3a	1	15	2.579e-08	5.567851138	0.0053	0.000433	3.519108246	0.00865	T	T	-5.567851138	3.519108246	No	T	C	2.8465196589913	0.00442	-2.8465196589913	Yes
31	13	rs1343603	53679958	53616557	54053513	1.57908e-06	G	A	LINC01065	40715	intergenic	1976-10-01		5	15	1.258e-12	7.09884918	0.0053	0.062045	1.865974023	0.00886	A	A	-7.09884918	1.865974023	No	G	A	-0.267219711791815	0.7893	-0.267219711791815	Yes
32	14	rs4904738	42179732	41940872	42310739	1.93717e-05	T	C	LRFN5	0	intronic	3.464	7	9	15	3.113e-09	-5.925525643	0.0051	0.001559	3.163470782	0.00836	T	C	-5.925525643	3.163470782	No	C	T	1.0242864417176	0.3057	-1.0242864417176	Yes
33	14	rs12886138	64871010	64686207	64878265	8.95076e-05	C	T	MTHFD1	0	intronic	4.685	6	4	4	2.203e-10	-6.346478023	0.0052	0.11213	1.588691761	0.00845	T	T	6.346478023	1.588691761	Yes	T	C	1.30146306249017	0.1931	-1.30146306249017	No
34	14	rs2003490	75377555	75186010	75397764	0.006459107	C	A	RPS6KL1	0	intronic	0.235	5	1	5	1.549e-07	5.246637801	0.0051	0.061216	1.871932085	0.0084	A	A	-5.246637801	1.871932085	No	NA	NA	NA	NA	NA	NA
35	14	rs10141157	104018105	104017953	104018455	0.008056765	C	T	RNU7-160P	1361	intergenic	2.211	4	1	5	3.866e-08	-5.496866109	0.0051	0.3189	0.996720904	0.00824	T	C	5.496866109	0.996720904	Yes	C	T	0.341004757778174	0.7331	0.341004757778174	Yes
36	15	rs834629	37678862	37581276	37854994	7.61472e-05	T	C	RP11-720L8.1	0	ncRNA_intronic	3.976	6	15	15	2.938e-11	-6.649645392	0.0052	0.523828	0.637455787	0.00844	T	T	-6.649645392	0.637455787	No	C	T	-0.24365245381018	0.8075	0.24365245381018	No
37	16	rs8063603	6310645	6303301	6343315	0.001087584	A	G	RP11-420N3.2:RBFOX1	00:00:00	ncRNA_intronic	0.315	6	9	15	7.147e-09	-5.787433421	0.0053	0.095135	1.668911097	0.0087	A	G	-5.787433421	1.668911097	No	A	G	-0.473439015707401	0.6359	-0.473439015707401	Yes
38	16	rs7198928	7666402	7657673	7675142	0.000429511	T	C	RBFOX1	0	intronic	0.704	6	5	15	2.092e-10	6.354430649	0.0052	0.651074	0.452270674	0.00848	T	T	6.354430649	0.452270674	Yes	C	T	-1.53574880555611	0.1246	1.53574880555611	Yes
39	16	rs7200826	13066833	13021889	13118299	0.004592389	C	T	SHISA9	0	intronic	0.149	7	5	15	3.026e-08	5.539925703	0.0057	0.174857	1.356761513	0.00953	T	T	-5.539925703	1.356761513	No	T	C	0.812334010756789	0.4166	-0.812334010756789	Yes
40	16	rs3844425	72194325	72052007	72248130	0.004641807	C	T	PMFBP1	0	intronic	2022-01-22		5	15	1.653e-06	-4.791789845	0.005	0.002722	2.997504321	0.00826	T	C	4.791789845	2.997504321	Yes	C	T	3.07288523771498	0.00212	3.07288523771498	Yes
41	17	rs77135925	27495269	27360504	28419259	0.003047908	T	C	MYO18A	0	intronic	18.35	5	5	5	2.242e-08	-5.592208003	0.009	0.130541	1.511971944	0.01619	T	T	-5.592208003	1.511971944	No	C	T	1.80547745709715	0.071	-1.80547745709715	Yes
42	18	rs12958048	53101598	53067954	53125364	0.001422673	G	A	TCF4	0	intronic	2022-08-02	5	5	15	2.125e-09	5.98795181	0.0053	0.375116	0.886931094	0.00862	A	A	-5.98795181	0.886931094	No	G	A	-1.56110067016898	0.1185	-1.56110067016898	Yes
43	22	rs5758265	41617897	41408754	41713111	0.004486846	G	A	L3MBTL2	0	intronic	7.608	7	4	4	4.428e-09	5.86735573	0.0056	0.871415	0.1618614	0.00911	A	A	-5.86735573	0.1618614	No	NA	NA	NA	NA	NA	NA
The build used to determine the base pair position was GRCh37/Hg19
