# Supplementary material for: Shared genetic loci between depression and cardiometabolic traits
Source: PLoS Genet. 2022 May 13;18(5):e1010161. doi: 10.1371/journal.pgen.1010161 (PMC9170110; doi:10.1371/journal.pgen.1010161)
Supplement: S2 Data — (ZIP) [file pgen.1010161.s055.zip › results_replication_cond/replication/condFDR_DEP_CRP_FINGENN.xlsx]

## Sheet: condFDR_DEP_CRP_FINGENN
locusnum	CHR	LEAD_SNP	LEAD_BP	MinBP	MaxBP	FDR	A1	A2	nearestGene	dist	func	CADD	RDB	minChrState	commonChrState	PVAL_in_DEP	Z_in_DEP	BETA_in_DEP	SE_in_DEP	PVAL_in_CRP	Z_in_CRP	BETA_in_CRP	SE_in_CRP	A1_in_DEP	A1_in_CRP	Z_recalculated_in_DEP	Z_recalculated_in_CRP	ConcordEffect	A1_in_FINNGEN	A2_in_FINNGEN	Z_in_FINNGEN	PVAL_in_FINNGEN	Z_recalculated_in_FINNGEN	ConcordEffect_Replicated
1	1	rs301799	8489302	8431607	8799882	0.001024985	T	C	RERE:RP5-1115A15.1	00:00:00	ncRNA_intronic	0.356	7	2	5	1.085e-08	-5.716876363	-0.0289	0.005	0.029951459	2.170731707	0.0089	0.0041	T	T	-5.716876363	2.170731707	No	T	C	-0.761430459562387	0.4464	-0.761430459562387	Yes
2	1	rs3101337	72751134	72512988	72959039	1.23759e-06	T	C	NEGR1	2716	intergenic	9.581		1	15	4.278e-14	7.552250697	0.0391	0.0052	0.038318763	2.071428571	0.0087	0.0042	T	T	7.552250697	2.071428571	Yes	T	C	1.99337864938625	0.04622	1.99337864938625	Yes
3	1	rs12129573	73768366	73275828	73991792	8.41872e-05	C	A	RP4-598G3.1	3486	intergenic	5.324	7	9	15	8.74e-11	6.487279696	0.0335	0.0052	0.17994997	-1.340909091	-0.0059	0.0044	A	A	-6.487279696	-1.340909091	Yes	A	C	0.827947910904994	0.4077	-0.827947910904994	Yes
4	1	rs67451257	80797412	80784642	80871734	0.008455843	A	C	AL606519.1	2238	intergenic	0.804	6	5	15	6.492e-08	-5.404691586	-0.03	0.0056	0.117531945	-1.565217391	-0.0072	0.0046	A	A	-5.404691586	-1.565217391	Yes	C	A	1.42450617098328	0.1543	-1.42450617098328	Yes
5	1	rs10913112	175913828	175902660	176406835	0.006988164	C	T	RFWD2	138	downstream	0.389	5	4	5	2.915e-08	-5.546466768	-0.029	0.0052	0.225219314	-1.212765957	-0.0057	0.0047	T	T	5.546466768	-1.212765957	No	T	C	-0.696525170139917	0.4861	0.696525170139917	Yes
6	1	rs4660091	241628430	241588791	241681430	0.001218515	T	C	RP11-527D7.1	31637	intergenic	5.308	2b	14	15	4.46e-08	-5.471596252	-0.0288	0.0053	0.007485895	-2.674418605	-0.0115	0.0043	T	T	-5.471596252	-2.674418605	Yes	C	T	0.108246701660739	0.9138	-0.108246701660739	Yes
7	2	rs1380703	57941287	57941287	58065936	0.005803603	A	G	CTD-2026C7.1	41275	intergenic	1954-02-01	6	5	15	4.053e-08	5.488526706	0.0289	0.0053	0.104755775	-1.622222222	-0.0073	0.0045	A	A	5.488526706	-1.622222222	No	G	A	-2.1002142317364	0.03571	2.1002142317364	Yes
8	2	rs76485002	127342267	127342267	127342267	0.001619614	A	G	YWHAZP2	26527	intergenic	0.243	7	9	15	1.613e-09	6.032642496	0.1087	0.018	0.467430178	-0.726666667	-0.0109	0.015	A	A	6.032642496	-0.726666667	No	G	A	0.866894166636438	0.386	-0.866894166636438	No
9	2	rs12994955	157116975	157014004	157150188	0.002659421	A	C	NR4A2	63968	intergenic	0.51	7	5	15	4.336e-07	5.053582012	0.0314	0.0062	0.001705378	-3.137254902	-0.016	0.0051	A	A	5.053582012	-3.137254902	No	A	C	2.00521562854004	0.04494	2.00521562854004	Yes
10	2	rs7566887	160663678	160570033	160667744	0.008885378	C	T	LY75:LY75-CD302	00:00:00	intronic	8.017	5	4	15	3.178e-07	-5.112573067	-0.0299	0.0058	0.016951634	-2.387755102	-0.0117	0.0049	T	T	5.112573067	-2.387755102	No	C	T	1.56194901618812	0.1183	1.56194901618812	Yes
11	3	rs1193514	158024929	157829953	158284861	0.002047756	G	T	RSRC1	0	intronic	0.001	6	5	15	1.758e-09	6.01872153	0.0304	0.005	0.600411029	0.523809524	0.0022	0.0042	T	T	-6.01872153	0.523809524	No	NA	NA	NA	NA	NA	NA
12	4	rs34374074	42047784	41907742	42135019	0.002607786	C	A	SLC30A9	0	intronic	4.967	6	5	5	3.532e-09	-5.904741559	-0.0371	0.0063	0.428096685	0.79245283	0.0042	0.0053	A	A	5.904741559	0.79245283	Yes	C	A	1.84594632072828	0.0649	1.84594632072828	Yes
13	5	rs10044618	87781168	87513722	88102281	4.02913e-06	C	T	CTC-498M16.4	0	ncRNA_intronic	2.307	7	2	15	3.101e-12	6.973069196	0.0352	0.0051	0.1275563	-1.523809524	-0.0064	0.0042	T	T	-6.973069196	-1.523809524	Yes	T	C	-1.04526610193282	0.2959	1.04526610193282	No
14	5	rs1363105	103917790	103723455	104082179	0.000660132	T	C	RP11-6N13.1	0	ncRNA_intronic	3.073		5	15	6.886e-09	-5.79368148	-0.0291	0.005	0.026451898	-2.219512195	-0.0091	0.0041	T	T	-5.79368148	-2.219512195	Yes	T	C	-2.57067680992516	0.01015	-2.57067680992516	Yes
15	5	rs11135349	164523472	164465319	164678946	2.97181e-05	C	A	CTC-340A15.2	0	ncRNA_intronic	2.542	7	9	15	1.184e-09	-6.082395588	-0.0305	0.005	0.002924067	2.975609756	0.0122	0.0041	A	A	6.082395588	2.975609756	Yes	C	A	2.520464679207	0.01172	2.520464679207	Yes
16	6	rs6456727	26471155	26467182	26893329	0.000109054	T	C	BTN2A1	0	intronic	4.575	3a	4	5	2.021e-09	5.996110121	0.0387	0.0065	0.008912703	-2.615384615	-0.0136	0.0052	T	T	5.996110121	-2.615384615	No	C	T	-3.14762981543089	0.001646	3.14762981543089	Yes
17	9	rs10959913	11544964	11281724	11771159	0.009510993	T	G	RP11-23D5.1	268649	intergenic	1.098	5	5	15	1.416e-07	5.263160319	0.0314	0.006	0.05237969	1994-01-01	0.0097	0.005	T	T	5.263160319	1994-01-01	Yes	G	T	-0.836808889153701	0.4027	0.836808889153701	Yes
18	9	rs77457816	37067726	37044024	37306628	0.002762917	G	A	RP11-465M18.1	5801	intergenic	1.007	7	5	14	8.223e-09	5.763822289	0.0971	0.0169	0.191548841	-1.306010929	-0.0239	0.0183	A	A	-5.763822289	-1.306010929	Yes	A	G	0.954955897972437	0.3396	-0.954955897972437	Yes
19	9	rs80056780	126683072	126573102	126688136	0.001108053	G	A	DENND1A	0	intronic	0.223	7	1	15	1.967e-07	5.202429488	0.0495	0.0095	0.001140596	3.253333333	0.0244	0.0075	A	A	-5.202429488	3.253333333	No	A	G	0.278146371894385	0.7809	-0.278146371894385	Yes
20	10	rs61867293	106563924	106418969	106768514	0.000825998	C	T	SORCS3	0	intronic	8.238	7	5	15	6.946e-10	-6.167313412	-0.0388	0.0063	0.421442273	-0.803921569	-0.0041	0.0051	T	T	6.167313412	-0.803921569	No	T	C	-1.19343258445671	0.2327	1.19343258445671	Yes
21	11	rs1806153	31850105	31810298	31858991	0.000964876	G	T	RCN1	0	intronic	0.026		5	13	7.85e-10	6.147931337	0.0381	0.0062	0.461822563	-0.735849057	-0.0039	0.0053	T	T	-6.147931337	-0.735849057	Yes	T	G	-1.84787795714207	0.06462	1.84787795714207	No
22	11	rs174594	61619829	61542006	61624181	0.004601785	A	C	FADS2	0	intronic	2.049		4	5	5.42e-07	-5.010815002	-0.0264	0.0053	0.003121065	2.955555556	0.0133	0.0045	A	A	-5.010815002	2.955555556	No	A	C	-2.46765849254068	0.0136	-2.46765849254068	Yes
23	12	rs77741769	121363835	121189116	121378566	0.00015573	C	T	RPL12P33	8795	intergenic	5.073	3a	1	15	2.579e-08	5.567851138	0.0293	0.0053	1.00891e-61	-16.57777778	-0.0746	0.0045	T	T	-5.567851138	-16.57777778	Yes	T	C	2.8465196589913	0.00442	-2.8465196589913	Yes
24	13	rs4143229	44327799	44242514	44385840	0.002146602	A	C	ENOX1	0	intronic	1.283	7	5	15	2.495e-08	-5.573619756	-0.0509	0.0091	0.035021639	-2.108108108	-0.0156	0.0074	A	A	-5.573619756	-2.108108108	Yes	A	C	-0.939059882592393	0.3477	-0.939059882592393	Yes
25	13	rs12552	53625781	53616557	54049489	8.55583e-07	G	A	OLFM4	0	UTR3	2.943		4	15	3.636e-18	8.689636808	0.0437	0.005	0.024838679	2.243902439	0.0092	0.0041	A	A	-8.689636808	2.243902439	No	G	A	-0.669776933455966	0.503	-0.669776933455966	Yes
26	14	rs1956450	42081882	41969803	42183025	0.0007361	C	T	LRFN5	0	intronic	2022-09-14	7	5	15	2.093e-09	5.990419854	0.0298	0.005	0.116083134	-1.571428571	-0.0066	0.0042	T	T	-5.990419854	-1.571428571	Yes	C	T	-1.95401029237332	0.0507	-1.95401029237332	Yes
27	14	rs12886138	64871010	64686207	64878265	0.000638997	C	T	MTHFD1	0	intronic	4.685	6	4	4	2.203e-10	-6.346478023	-0.0329	0.0052	0.889027492	0.139534884	0.0006	0.0043	T	T	6.346478023	0.139534884	Yes	T	C	1.30146306249017	0.1931	-1.30146306249017	No
28	15	rs834629	37678862	37581276	37854994	9.62454e-05	T	C	RP11-720L8.1	0	ncRNA_intronic	3.976	6	15	15	2.938e-11	-6.649645392	-0.0343	0.0052	0.592730266	-0.534883721	-0.0023	0.0043	T	T	-6.649645392	-0.534883721	Yes	C	T	-0.24365245381018	0.8075	0.24365245381018	No
29	16	rs8063603	6310645	6303301	6343315	0.003014526	A	G	RP11-420N3.2:RBFOX1	00:00:00	ncRNA_intronic	0.315	6	9	15	7.147e-09	-5.787433421	-0.0308	0.0053	0.255804408	-1.136363636	-0.005	0.0044	A	A	-5.787433421	-1.136363636	Yes	A	G	-0.473439015707401	0.6359	-0.473439015707401	Yes
30	16	rs7198928	7666402	7657673	7675142	0.000398307	T	C	RBFOX1	0	intronic	0.704	6	5	15	2.092e-10	6.354430649	0.0328	0.0052	0.520316801	-0.642857143	-0.0027	0.0042	T	T	6.354430649	-0.642857143	No	C	T	-1.53574880555611	0.1246	1.53574880555611	Yes
31	16	rs12935276	13038723	13021889	13118299	0.002261048	T	G	SHISA9	0	intronic	4.269	7	5	15	5.498e-08	-5.434403634	-0.0312	0.0057	0.014900739	-2.434782609	-0.0112	0.0046	T	T	-5.434403634	-2.434782609	Yes	G	T	1.12073659551653	0.2624	-1.12073659551653	Yes
32	17	rs75581564	27363750	27360504	27495269	0.007845061	G	A	PIPOX	0	intergenic	4.995	3a	5	14	3.175e-08	5.531502134	0.0435	0.0079	0.255804408	1.136363636	0.0075	0.0066	A	A	-5.531502134	1.136363636	No	A	G	1.05790227041618	0.2901	-1.05790227041618	Yes
33	18	rs12958048	53101598	53067954	53125364	0.003300484	G	A	TCF4	0	intronic	2022-08-02	5	5	15	2.125e-09	5.98795181	0.0319	0.0053	1	0	0	0.0044	A	A	-5.98795181	0	No	G	A	-1.56110067016898	0.1185	-1.56110067016898	Yes
34	22	rs5758265	41617897	41080566	42216326	3.3948e-05	G	A	L3MBTL2	0	intronic	7.608	7	4	4	4.428e-09	5.86735573	0.0328	0.0056	0.000738157	3.375	0.0162	0.0048	A	A	-5.86735573	3.375	No	NA	NA	NA	NA	NA	NA
The build used to determine the base pair position was GRCh37/Hg19
