# Supplementary material for: Shared genetic loci between depression and cardiometabolic traits
Source: PLoS Genet. 2022 May 13;18(5):e1010161. doi: 10.1371/journal.pgen.1010161 (PMC9170110; doi:10.1371/journal.pgen.1010161)
Supplement: S2 Data — (ZIP) [file pgen.1010161.s055.zip › results_replication_cond/replication/condFDR_DEP_DBP_FINGENN.xlsx]

## Sheet: condFDR_DEP_DBP_FINGENN
locusnum	CHR	LEAD_SNP	LEAD_BP	MinBP	MaxBP	FDR	A1	A2	nearestGene	dist	func	CADD	RDB	minChrState	commonChrState	PVAL_in_DEP	Z_in_DEP	BETA_in_DEP	SE_in_DEP	PVAL_in_DBP	Z_in_DBP	BETA_in_DBP	SE_in_DBP	A1_in_DEP	A1_in_DBP	Z_recalculated_in_DEP	Z_recalculated_in_DBP	ConcordEffect	A1_in_FINNGEN	A2_in_FINNGEN	Z_in_FINNGEN	PVAL_in_FINNGEN	Z_recalculated_in_FINNGEN	ConcordEffect_Replicated
1	1	rs159963	8504421	8431607	8799882	0.000202198	A	C	RERE	0	intronic	15.44	6	4	5	9.519e-09	-5.739084	-0.0292	0.0051	3.112e-07	5.116534733	0.0905	0.0177	A	A	-5.739084	5.116534733	No	A	C	-0.666330303925602	0.5052	-0.666330303925602	Yes
2	1	rs7543975	23381116	23294136	23551623	0.008415775	G	A	KDM1A:RP1-184J9.2	00:00:00	ncRNA_intronic	3.547	7	4	4	7.14e-07	-4.957516446	-0.0275	0.0055	0.003293	-2.938974656	-0.0563	0.0192	A	A	4.957516446	-2.938974656	No	A	G	1.01543188593801	0.3099	-1.01543188593801	No
3	1	rs2568956	72764376	72512988	72959039	5.88883E-06	C	T	RPL31P12	2778	intergenic	4.001	7	14	15	3.43e-14	-7.580962779	-0.0393	0.0052	0.1743	1.358516029	0.024	0.0177	T	T	7.580962779	1.358516029	Yes	C	T	1.98504019197245	0.04714	1.98504019197245	Yes
4	1	rs12129573	73768366	73275828	73991792	9.73933E-05	C	A	RP4-598G3.1	3486	intergenic	5.324	7	9	15	8.74e-11	6.487279696	0.0335	0.0052	0.152	1.432502721	0.0259	0.0181	A	A	-6.487279696	1.432502721	No	A	C	0.827947910904994	0.4077	-0.827947910904994	Yes
5	1	rs1603126	80016295	79662943	80099984	0.009863061	C	T	ADH5P2	28406	intergenic	0.747	5	5	15	1.571e-06	4.801985591	0.1088	0.0226	0.0003529	3.573010949	0.275	0.077	T	T	-4.801985591	3.573010949	No	C	T	-0.366489293889434	0.714	-0.366489293889434	Yes
6	1	rs2389016	80799329	80784642	80871734	0.003878799	C	T	AL606519.1	4155	intergenic	0.001	6	5	15	6.452e-08	5.405799332	0.03	0.0056	0.03951	2.058835496	0.0391	0.019	T	T	-5.405799332	2.058835496	No	T	C	1.42346983705125	0.1546	-1.42346983705125	Yes
7	1	rs4261101	90796053	90779266	90804261	0.008138288	G	A	RNU6-695P	76935	intergenic	1983-01-01	7	14	15	5.688e-08	-5.428341898	-0.0281	0.0052	0.2291	-1.202680455	-0.0216	0.0179	A	A	5.428341898	-1.202680455	No	A	G	-0.525839107535043	0.599	0.525839107535043	Yes
8	1	rs4660091	241628430	241588791	241681430	0.005165053	T	C	RP11-527D7.1	31637	intergenic	5.308	2b	14	15	4.46e-08	-5.471596252	-0.0288	0.0053	0.1206	1.552260104	0.0282	0.0182	T	T	-5.471596252	1.552260104	No	C	T	0.108246701660739	0.9138	-0.108246701660739	Yes
9	2	rs11124319	22435356	22430795	22571888	0.006723139	G	A	AC068490.2	0	ncRNA_intronic	2.941	6	9	15	4.83e-07	-5.032945688	-0.0259	0.0051	0.003794	-2.894800148	-0.051	0.0176	A	A	5.032945688	-2.894800148	No	G	A	1.23777365380585	0.2158	1.23777365380585	Yes
10	2	rs11682175	57987593	57941287	58065936	0.00084481	T	C	CTD-2026C7.1	0	ncRNA_intronic	0.995	3a	1	15	1.171e-08	-5.70389533	-0.0285	0.005	0.01237	2.501409653	0.0435	0.0174	T	T	-5.70389533	2.501409653	No	C	T	1.57178681650986	0.116	-1.57178681650986	Yes
11	2	rs76485002	127342267	126989969	127342267	0.000285143	A	G	YWHAZP2	26527	intergenic	0.243	7	9	15	1.613e-09	6.032642496	0.1087	0.018	0.02223	-2.286414857	-0.1271	0.0556	A	A	6.032642496	-2.286414857	No	G	A	0.866894166636438	0.386	-0.866894166636438	No
12	3	rs7430565	158107180	157829953	158352440	4.63795E-05	A	G	RSRC1	0	intronic	0.492	6	5	15	1.525e-09	-6.041698751	-0.0305	0.005	7.119e-05	3.972273218	0.0695	0.0175	A	A	-6.041698751	3.972273218	No	A	G	-0.982405739256725	0.3259	-0.982405739256725	Yes
13	3	rs7649917	193289549	193284624	193394711	0.004538441	T	C	ATP13A4	0	intergenic	1.237	7	7	15	2.349e-07	-5.169357633	-0.0306	0.0059	0.00541	2.781549978	0.0572	0.0206	T	T	-5.169357633	2.781549978	No	C	T	0.851665093183856	0.3944	-0.851665093183856	Yes
14	4	rs16854051	42123892	41977902	42161491	0.006967757	C	T	BEND4	0	intronic	0.06	7	4	15	1.125e-08	-5.710718797	-0.0353	0.0062	0.8593	0.177265307	0.0038	0.0216	T	T	5.710718797	0.177265307	Yes	T	C	-1.14140842579498	0.2537	1.14140842579498	Yes
15	4	rs77087420	123122856	123122856	123558330	0.008625321	A	G	KIAA1109	0	intronic	4.579	7	4	4	1.509e-07	5.251457932	0.0608	0.0116	0.08208	1.738742879	0.0679	0.0391	A	A	5.251457932	1.738742879	Yes	G	A	-3.18751704463544	0.001435	3.18751704463544	Yes
16	5	rs80315381	50484253	50429147	50492629	0.008698873	T	C	RNU6-1296P	20771	intergenic	2022-09-16	4	2	15	8.879e-07	4.914983361	0.0282	0.0057	0.001835	3.115714239	0.0618	0.0198	T	T	4.914983361	3.115714239	Yes	NA	NA	NA	NA	NA	NA
17	5	rs16903077	87618825	87513722	87792844	1.8114E-05	G	A	TMEM161B-AS1	0	ncRNA_intronic	8.057	5	5	15	1.358e-10	6.420530789	0.0371	0.0058	0.002522	3.020689306	0.0603	0.02	A	A	-6.420530789	3.020689306	No	A	G	1.02217094461168	0.3067	-1.02217094461168	Yes
18	5	rs62362443	103912114	103723455	104082179	0.000547213	C	A	RP11-6N13.1	0	ncRNA_intronic	7.425	7	5	15	1.165e-08	5.704770424	0.0286	0.005	0.003551	-2.91551679	-0.0506	0.0174	A	A	-5.704770424	-2.91551679	Yes	C	A	-2.48267499708967	0.01304	-2.48267499708967	Yes
19	5	rs34660260	124251883	124203948	124287196	0.00973784	C	T	RP11-284A20.1	3756	intergenic	3.587	7	5	15	5.603e-08	-5.431029087	-0.0285	0.0052	0.3298	-0.974516803	-0.0175	0.018	T	T	5.431029087	-0.974516803	No	T	C	-0.820554629376252	0.4119	0.820554629376252	Yes
20	5	rs11135349	164523472	164465319	164678946	0.000225724	C	A	CTC-340A15.2	0	ncRNA_intronic	2.542	7	9	15	1.184e-09	-6.082395588	-0.0305	0.005	0.02133	2.302091725	0.0399	0.0173	A	A	6.082395588	2.302091725	Yes	C	A	2.520464679207	0.01172	2.520464679207	Yes
21	6	rs6456727	26471155	26342749	30038647	8.02057E-05	T	C	BTN2A1	0	intronic	4.575	3a	4	5	2.021e-09	5.996110121	0.0387	0.0065	0.0004278	3.522312214	0.0766	0.0218	T	T	5.996110121	3.522312214	Yes	C	T	-3.14762981543089	0.001646	3.14762981543089	Yes
22	6	rs17059176	99567864	99537716	99601554	0.00330364	A	C	MIR548AI	4620	intergenic	6.379	7	13	15	2.003e-08	-5.611741933	-0.0327	0.0058	0.1234	-1.54065818	-0.0313	0.0203	A	A	-5.611741933	-1.54065818	Yes	C	A	1.3429134522842	0.1793	-1.3429134522842	Yes
23	7	rs75903747	82730477	82648425	82730477	0.009031066	A	G	PCLO	0	intronic	1974-10-01	7	14	15	2.134e-07	-5.187269329	-0.0427	0.0082	0.05678	1.905000547	0.053	0.0278	A	A	-5.187269329	1.905000547	No	G	A	0.616749448383394	0.5374	-0.616749448383394	Yes
24	8	rs62526892	91669954	91455931	91715028	0.007060382	G	A	TMEM64	0	intronic	8.816	4	5	15	1.14e-06	-4.865790894	-0.0306	0.0063	2.958e-05	4.176675913	0.0885	0.0212	A	A	4.865790894	4.176675913	Yes	A	G	-2.03900027606531	0.04145	2.03900027606531	Yes
25	9	rs7036618	2990717	2935580	2998222	0.005337446	A	C	CARM1P1	0	ncRNA_intronic	0.736	6	14	15	3.916e-08	5.494598639	0.028	0.0051	0.1492	1.442362986	0.0255	0.0177	A	A	5.494598639	1.442362986	Yes	A	C	0.736872317269177	0.4612	0.736872317269177	Yes
26	9	rs958538	11522951	11281724	11771159	0.008359139	T	C	RP11-23D5.1	246636	intergenic	6.736	6	9	15	2.067e-07	5.193208926	0.03	0.0058	0.04857	1.972347068	0.0396	0.0201	T	T	5.193208926	1.972347068	Yes	C	T	-0.879740322840219	0.379	0.879740322840219	Yes
27	9	rs77457816	37067726	37044024	37406391	0.000466853	G	A	RP11-465M18.1	5801	intergenic	1.007	7	5	14	8.223e-09	5.763822289	0.0971	0.0169	0.004534	2.83840228	0.1562	0.055	A	A	-5.763822289	2.83840228	No	A	G	0.954955897972437	0.3396	-0.954955897972437	Yes
28	9	rs7856424	119733595	119699096	119766782	0.003337477	C	T	ASTN2	0	intronic	4.727	3a	5	15	4.662e-08	-5.46374237	-0.0302	0.0055	0.04397	2.014376688	0.0386	0.0192	T	T	5.46374237	2.014376688	Yes	T	C	-0.786798212598328	0.4314	0.786798212598328	Yes
29	10	rs61867293	106563924	106418969	106768514	0.000121878	C	T	SORCS3	0	intronic	8.238	7	5	15	6.946e-10	-6.167313412	-0.0388	0.0063	0.01274	2.49095571	0.0544	0.0218	T	T	6.167313412	2.49095571	Yes	T	C	-1.19343258445671	0.2327	1.19343258445671	Yes
30	11	rs1806153	31850105	31132257	31858991	2.67799E-05	G	T	RCN1	0	intronic	0.026		5	13	7.85e-10	6.147931337	0.0381	0.0062	6.003e-10	6.190352022	0.1309	0.0212	T	T	-6.147931337	6.190352022	No	T	G	-1.84787795714207	0.06462	1.84787795714207	No
31	11	rs174594	61619829	61542006	61624181	0.008606321	A	C	FADS2	0	intronic	2.049		4	5	5.42e-07	-5.010815002	-0.0264	0.0053	0.008131	-2.646581124	-0.0481	0.0182	A	A	-5.010815002	-2.646581124	Yes	A	C	-2.46765849254068	0.0136	-2.46765849254068	Yes
32	12	rs4074723	23947737	23929026	23979791	0.00612725	C	A	SOX5	0	intronic	1.344	6	5	15	9.182e-08	-5.342210382	-0.0271	0.0051	0.07174	-1.800764541	-0.0317	0.0176	A	A	5.342210382	-1.800764541	No	C	A	1.78934047115635	0.07356	1.78934047115635	Yes
33	12	rs35706672	121270376	121189116	121378074	0.00539348	T	C	SPPL3	0	intronic	4.464	7	5	5	1.336e-07	-5.273837794	-0.0264	0.005	0.03049	2.163665899	0.0373	0.0173	T	T	-5.273837794	2.163665899	No	C	T	3.56648609336139	0.0003618	-3.56648609336139	Yes
34	13	rs4143229	44327799	44242514	44385840	0.000972582	A	C	ENOX1	0	intronic	1.283	7	5	15	2.495e-08	-5.573619756	-0.0509	0.0091	0.004249	2.859058813	0.0947	0.0331	A	A	-5.573619756	2.859058813	No	A	C	-0.939059882592393	0.3477	-0.939059882592393	Yes
35	13	rs2093599	53747011	53613990	54056553	3.03234E-07	G	A	LINC01065	21067	intergenic	0.409		5	15	1.678e-12	7.058921356	0.0356	0.005	0.0004845	-3.489182634	-0.0605	0.0174	A	A	-7.058921356	-3.489182634	Yes	G	A	0.391808113121803	0.6952	0.391808113121803	No
36	14	rs1950829	42097937	41969803	42183025	0.001792041	G	A	LRFN5	0	intronic	1.979	7	14	15	1.894e-09	6.006646364	0.0299	0.005	0.5508	0.596561773	0.0104	0.0174	A	A	-6.006646364	0.596561773	No	G	A	-1.95392573993203	0.05071	-1.95392573993203	Yes
37	14	rs12886138	64871010	64686207	64878265	0.000553499	C	T	MTHFD1	0	intronic	4.685	6	4	4	2.203e-10	-6.346478023	-0.0329	0.0052	0.8736	-0.159087419	-0.0028	0.0179	T	T	6.346478023	-0.159087419	No	T	C	1.30146306249017	0.1931	-1.30146306249017	No
38	14	rs2003490	75377555	75108290	75397764	0.002414464	C	A	RPS6KL1	0	intronic	0.235	5	1	5	1.549e-07	5.246637801	0.0267	0.0051	0.001011	3.287447606	0.0579	0.0176	A	A	-5.246637801	3.287447606	No	NA	NA	NA	NA	NA	NA
39	14	rs10149470	104017953	104017953	104018455	0.000533053	G	A	RNU7-160P	1209	intergenic	0.468	2b	1	5	3.275e-08	-5.526061163	-0.0282	0.0051	1.383e-05	-4.346542919	-0.0758	0.0174	A	A	5.526061163	-4.346542919	No	G	A	0.356321246141855	0.7216	0.356321246141855	Yes
40	15	rs6495904	37752901	37581276	37837016	2.80647E-05	T	C	RP11-720L8.1	0	ncRNA_intronic	0.175	7	9	15	6.388e-11	-6.534364964	-0.0343	0.0053	0.02399	-2.257289356	-0.041	0.0182	T	T	-6.534364964	-2.257289356	Yes	T	C	-0.375753715528808	0.7071	-0.375753715528808	Yes
41	16	rs7193263	6315880	6303301	6343315	0.003092308	A	G	RP11-420N3.2:RBFOX1	00:00:00	ncRNA_intronic	0.149	7	9	15	9.886e-09	-5.732673198	-0.0304	0.0053	0.2385	1.178744325	0.022	0.0187	A	A	-5.732673198	1.178744325	No	A	G	-0.52655881306313	0.5985	-0.52655881306313	Yes
42	16	rs7192025	7666391	7657373	7675142	1.16449E-05	G	A	RBFOX1	0	intronic	1979-02-01	7	5	15	2.476e-10	-6.328472482	-0.0326	0.0052	0.0002013	3.717379434	0.0669	0.018	A	A	6.328472482	3.717379434	Yes	A	G	-1.55267833784076	0.1205	1.55267833784076	Yes
43	16	rs7200826	13066833	13021889	13118299	0.007165573	C	T	SHISA9	0	intronic	0.149	7	5	15	3.026e-08	5.539925703	0.0318	0.0057	0.3453	-0.943744946	-0.0187	0.0198	T	T	-5.539925703	-0.943744946	Yes	T	C	0.812334010756789	0.4166	-0.812334010756789	Yes
44	16	rs56887639	13755530	13713926	13794027	0.003581646	A	G	U95743.1	68463	intergenic	2018-01-01	7	9	15	1.955e-07	-5.203566262	-0.029	0.0056	0.003239	-2.944095535	-0.0575	0.0195	A	A	-5.203566262	-2.944095535	Yes	G	A	1.62061608683636	0.1051	-1.62061608683636	Yes
45	17	rs77135925	27495269	27363750	27576962	0.003840038	T	C	MYO18A	0	intronic	18.35	5	5	5	2.242e-08	-5.592208003	-0.0501	0.009	0.1456	1.455250229	0.045	0.0309	T	T	-5.592208003	1.455250229	No	C	T	1.80547745709715	0.071	-1.80547745709715	Yes
46	18	rs2187251	36885807	36866009	36897247	0.009114233	T	C	LINC00669	0	ncRNA_intronic	0.467	3a	5	15	7.948e-08	5.368305141	0.0274	0.0051	0.2002	1.280981967	0.0227	0.0177	T	T	5.368305141	1.280981967	Yes	T	C	0.790218797460764	0.4294	0.790218797460764	Yes
47	18	rs12958048	53101598	53067954	53167520	The build used to determine the base pair position was GRCh37/Hg19	G	A	TCF4	0	intronic	2022-08-02	5	5	15	2.125e-09	5.98795181	0.0319	0.0053	0.03659	-2.090309572	-0.0385	0.0184	A	A	-5.98795181	-2.090309572	Yes	G	A	-1.56110067016898	0.1185	-1.56110067016898	Yes
48	19	rs147745092	33331529	33174613	33465454	0.007532337	T	C	SLC7A9	0	intronic	0.342	5	4	15	4.417e-07	-5.050047595	-0.0981	0.0194	0.007971	2.653295731	0.1926	0.0726	T	T	-5.050047595	2.653295731	No	C	T	0.750755192698905	0.4528	-0.750755192698905	Yes
49	20	rs76410441	40186071	39620847	40269840	0.004012663	A	C	CHD6	0	intronic	0.062	5	4	5	5.016e-07	-5.025699809	-0.0409	0.0081	4.532e-16	8.123427369	0.2307	0.0284	A	A	-5.025699809	8.123427369	No	C	A	-0.27905840962976	0.7802	0.27905840962976	No
50	22	rs5758265	41617897	41408754	41713111	0.000920359	G	A	L3MBTL2	0	intronic	7.608	7	4	4	4.428e-09	5.86735573	0.0328	0.0056	0.06176	1.868014858	0.0364	0.0195	A	A	-5.86735573	1.868014858	No	NA	NA	NA	NA	NA	NA
51	22	rs2267983	50698157	50620508	50700347	0.005232707	C	A	MAPK12	0	intronic	0.813	6	1	5	4.551e-07	-5.044335569	-0.0278	0.0055	0.001236	3.230439638	0.0609	0.0189	A	A	5.044335569	3.230439638	Yes	A	C	0.460161922504544	0.6454	-0.460161922504544	No
The build used to determine the base pair position was GRCh37/Hg19
