# Supplementary material for: Shared genetic loci between depression and cardiometabolic traits
Source: PLoS Genet. 2022 May 13;18(5):e1010161. doi: 10.1371/journal.pgen.1010161 (PMC9170110; doi:10.1371/journal.pgen.1010161)
Supplement: S2 Data — (ZIP) [file pgen.1010161.s055.zip › results_replication_cond/replication/condFDR_DEP_HDL_FINGENN.xlsx]

## Sheet: condFDR_DEP_HDL_FINGENN
locusnum	CHR	LEAD_SNP	LEAD_BP	MinBP	MaxBP	FDR	A1	A2	nearestGene	dist	func	CADD	RDB	minChrState	commonChrState	PVAL_in_DEP	Z_in_DEP	BETA_in_DEP	SE_in_DEP	PVAL_in_HDL	Z_in_HDL	BETA_in_HDL	SE_in_HDL	A1_in_DEP	A1_in_HDL	Z_recalculated_in_DEP	Z_recalculated_in_HDL	ConcordEffect	A1_in_FINNGEN	A2_in_FINNGEN	Z_in_FINNGEN	PVAL_in_FINNGEN	Z_recalculated_in_FINNGEN	ConcordEffect_Replicated
1	1	rs301799	8489302	8431607	8799882	0.000537335	T	C	RERE:RP5-1115A15.1	00:00:00	ncRNA_intronic	0.356	7	2	5	1.085e-08	-5.716876363	-0.0289	0.005	0.01515	2.428773347	0.007621	0.003138	T	C	-5.716876363	-2.428773347	Yes	T	C	-0.761430459562387	0.4464	-0.761430459562387	Yes
2	1	rs3101339	72748669	72512988	72959039	8.33396e-08	C	A	NEGR1	251	upstream	2022-06-15		1	1	2.101e-13	-7.34220707	-0.0383	0.0052	0.0002301	3.683448266	0.01196	0.003246	A	A	7.34220707	-3.683448266	No	C	A	1.99055347024383	0.04653	1.99055347024383	Yes
3	1	rs4261101	90796053	90779266	90804261	0.005170983	G	A	RNU6-695P	76935	intergenic	1983-01-01	7	14	15	5.688e-08	-5.428341898	-0.0281	0.0052	0.09411	-1.674104823	-0.005488	0.003278	A	G	5.428341898	1.674104823	Yes	A	G	-0.525839107535043	0.599	0.525839107535043	Yes
4	1	rs2332571	181625702	181572088	181625702	0.009981323	C	T	CACNA1E	0	intronic	0.179	3a	5	15	6.081e-08	5.416402871	0.0323	0.006	0.3005	-1.035361754	-0.003977	0.003841	T	C	-5.416402871	1.035361754	No	T	C	1.5369726788106	0.1243	-1.5369726788106	Yes
5	2	rs11674333	22517989	22431110	22566548	0.008088186	G	A	AC068490.2	0	ncRNA_intronic	2.283	7	9	15	2.282e-07	5.174763376	0.0258	0.005	0.03663	2.089864203	0.00645	0.003086	A	G	-5.174763376	-2.089864203	Yes	A	G	2.2372500782988	0.02527	-2.2372500782988	Yes
6	2	rs11682175	57987593	57941287	58065936	0.002314776	T	C	CTD-2026C7.1	0	ncRNA_intronic	0.995	3a	1	15	1.171e-08	-5.70389533	-0.0285	0.005	0.1483	-1.445562326	-0.004449	0.003078	T	T	-5.70389533	1.445562326	No	C	T	1.57178681650986	0.116	-1.57178681650986	Yes
7	2	rs76485002	127342267	127342267	127342267	0.001841799	A	G	YWHAZP2	26527	intergenic	0.243	7	9	15	1.613e-09	6.032642496	0.1087	0.018	0.8213	0.225873255	0.002502	0.01108	A	A	6.032642496	-0.225873255	No	G	A	0.866894166636438	0.386	-0.866894166636438	No
8	3	rs7430565	158107180	157829953	158284861	0.001664201	A	G	RSRC1	0	intronic	0.492	6	5	15	1.525e-09	-6.041698751	-0.0305	0.005	0.7503	-0.318243814	-0.001031	0.003238	A	G	-6.041698751	0.318243814	No	A	G	-0.982405739256725	0.3259	-0.982405739256725	Yes
9	4	rs6448555	27969497	27966301	28098156	0.009497933	A	G	AC007106.1	0	ncRNA_exonic	2.066	6	9	15	4.358e-06	-4.593534946	-0.0263	0.0057	5.501e-05	-4.033252992	-0.01569	0.003891	A	G	-4.593534946	4.033252992	No	A	G	0.527134773908525	0.5981	0.527134773908525	No
10	4	rs34374074	42047784	41901831	42187640	0.003134957	C	A	SLC30A9	0	intronic	4.967	6	5	5	3.532e-09	-5.904741559	-0.0371	0.0063	0.8294	-0.215471154	-0.0008201	0.003806	A	A	5.904741559	0.215471154	Yes	C	A	1.84594632072828	0.0649	1.84594632072828	Yes
11	5	rs10044618	87781168	87437079	88102281	2.78405e-06	C	T	CTC-498M16.4	0	ncRNA_intronic	2.307	7	2	15	3.101e-12	6.973069196	0.0352	0.0051	0.05688	-1.904231815	-0.006226	0.003269	T	C	-6.973069196	1.904231815	No	T	C	-1.04526610193282	0.2959	1.04526610193282	No
12	5	rs12658032	103904226	103723455	104082179	0.00233587	G	A	RP11-6N13.1	0	ncRNA_intronic	4.238	7	9	15	4.401e-09	5.868370101	0.0309	0.0053	0.4278	0.792961936	0.002609	0.00329	A	A	-5.868370101	-0.792961936	Yes	G	A	-3.24030955739829	0.001194	-3.24030955739829	Yes
13	5	rs11135349	164523472	164467717	164678946	0.000958429	C	A	CTC-340A15.2	0	ncRNA_intronic	2.542	7	9	15	1.184e-09	-6.082395588	-0.0305	0.005	0.4395	-0.773037817	-0.002402	0.003106	A	A	6.082395588	0.773037817	Yes	C	A	2.520464679207	0.01172	2.520464679207	Yes
14	6	rs6456727	26471155	26376832	31058340	0.00164414	T	C	BTN2A1	0	intronic	4.575	3a	4	5	2.021e-09	5.996110121	0.0387	0.0065	0.5576	0.586410038	0.002319	0.003954	T	T	5.996110121	-0.586410038	No	C	T	-3.14762981543089	0.001646	3.14762981543089	Yes
15	6	rs2388840	99598756	99533281	99601886	0.005104675	A	G	BDH2P1	23863	intergenic	16.83	7	7	15	3.331e-07	-5.103686455	-0.0258	0.0051	0.008926	-2.614875443	-0.008317	0.003181	A	G	-5.103686455	2.614875443	No	A	G	-1.6910356188304	0.09083	-1.6910356188304	Yes
16	7	rs10950398	12264871	12233848	12285140	0.006332535	G	A	TMEM106B	0	intronic	2.589	6	4	5	2.549e-06	4.704170634	0.0242	0.0052	1.09e-07	5.311042341	0.01655	0.003117	A	G	-4.704170634	-5.311042341	Yes	A	G	1.55142444846713	0.1208	-1.55142444846713	Yes
17	8	rs6999559	61700410	61591074	61782304	0.000847427	G	A	CHD7	0	intronic	0.618	6	4	5	2.02e-07	5.197487609	0.0305	0.0059	3.815e-05	4.118407285	0.01507	0.003658	A	A	-5.197487609	-4.118407285	Yes	NA	NA	NA	NA	NA	NA
18	9	rs77457816	37067726	37044024	37306628	0.004301617	G	A	RP11-465M18.1	5801	intergenic	1.007	7	5	14	8.223e-09	5.763822289	0.0971	0.0169	0.5868	0.543479067	0.007055	0.01298	A	G	-5.763822289	-0.543479067	Yes	A	G	0.954955897972437	0.3396	-0.954955897972437	Yes
19	9	rs2536951	126646519	126452936	126714308	0.000838118	A	G	DENND1A	0	intronic	9.168		5	15	8.89e-08	-5.348064065	-0.0308	0.0058	0.001816	3.118782436	0.01217	0.003904	A	A	-5.348064065	-3.118782436	Yes	G	A	0.31060621744516	0.7561	-0.31060621744516	Yes
20	10	rs61867293	106563924	106473048	106768514	7.68547e-05	C	T	SORCS3	0	intronic	8.238	7	5	15	6.946e-10	-6.167313412	-0.0388	0.0063	0.02083	-2.311051689	-0.009091	0.003933	T	C	6.167313412	2.311051689	Yes	T	C	-1.19343258445671	0.2327	1.19343258445671	Yes
21	11	rs1806153	31850105	31810298	31858991	0.00071497	G	T	RCN1	0	intronic	0.026		5	13	7.85e-10	6.147931337	0.0381	0.0062	0.4397	-0.77269991	-0.00284	0.003676	T	G	-6.147931337	0.77269991	No	T	G	-1.84787795714207	0.06462	1.84787795714207	No
22	11	rs174594	61619829	61542006	61624181	0.00188701	A	C	FADS2	0	intronic	2.049		4	5	5.42e-07	-5.010815002	-0.0264	0.0053	2.951e-22	-9.702188431	-0.03111	0.003206	A	C	-5.010815002	9.702188431	No	A	C	-2.46765849254068	0.0136	-2.46765849254068	Yes
23	12	rs4074723	23947737	23929026	23979791	0.007729391	C	A	SOX5	0	intronic	1.344	6	5	15	9.182e-08	-5.342210382	-0.0271	0.0051	0.1093	1.601347382	0.005052	0.003155	A	A	5.342210382	-1.601347382	No	C	A	1.78934047115635	0.07356	1.78934047115635	Yes
24	12	rs77741769	121363835	121189116	121378566	0.000598933	C	T	RPL12P33	8795	intergenic	5.073	3a	1	15	2.579e-08	5.567851138	0.0293	0.0053	0.005944	-2.75085471	-0.009276	0.003372	T	C	-5.567851138	2.75085471	No	T	C	2.8465196589913	0.00442	-2.8465196589913	Yes
25	13	rs4143229	44327799	44242514	44385840	0.002595803	A	C	ENOX1	0	intronic	1.283	7	5	15	2.495e-08	-5.573619756	-0.0509	0.0091	0.07553	-1.777232465	-0.01031	0.005799	A	C	-5.573619756	1.777232465	No	A	C	-0.939059882592393	0.3477	-0.939059882592393	Yes
26	13	rs2806982	53675070	53616557	54053513	1.21668e-05	A	G	LINC01065	45603	intergenic	0.385	3a	7	15	1.255e-13	-7.410842034	-0.0386	0.0052	0.3554	-0.924165798	-0.00303	0.003278	A	G	-7.410842034	0.924165798	No	A	G	0.205732333893164	0.837	0.205732333893164	No
27	14	rs4904738	42179732	41940872	42183025	0.001371273	T	C	LRFN5	0	intronic	3.464	7	9	15	3.113e-09	-5.925525643	-0.0299	0.0051	0.2729	1.096408605	0.003483	0.003177	T	T	-5.925525643	-1.096408605	Yes	C	T	1.0242864417176	0.3057	-1.0242864417176	Yes
28	14	rs12886138	64871010	64686207	64878265	0.000111075	C	T	MTHFD1	0	intronic	4.685	6	4	4	2.203e-10	-6.346478023	-0.0329	0.0052	0.1261	1.529663673	0.005047	0.0033	T	C	6.346478023	-1.529663673	No	T	C	1.30146306249017	0.1931	-1.30146306249017	No
29	14	rs2003490	75377555	75108290	75397764	0.004892494	C	A	RPS6KL1	0	intronic	0.235	5	1	5	1.549e-07	5.246637801	0.0267	0.0051	0.02362	2.263254587	0.007134	0.003152	A	C	-5.246637801	-2.263254587	Yes	NA	NA	NA	NA	NA	NA
30	15	rs632123	37661668	37581276	37912898	4.12895e-05	T	C	RP11-720L8.1	0	ncRNA_intronic	2022-07-04	6	9	15	3.22e-11	-6.636141842	-0.0342	0.0052	0.2559	1.136135165	0.003783	0.00333	T	T	-6.636141842	-1.136135165	Yes	C	T	-0.250371587383825	0.8023	0.250371587383825	No
31	16	rs8063603	6310645	6303301	6343315	0.004556737	A	G	RP11-420N3.2:RBFOX1	00:00:00	ncRNA_intronic	0.315	6	9	15	7.147e-09	-5.787433421	-0.0308	0.0053	0.736	0.337155077	0.001162	0.003445	A	G	-5.787433421	-0.337155077	Yes	A	G	-0.473439015707401	0.6359	-0.473439015707401	Yes
32	16	rs7192025	7666391	7657373	7675142	1.29544e-05	G	A	RBFOX1	0	intronic	1979-02-01	7	5	15	2.476e-10	-6.328472482	-0.0326	0.0052	0.005291	2.788761582	0.00914	0.003277	A	G	6.328472482	-2.788761582	No	A	G	-1.55267833784076	0.1205	1.55267833784076	Yes
33	16	rs7200826	13066833	13021889	13118299	0.009297218	C	T	SHISA9	0	intronic	0.149	7	5	15	3.026e-08	5.539925703	0.0318	0.0057	0.5709	0.56672652	0.002031	0.003583	T	C	-5.539925703	-0.56672652	Yes	T	C	0.812334010756789	0.4166	-0.812334010756789	Yes
34	16	rs7192848	72206955	72156842	72230694	0.007401549	A	G	PMFBP1	0	intronic	1939-10-01	7	5	15	9.48e-07	-4.902136343	-0.0247	0.005	0.003974	-2.880218225	-0.009232	0.003205	A	A	-4.902136343	2.880218225	No	G	A	2.7935063830046	0.005214	-2.7935063830046	Yes
35	17	rs17727765	27576962	27368639	27576962	0.007300907	T	C	CRYBA1	0	intronic	5.848	5	5	5	3.429e-08	-5.517989456	-0.0505	0.0092	0.3223	0.989742492	0.0068	0.00687	T	T	-5.517989456	-0.989742492	Yes	C	T	1.47840278657588	0.1393	-1.47840278657588	Yes
36	18	rs11663393	50614732	50555931	50807090	0.002489184	G	A	DCC	0	intronic	0.708	6	15	15	3.411e-07	5.099195562	0.0262	0.0051	0.001956	3.09683305	0.009647	0.003115	A	G	-5.099195562	-3.09683305	Yes	A	G	1.57092530483431	0.1162	-1.57092530483431	Yes
37	18	rs12958048	53101598	53067954	53125364	0.001899484	G	A	TCF4	0	intronic	2022-08-02	5	5	15	2.125e-09	5.98795181	0.0319	0.0053	0.6542	-0.44793515	-0.001472	0.003287	A	A	-5.98795181	0.44793515	No	G	A	-1.56110067016898	0.1185	-1.56110067016898	Yes
38	22	rs5758265	41617897	41408754	41713111	0.000159379	G	A	L3MBTL2	0	intronic	7.608	7	4	4	4.428e-09	5.86735573	0.0328	0.0056	0.006565	2.71814027	0.009409	0.003461	A	G	-5.86735573	-2.71814027	Yes	NA	NA	NA	NA	NA	NA
39	22	rs7288411	42815358	42777621	42866427	0.00372139	G	A	NFAM1	0	intronic	13.22	4	2	15	8.139e-07	4.932004599	0.0257	0.0052	0.00108	3.26881209	0.01072	0.003281	A	G	-4.932004599	-3.26881209	Yes	A	G	0.930523698142034	0.3521	-0.930523698142034	Yes
The build used to determine the base pair position was GRCh37/Hg19
