# Supplementary material for: Shared genetic loci between depression and cardiometabolic traits
Source: PLoS Genet. 2022 May 13;18(5):e1010161. doi: 10.1371/journal.pgen.1010161 (PMC9170110; doi:10.1371/journal.pgen.1010161)
Supplement: S2 Data — (ZIP) [file pgen.1010161.s055.zip › results_replication_cond/replication/condFDR_DEP_LDL_FINGENN.xlsx]

## Sheet: condFDR_DEP_LDL_FINGENN
locusnum	CHR	LEAD_SNP	LEAD_BP	MinBP	MaxBP	FDR	A1	A2	nearestGene	dist	func	CADD	RDB	minChrState	commonChrState	PVAL_in_DEP	Z_in_DEP	BETA_in_DEP	SE_in_DEP	PVAL_in_LDL	Z_in_LDL	BETA_in_LDL	SE_in_LDL	A1_in_DEP	A1_in_LDL	Z_recalculated_in_DEP	Z_recalculated_in_LDL	ConcordEffect	A1_in_FINNGEN	A2_in_FINNGEN	Z_in_FINNGEN	PVAL_in_FINNGEN	Z_recalculated_in_FINNGEN	ConcordEffect_Replicated
1	1	rs301799	8489302	8431607	8799882	0.000483139	T	C	RERE:RP5-1115A15.1	00:00:00	ncRNA_intronic	0.356	7	2	5	1.085e-08	-5.716876363	-0.0289	0.005	0.01415	2.453432737	0.007622	0.003107	T	C	-5.716876363	-2.453432737	Yes	T	C	-0.761430459562387	0.4464	-0.761430459562387	Yes
2	1	rs7543975	23381116	23294136	23551623	0.002440809	G	A	KDM1A:RP1-184J9.2	00:00:00	ncRNA_intronic	3.547	7	4	4	7.14e-07	-4.957516446	-0.0275	0.0055	0.0001273	-3.831624361	-0.01323	0.003453	A	G	4.957516446	3.831624361	Yes	A	G	1.01543188593801	0.3099	-1.01543188593801	No
3	1	rs11209952	72837500	72512988	72959039	1.34909e-05	T	C	RPL31P12	69987	intergenic	3.115	4	5	15	9.309e-14	7.450354152	0.0385	0.0052	0.4191	-0.80798364	-0.002665	0.003298	T	C	7.450354152	0.80798364	Yes	T	C	2.05137953948744	0.04023	2.05137953948744	Yes
4	1	rs4571923	73736562	73275828	74077588	1.21437e-05	A	G	RP4-598G3.1	35290	intergenic	0.81	7	9	15	3.8e-10	6.262029101	0.0314	0.005	0.004065	-2.873073136	-0.009157	0.003187	A	G	6.262029101	2.873073136	Yes	A	G	0.0966554750085676	0.923	0.0966554750085676	Yes
5	2	rs11682175	57987593	57943567	58065936	0.004477793	T	C	CTD-2026C7.1	0	ncRNA_intronic	0.995	3a	1	15	1.171e-08	-5.70389533	-0.0285	0.005	0.4676	0.726389543	0.002214	0.003048	T	T	-5.70389533	-0.726389543	Yes	C	T	1.57178681650986	0.116	-1.57178681650986	Yes
6	2	rs76485002	127342267	127342267	127342267	0.000342402	A	G	YWHAZP2	26527	intergenic	0.243	7	9	15	1.613e-09	6.032642496	0.1087	0.018	0.07853	-1.759279776	-0.01929	0.01096	A	A	6.032642496	1.759279776	Yes	G	A	0.866894166636438	0.386	-0.866894166636438	No
7	2	rs7566887	160663678	160570033	160667744	0.004672191	C	T	LY75:LY75-CD302	00:00:00	intronic	8.017	5	4	15	3.178e-07	-5.112573067	-0.0299	0.0058	0.008075	-2.648917672	-0.009583	0.003617	T	T	5.112573067	2.648917672	Yes	C	T	1.56194901618812	0.1183	1.56194901618812	Yes
8	2	rs6434928	198304577	198146381	198942568	0.004358721	A	G	SF3B1	4761	intergenic	0.838	7	5	15	1.378e-06	-4.82816052	-0.0258	0.0053	0.0008437	-3.338045278	-0.04344	0.01301	A	G	-4.82816052	3.338045278	No	A	G	-1.37381217627545	0.1695	-1.37381217627545	Yes
9	3	rs12631196	158171455	157829953	158352440	4.33636e-05	G	A	RSRC1	0	intronic	4.958	7	5	15	1.926e-09	6.003928114	0.0305	0.0051	0.003348	2.933836982	0.009407	0.003206	A	A	-6.003928114	-2.933836982	Yes	G	A	-0.962696208505173	0.3357	-0.962696208505173	Yes
10	4	rs16854051	42123892	41882601	42187640	0.000317056	C	T	BEND4	0	intronic	0.06	7	4	15	1.125e-08	-5.710718797	-0.0353	0.0062	0.007046	-2.694662311	-0.01091	0.004049	T	C	5.710718797	2.694662311	Yes	T	C	-1.14140842579498	0.2537	1.14140842579498	Yes
11	5	rs10044618	87781168	87513722	88102281	2.08359e-05	C	T	CTC-498M16.4	0	ncRNA_intronic	2.307	7	2	15	3.101e-12	6.973069196	0.0352	0.0051	0.6812	-0.410826173	-0.001329	0.003237	T	C	-6.973069196	0.410826173	No	T	C	-1.04526610193282	0.2959	1.04526610193282	No
12	5	rs12658032	103904226	103723455	104082179	0.002356603	G	A	RP11-6N13.1	0	ncRNA_intronic	4.238	7	9	15	4.401e-09	5.868370101	0.0309	0.0053	0.4676	0.726389543	0.002366	0.003257	A	A	-5.868370101	-0.726389543	Yes	G	A	-3.24030955739829	0.001194	-3.24030955739829	Yes
13	5	rs11135349	164523472	164467717	164678946	0.000863632	C	A	CTC-340A15.2	0	ncRNA_intronic	2.542	7	9	15	1.184e-09	-6.082395588	-0.0305	0.005	0.4072	0.828831078	0.00255	0.003076	A	A	6.082395588	-0.828831078	No	C	A	2.520464679207	0.01172	2.520464679207	Yes
14	6	rs149543464	30400763	26467182	31462135	0.000417667	G	A	MICC	13666	intergenic	0.823	7	14	14	8.357e-08	-5.359245994	-0.0439	0.0082	0.0005164	3.472102047	0.01681	0.004841	A	G	5.359245994	-3.472102047	No	A	G	-1.38255941698655	0.1668	1.38255941698655	Yes
15	6	rs2388840	99598756	99533281	99601886	0.00407736	A	G	BDH2P1	23863	intergenic	16.83	7	7	15	3.331e-07	-5.103686455	-0.0258	0.0051	0.005873	2.754788982	0.008679	0.00315	A	G	-5.103686455	-2.754788982	Yes	A	G	-1.6910356188304	0.09083	-1.6910356188304	Yes
16	6	rs7771570	101339400	101046360	101502304	0.003893211	T	C	RP3-467N11.2	1185	intergenic	2.409	4	5	15	5.625e-07	-5.003666629	-0.025	0.005	0.002592	-3.012389246	-0.00932	0.003094	T	C	-5.003666629	3.012389246	No	T	C	-1.49505533998484	0.1349	-1.49505533998484	Yes
17	8	rs6471082	91463537	91455931	91650997	0.00521677	G	T	LINC00534	0	ncRNA_intronic	0.294	6	7	15	1.512e-07	-5.251092161	-0.0274	0.0052	0.02653	2.218364347	0.0072	0.003245	T	G	5.251092161	-2.218364347	No	T	G	-1.55309684393976	0.1204	1.55309684393976	Yes
18	9	rs4741790	2977388	2935580	2998222	0.006691449	A	G	CARM1P1	0	ncRNA_intronic	1.634	7	9	15	6.465e-08	5.405438587	0.0277	0.0051	0.1302	1.513313678	0.004772	0.003154	A	G	5.405438587	-1.513313678	No	A	G	0.589687764064492	0.5554	0.589687764064492	Yes
19	9	rs77457816	37067726	37044024	37306628	0.003791722	G	A	RP11-465M18.1	5801	intergenic	1.007	7	5	14	8.223e-09	5.763822289	0.0971	0.0169	0.5156	-0.650142777	-0.008364	0.01286	A	G	-5.763822289	0.650142777	No	A	G	0.954955897972437	0.3396	-0.954955897972437	Yes
20	10	rs61867293	106563924	106418969	106768514	2.6048e-05	C	T	SORCS3	0	intronic	8.238	7	5	15	6.946e-10	-6.167313412	-0.0388	0.0063	0.005647	2.767604144	0.01078	0.003894	T	C	6.167313412	-2.767604144	No	T	C	-1.19343258445671	0.2327	1.19343258445671	Yes
21	11	rs1806153	31850105	31132257	31858991	0.000517839	G	T	RCN1	0	intronic	0.026		5	13	7.85e-10	6.147931337	0.0381	0.0062	0.3024	1.031300338	0.003754	0.00364	T	G	-6.147931337	-1.031300338	Yes	T	G	-1.84787795714207	0.06462	1.84787795714207	No
22	11	rs174594	61619829	61542006	61624181	0.001958791	A	C	FADS2	0	intronic	2.049		4	5	5.42e-07	-5.010815002	-0.0264	0.0053	4.058e-16	-8.136818609	-0.02583	0.003175	A	C	-5.010815002	8.136818609	No	A	C	-2.46765849254068	0.0136	-2.46765849254068	Yes
23	12	rs77741769	121363835	121187557	121378596	0.000152305	C	T	RPL12P33	8795	intergenic	5.073	3a	1	15	2.579e-08	5.567851138	0.0293	0.0053	1.145e-10	-6.446450485	-0.02152	0.003338	T	C	-5.567851138	6.446450485	No	T	C	2.8465196589913	0.00442	-2.8465196589913	Yes
24	13	rs4143229	44327799	44242514	44385840	0.008530028	A	C	ENOX1	0	intronic	1.283	7	5	15	2.495e-08	-5.573619756	-0.0509	0.0091	0.6363	-0.47287831	-0.002715	0.00574	A	C	-5.573619756	0.47287831	No	A	C	-0.939059882592393	0.3477	-0.939059882592393	Yes
25	13	rs2806982	53675070	53613990	54049489	2.71076e-06	A	G	LINC01065	45603	intergenic	0.385	3a	7	15	1.255e-13	-7.410842034	-0.0386	0.0052	0.06722	-1.830200253	-0.00594	0.003246	A	G	-7.410842034	1.830200253	No	A	G	0.205732333893164	0.837	0.205732333893164	No
26	14	rs4904738	42179732	41940872	42183025	0.000292573	T	C	LRFN5	0	intronic	3.464	7	9	15	3.113e-09	-5.925525643	-0.0299	0.0051	0.02956	-2.175936621	-0.006843	0.003145	T	T	-5.925525643	2.175936621	No	C	T	1.0242864417176	0.3057	-1.0242864417176	Yes
27	14	rs12886138	64871010	64686207	64878265	5.75568e-05	C	T	MTHFD1	0	intronic	4.685	6	4	4	2.203e-10	-6.346478023	-0.0329	0.0052	0.05949	-1.884554575	-0.006157	0.003267	T	C	6.346478023	1.884554575	Yes	T	C	1.30146306249017	0.1931	-1.30146306249017	No
28	14	rs2003490	75377555	75186010	75397764	0.008778485	C	A	RPS6KL1	0	intronic	0.235	5	1	5	1.549e-07	5.246637801	0.0267	0.0051	0.06903	1.818223367	0.005675	0.003121	A	C	-5.246637801	-1.818223367	Yes	NA	NA	NA	NA	NA	NA
29	15	rs834629	37678862	37581276	37854994	2.02722e-05	T	C	RP11-720L8.1	0	ncRNA_intronic	3.976	6	15	15	2.938e-11	-6.649645392	-0.0343	0.0052	0.1278	-1.522834964	-0.005128	0.003367	T	T	-6.649645392	1.522834964	No	C	T	-0.24365245381018	0.8075	0.24365245381018	No
30	16	rs8063603	6310645	6303301	6343315	0.001782056	A	G	RP11-420N3.2:RBFOX1	00:00:00	ncRNA_intronic	0.315	6	9	15	7.147e-09	-5.787433421	-0.0308	0.0053	0.1798	1.341371087	0.004575	0.003411	A	G	-5.787433421	-1.341371087	Yes	A	G	-0.473439015707401	0.6359	-0.473439015707401	Yes
31	16	rs9925434	7666407	7657673	7675142	7.45654e-05	A	C	RBFOX1	0	intronic	1.831	6	5	15	2.264e-10	6.342272768	0.0328	0.0052	0.0809	-1.745487767	-0.005665	0.003246	A	A	6.342272768	1.745487767	Yes	C	A	-1.54560497074277	0.1222	1.54560497074277	Yes
32	16	rs7200826	13066833	13021889	13118299	0.004930342	C	T	SHISA9	0	intronic	0.149	7	5	15	3.026e-08	5.539925703	0.0318	0.0057	0.1902	-1.30998769	-0.004647	0.003548	T	C	-5.539925703	1.30998769	No	T	C	0.812334010756789	0.4166	-0.812334010756789	Yes
33	16	rs3812984	72207797	72052007	72248130	0.004076782	T	C	PMFBP1	0	intronic	6.412		5	15	1.38e-06	4.827871628	0.0242	0.005	2.249e-07	-5.177482527	-0.01635	0.003158	T	C	4.827871628	5.177482527	Yes	T	C	3.00601033599611	0.002647	3.00601033599611	Yes
34	17	rs75581564	27363750	27360504	27576962	0.003110086	G	A	PIPOX	0	intergenic	4.995	3a	5	14	3.175e-08	5.531502134	0.0435	0.0079	0.07853	-1.759279776	-0.008801	0.005003	A	G	-5.531502134	1.759279776	No	A	G	1.05790227041618	0.2901	-1.05790227041618	Yes
35	18	rs12958048	53101598	53067954	53125364	0.001028057	G	A	TCF4	0	intronic	2022-08-02	5	5	15	2.125e-09	5.98795181	0.0319	0.0053	0.2876	1.063401308	0.00346	0.003254	A	A	-5.98795181	-1.063401308	Yes	G	A	-1.56110067016898	0.1185	-1.56110067016898	Yes
36	20	rs6072299	39806772	39620847	40269840	0.003915395	A	G	PLCG1	0	intronic	8.318	4	2	5	1.306e-06	-4.838838673	-0.0325	0.0067	0.0004449	-3.511909184	-0.01435	0.004086	A	A	-4.838838673	3.511909184	No	G	A	-0.473999869899811	0.6355	0.473999869899811	No
37	22	rs5758265	41617897	41408754	42216326	3.19402e-05	G	A	L3MBTL2	0	intronic	7.608	7	4	4	4.428e-09	5.86735573	0.0328	0.0056	0.0002856	3.62802284	0.01244	0.003428	A	G	-5.86735573	-3.62802284	Yes	NA	NA	NA	NA	NA	NA
38	22	rs73187272	50667565	50620508	50679436	0.003188136	G	A	TUBGCP6	0	intronic	0.191	5	4	4	5.473e-07	-5.008942218	-0.0366	0.0073	0.001844	-3.114271058	-0.01402	0.004503	A	G	5.008942218	3.114271058	Yes	A	G	0.254900435364808	0.7988	-0.254900435364808	No
The build used to determine the base pair position was GRCh37/Hg19
