# Supplementary material for: Shared genetic loci between depression and cardiometabolic traits
Source: PLoS Genet. 2022 May 13;18(5):e1010161. doi: 10.1371/journal.pgen.1010161 (PMC9170110; doi:10.1371/journal.pgen.1010161)
Supplement: S2 Data — (ZIP) [file pgen.1010161.s055.zip › results_replication_cond/replication/condFDR_DEP_SBP_FINGENN.xlsx]

## Sheet: condFDR_DEP_SBP_FINGENN
locusnum	CHR	LEAD_SNP	LEAD_BP	MinBP	MaxBP	FDR	A1	A2	nearestGene	dist	func	CADD	RDB	minChrState	commonChrState	PVAL_in_DEP	Z_in_DEP	BETA_in_DEP	SE_in_DEP	PVAL_in_SBP	Z_in_SBP	BETA_in_SBP	SE_in_SBP	A1_in_DEP	A1_in_SBP	Z_recalculated_in_DEP	Z_recalculated_in_SBP	ConcordEffect	A1_in_FINNGEN	A2_in_FINNGEN	Z_in_FINNGEN	PVAL_in_FINNGEN	Z_recalculated_in_FINNGEN	ConcordEffect_Replicated
1	1	rs159963	8504421	8431607	8799882	0.000233695	A	C	RERE	0	intronic	15.44	6	4	5	9.519e-09	-5.739084	-0.0292	0.0051	1.183e-07	5.296103195	0.1634	0.0309	A	A	-5.739084	5.296103195	No	A	C	-0.666330303925602	0.5052	-0.666330303925602	Yes
2	1	rs3101337	72751134	72512988	72959039	2.03847e-06	T	C	NEGR1	2716	intergenic	9.581		1	15	4.278e-14	7.552250697	0.0391	0.0052	0.0291	-2.182129182	-0.0675	0.031	T	T	7.552250697	-2.182129182	No	T	C	1.99337864938625	0.04622	1.99337864938625	Yes
3	1	rs12129573	73768366	73275828	73991792	2.32993e-05	C	A	RP4-598G3.1	3486	intergenic	5.324	7	9	15	8.74e-11	6.487279696	0.0335	0.0052	0.006468	2.723061582	0.0858	0.0315	A	A	-6.487279696	2.723061582	No	A	C	0.827947910904994	0.4077	-0.827947910904994	Yes
4	1	rs4261101	90796053	90779266	90804261	0.005822636	G	A	RNU6-695P	76935	intergenic	1983-01-01	7	14	15	5.688e-08	-5.428341898	-0.0281	0.0052	0.06769	-1.827064979	-0.0572	0.0313	A	A	5.428341898	-1.827064979	No	A	G	-0.525839107535043	0.599	0.525839107535043	Yes
5	1	rs10913112	175913828	175902660	176406835	0.008517892	C	T	RFWD2	138	downstream	0.389	5	4	5	2.915e-08	-5.546466768	-0.029	0.0052	0.3925	-0.855092394	-0.0273	0.0319	T	T	5.546466768	-0.855092394	No	T	C	-0.696525170139917	0.4861	0.696525170139917	Yes
6	1	rs2332571	181625702	181572088	181625702	0.00482558	C	T	CACNA1E	0	intronic	0.179	3a	5	15	6.081e-08	5.416402871	0.0323	0.006	0.0366	-2.090198191	-0.0754	0.0361	T	T	-5.416402871	-2.090198191	Yes	T	C	1.5369726788106	0.1243	-1.5369726788106	Yes
7	1	rs35468088	212277523	212162023	212277523	0.00763078	A	G	DTL	0	UTR3	0.807	6	4	15	2.738e-07	-5.140642895	-0.071	0.0138	0.008284	-2.640270002	-0.2166	0.082	A	A	-5.140642895	-2.640270002	Yes	G	A	-0.0333443339752143	0.9734	0.0333443339752143	No
8	2	rs11682175	57987593	57943567	58065936	0.001479332	T	C	CTD-2026C7.1	0	ncRNA_intronic	0.995	3a	1	15	1.171e-08	-5.70389533	-0.0285	0.005	0.02502	2.241093796	0.068	0.0303	T	T	-5.70389533	2.241093796	No	C	T	1.57178681650986	0.116	-1.57178681650986	Yes
9	2	rs76485002	127342267	126989969	127342267	0.00060707	A	G	YWHAZP2	26527	intergenic	0.243	7	9	15	1.613e-09	6.032642496	0.1087	0.018	0.07004	-1.811651901	-0.1769	0.0977	A	A	6.032642496	-1.811651901	No	G	A	0.866894166636438	0.386	-0.866894166636438	No
10	3	rs12631196	158171455	157829953	158352440	7.97669e-05	G	A	RSRC1	0	intronic	4.958	7	5	15	1.926e-09	6.003928114	0.0305	0.0051	0.0002311	-3.68234321	-0.1129	0.0307	A	A	-6.003928114	-3.68234321	Yes	G	A	-0.962696208505173	0.3357	-0.962696208505173	Yes
11	4	rs16854051	42123892	41977902	42161491	0.007849515	C	T	BEND4	0	intronic	0.06	7	4	15	1.125e-08	-5.710718797	-0.0353	0.0062	0.9474	0.065972148	0.0025	0.0376	T	T	5.710718797	0.065972148	Yes	T	C	-1.14140842579498	0.2537	1.14140842579498	Yes
12	4	rs113844398	175362346	175349867	175362346	0.009422171	A	G	MIR4276	17330	intergenic	0.214	6	5	15	3.966e-08	-5.492359072	-0.082	0.0149	0.3395	0.955153652	0.0776	0.0812	A	A	-5.492359072	0.955153652	No	G	A	1.7653795378901	0.0775	-1.7653795378901	Yes
13	5	rs10044618	87781168	87437079	88102281	1.48788e-05	C	T	CTC-498M16.4	0	ncRNA_intronic	2.307	7	2	15	3.101e-12	6.973069196	0.0352	0.0051	0.4091	-0.825478472	-0.0253	0.0306	T	T	-6.973069196	-0.825478472	Yes	T	C	-1.04526610193282	0.2959	1.04526610193282	No
14	5	rs12658032	103904226	103671867	104082179	0.000125638	G	A	RP11-6N13.1	0	ncRNA_intronic	4.238	7	9	15	4.401e-09	5.868370101	0.0309	0.0053	7.377e-06	-4.482510534	-0.1432	0.0319	A	A	-5.868370101	-4.482510534	Yes	G	A	-3.24030955739829	0.001194	-3.24030955739829	Yes
15	5	rs11135349	164523472	164465319	164678946	4.25322e-05	C	A	CTC-340A15.2	0	ncRNA_intronic	2.542	7	9	15	1.184e-09	-6.082395588	-0.0305	0.005	0.0001085	3.870752293	0.1169	0.0302	A	A	6.082395588	3.870752293	Yes	C	A	2.520464679207	0.01172	2.520464679207	Yes
16	5	rs4869056	166992078	166985224	167055936	0.004470557	A	G	TENM2	0	intronic	2.945	6	5	15	1.443e-07	-5.259688039	-0.0271	0.0052	0.00511	2.800016466	0.0874	0.0312	A	A	-5.259688039	2.800016466	No	A	G	-0.441432386907708	0.6589	-0.441432386907708	Yes
17	6	rs6456727	26471155	26342749	26893329	7.17442e-05	T	C	BTN2A1	0	intronic	4.575	3a	4	5	2.021e-09	5.996110121	0.0387	0.0065	0.0001474	-3.795409429	-0.1441	0.038	T	T	5.996110121	-3.795409429	No	C	T	-3.14762981543089	0.001646	3.14762981543089	Yes
18	8	rs6471082	91463537	91455931	91715028	0.00410986	G	T	LINC00534	0	ncRNA_intronic	0.294	6	7	15	1.512e-07	-5.251092161	-0.0274	0.0052	0.00333	2.935509886	0.0928	0.0316	T	T	5.251092161	2.935509886	Yes	T	G	-1.55309684393976	0.1204	1.55309684393976	Yes
19	9	rs7036618	2990717	2935580	2998222	0.005558119	A	C	CARM1P1	0	ncRNA_intronic	0.736	6	14	15	3.916e-08	5.494598639	0.028	0.0051	0.1044	1.623886661	0.0498	0.0306	A	A	5.494598639	1.623886661	Yes	A	C	0.736872317269177	0.4612	0.736872317269177	Yes
20	9	rs77457816	37067726	37044024	37406391	0.002484276	G	A	RP11-465M18.1	5801	intergenic	1.007	7	5	14	8.223e-09	5.763822289	0.0971	0.0169	0.1421	1.468015547	0.1414	0.0963	A	A	-5.763822289	1.468015547	No	A	G	0.954955897972437	0.3396	-0.954955897972437	Yes
21	9	rs7856424	119733595	119699096	119766782	0.009342524	C	T	ASTN2	0	intronic	4.727	3a	5	15	4.662e-08	-5.46374237	-0.0302	0.0055	0.2728	1.096637243	0.0364	0.0332	T	T	5.46374237	1.096637243	Yes	T	C	-0.786798212598328	0.4314	0.786798212598328	Yes
22	10	rs17747401	76400164	76059068	76449813	0.007623898	C	T	ADK	0	intronic	16.27	4	5	15	1.13e-06	-4.867532943	-0.0252	0.0052	1.673e-05	-4.304583743	-0.137	0.0318	T	T	4.867532943	-4.304583743	No	T	C	1.01963837091201	0.3079	-1.01963837091201	No
23	10	rs61867293	106563924	106473048	106768514	0.000305745	C	T	SORCS3	0	intronic	8.238	7	5	15	6.946e-10	-6.167313412	-0.0388	0.0063	0.05758	1.898881943	0.0722	0.038	T	T	6.167313412	1.898881943	Yes	T	C	-1.19343258445671	0.2327	1.19343258445671	Yes
24	11	rs1806153	31850105	31132257	31858991	3.0301e-05	G	T	RCN1	0	intronic	0.026		5	13	7.85e-10	6.147931337	0.0381	0.0062	6.494e-06	4.509632579	0.1667	0.037	T	T	-6.147931337	4.509632579	No	T	G	-1.84787795714207	0.06462	1.84787795714207	No
25	12	rs35706672	121270376	121189116	121378074	0.006543177	T	C	SPPL3	0	intronic	4.464	7	5	5	1.336e-07	-5.273837794	-0.0264	0.005	0.02184	2.293139064	0.0686	0.0299	T	T	-5.273837794	2.293139064	No	C	T	3.56648609336139	0.0003618	-3.56648609336139	Yes
26	13	rs4143229	44327799	44242514	44385840	0.002537868	A	C	ENOX1	0	intronic	1.283	7	5	15	2.495e-08	-5.573619756	-0.0509	0.0091	0.02901	2.183350612	0.1248	0.0572	A	A	-5.573619756	2.183350612	No	A	C	-0.939059882592393	0.3477	-0.939059882592393	Yes
27	13	rs2806933	53643370	53613990	54049489	1.09369e-06	C	A	OLFM4	17177	intergenic	2022-08-15	4	2	15	2.769e-17	8.455918064	0.0435	0.0051	0.008594	-2.627796145	-0.0815	0.031	A	A	-8.455918064	-2.627796145	Yes	C	A	-0.36823233736826	0.7127	-0.36823233736826	Yes
28	13	rs9544764	78862596	78821529	78971323	0.008871843	T	C	RNF219-AS1	0	ncRNA_intronic	1.846	7	9	15	6.461e-07	-4.976902036	-0.0259	0.0052	0.001671	3.143220347	0.0986	0.0314	T	T	-4.976902036	3.143220347	No	T	C	-0.27905840962976	0.7802	-0.27905840962976	Yes
29	14	rs1950829	42097937	41969803	42183025	0.002445261	G	A	LRFN5	0	intronic	1.979	7	14	15	1.894e-09	6.006646364	0.0299	0.005	0.8161	0.23256398	0.007	0.0301	A	A	-6.006646364	0.23256398	No	G	A	-1.95392573993203	0.05071	-1.95392573993203	Yes
30	14	rs12886138	64871010	64614770	64878265	0.000475306	C	T	MTHFD1	0	intronic	4.685	6	4	4	2.203e-10	-6.346478023	-0.0329	0.0052	0.6076	-0.513502303	-0.0159	0.031	T	T	6.346478023	-0.513502303	No	T	C	1.30146306249017	0.1931	-1.30146306249017	No
31	14	rs2003490	75377555	75108290	75397764	0.0019384	C	A	RPS6KL1	0	intronic	0.235	5	1	5	1.549e-07	5.246637801	0.0267	0.0051	9.041e-05	3.914984542	0.1195	0.0305	A	A	-5.246637801	3.914984542	No	NA	NA	NA	NA	NA	NA
32	14	rs10149470	104017953	104017953	104018455	0.000610066	G	A	RNU7-160P	1209	intergenic	0.468	2b	1	5	3.275e-08	-5.526061163	-0.0282	0.0051	1.143e-07	-5.302384153	-0.1601	0.0302	A	A	5.526061163	-5.302384153	No	G	A	0.356321246141855	0.7216	0.356321246141855	Yes
33	15	rs6495904	37752901	37581276	37837016	8.48698e-05	T	C	RP11-720L8.1	0	ncRNA_intronic	0.175	7	9	15	6.388e-11	-6.534364964	-0.0343	0.0053	0.1453	-1.456335125	-0.0458	0.0315	T	T	-6.534364964	-1.456335125	Yes	T	C	-0.375753715528808	0.7071	-0.375753715528808	Yes
34	16	rs8063603	6310645	6303301	6343315	0.003998131	A	G	RP11-420N3.2:RBFOX1	00:00:00	ncRNA_intronic	0.315	6	9	15	7.147e-09	-5.787433421	-0.0308	0.0053	0.4389	0.77405207	0.0251	0.0325	A	A	-5.787433421	0.77405207	No	A	G	-0.473439015707401	0.6359	-0.473439015707401	Yes
35	16	rs7192025	7666391	7657673	7675142	0.000143102	G	A	RBFOX1	0	intronic	1979-02-01	7	5	15	2.476e-10	-6.328472482	-0.0326	0.0052	0.0566	1.906387109	0.0594	0.0312	A	A	6.328472482	1.906387109	Yes	A	G	-1.55267833784076	0.1205	1.55267833784076	Yes
36	16	rs7200826	13066833	13021889	13118299	0.007303517	C	T	SHISA9	0	intronic	0.149	7	5	15	3.026e-08	5.539925703	0.0318	0.0057	0.2714	-1.099844224	-0.0377	0.0343	T	T	-5.539925703	-1.099844224	Yes	T	C	0.812334010756789	0.4166	-0.812334010756789	Yes
37	16	rs56887639	13755530	13713926	13794027	0.005409971	A	G	U95743.1	68463	intergenic	2018-01-01	7	9	15	1.955e-07	-5.203566262	-0.029	0.0056	0.005041	-2.804402061	-0.0947	0.0338	A	A	-5.203566262	-2.804402061	Yes	G	A	1.62061608683636	0.1051	-1.62061608683636	Yes
38	17	rs77135925	27495269	27363750	27576962	0.003440241	T	C	MYO18A	0	intronic	18.35	5	5	5	2.242e-08	-5.592208003	-0.0501	0.009	0.07376	1.788099229	0.0957	0.0535	T	T	-5.592208003	1.788099229	No	C	T	1.80547745709715	0.071	-1.80547745709715	Yes
39	18	rs2187251	36885807	36866009	36897247	0.008298319	T	C	LINC00669	0	ncRNA_intronic	0.467	3a	5	15	7.948e-08	5.368305141	0.0274	0.0051	0.1008	1.640987548	0.0503	0.0306	T	T	5.368305141	1.640987548	Yes	T	C	0.790218797460764	0.4294	0.790218797460764	Yes
40	18	rs12958048	53101598	53067954	53125364	0.000451884	G	A	TCF4	0	intronic	2022-08-02	5	5	15	2.125e-09	5.98795181	0.0319	0.0053	0.02371	-2.261796164	-0.0723	0.032	A	A	-5.98795181	-2.261796164	Yes	G	A	-1.56110067016898	0.1185	-1.56110067016898	Yes
41	19	rs147745092	33331529	33174613	33465454	0.00924324	T	C	SLC7A9	0	intronic	0.342	5	4	15	4.417e-07	-5.050047595	-0.0981	0.0194	0.0055	2.776190335	0.3473	0.1251	T	T	-5.050047595	2.776190335	No	C	T	0.750755192698905	0.4528	-0.750755192698905	Yes
42	20	rs76410441	40186071	39620847	40269840	0.004427994	A	C	CHD6	0	intronic	0.062	5	4	5	5.016e-07	-5.025699809	-0.0409	0.0081	1.81e-09	6.014000456	0.2956	0.0492	A	A	-5.025699809	6.014000456	No	C	A	-0.27905840962976	0.7802	0.27905840962976	No
43	22	rs5751038	41484408	41408754	41713111	0.003981457	C	A	EP300	3381	intergenic	0.371	7	5	15	1.426e-07	-5.261866881	-0.027	0.0051	0.003409	2.928227964	0.0902	0.0308	A	A	5.261866881	2.928227964	Yes	A	C	-1.60542639267948	0.1084	1.60542639267948	Yes
44	22	rs2267983	50698157	50697119	50698157	0.007658579	C	A	MAPK12	0	intronic	0.813	6	1	5	4.551e-07	-5.044335569	-0.0278	0.0055	0.002318	3.04613984	0.0997	0.0327	A	A	5.044335569	3.04613984	Yes	A	C	0.460161922504544	0.6454	-0.460161922504544	No
The build used to determine the base pair position was GRCh37/Hg19
