# Supplementary material for: Shared genetic loci between depression and cardiometabolic traits
Source: PLoS Genet. 2022 May 13;18(5):e1010161. doi: 10.1371/journal.pgen.1010161 (PMC9170110; doi:10.1371/journal.pgen.1010161)
Supplement: S2 Data — (ZIP) [file pgen.1010161.s055.zip › results_replication_cond/replication/condFDR_DEP_T2D_FINGENN.xlsx]

## Sheet: condFDR_DEP_T2D_FINGENN
locusnum	CHR	LEAD_SNP	LEAD_BP	MinBP	MaxBP	FDR	A1	A2	nearestGene	dist	func	CADD	RDB	minChrState	commonChrState	PVAL_in_DEP	Z_in_DEP	BETA_in_DEP	SE_in_DEP	PVAL_in_T2D	Z_in_T2D	BETA_in_T2D	SE_in_T2D	A1_in_DEP	A1_in_T2D	Z_recalculated_in_DEP	Z_recalculated_in_T2D	ConcordEffect	A1_in_FINNGEN	A2_in_FINNGEN	Z_in_FINNGEN	PVAL_in_FINNGEN	Z_recalculated_in_FINNGEN	ConcordEffect_Replicated
1	1	rs301819	8501786	8431607	8895448	0.002654649	G	A	RERE	0	intronic	2.765	5	4	5	1.036e-08	5.724727327	0.0289	0.005	0.23	-1.200358858	-0.015	0.012	A	A	-5.724727327	1.200358858	No	G	A	-0.706302562840087	0.48	-0.706302562840087	Yes
2	1	rs2012697	72819612	72512988	73059446	4.49519e-08	C	T	RPL31P12	52099	intergenic	0.543	6	14	15	2.341e-13	-7.327720675	-0.038	0.0052	0.00046	-3.50302864	-0.044	0.013	T	T	7.327720675	3.50302864	Yes	C	T	2.01076769376911	0.04435	2.01076769376911	Yes
3	1	rs4615796	80810719	80784642	80871734	0.003679122	G	A	AL606519.1	15545	intergenic	0.002	7	9	15	1.09e-07	5.311042341	0.0296	0.0056	0.032	2.144410621	0.029	0.014	A	A	-5.311042341	-2.144410621	Yes	A	G	1.50860404444118	0.1314	-1.50860404444118	Yes
4	1	rs2332571	181625702	181572088	181625702	0.008559515	C	T	CACNA1E	0	intronic	0.179	3a	5	15	6.081e-08	5.416402871	0.0323	0.006	0.23	1.200358858	0.018	0.015	T	T	-5.416402871	-1.200358858	Yes	T	C	1.5369726788106	0.1243	-1.5369726788106	Yes
5	1	rs12121574	241624661	241588791	241681430	0.002428047	A	G	RP11-527D7.1	27868	intergenic	0.131	6	14	15	6.798e-08	-5.396429778	-0.0295	0.0055	0.029	2.183486528	0.029	0.013	A	A	-5.396429778	-2.183486528	Yes	NA	NA	NA	NA	NA	NA
6	2	rs11682175	57987593	57941287	58484172	0.001035142	T	C	CTD-2026C7.1	0	ncRNA_intronic	0.995	3a	1	15	1.171e-08	-5.70389533	-0.0285	0.005	0.056	-1.911035648	-0.023	0.012	T	T	-5.70389533	1.911035648	No	C	T	1.57178681650986	0.116	-1.57178681650986	Yes
7	2	rs76485002	127342267	127342267	127342267	0.002250304	A	G	YWHAZP2	26527	intergenic	0.243	7	9	15	1.613e-09	6.032642496	0.1087	0.018	0.98	0.025068908	0.0011	0.042	A	A	6.032642496	-0.025068908	No	G	A	0.866894166636438	0.386	-0.866894166636438	No
8	2	rs12994955	157116975	157014004	157150188	0.004678514	A	C	NR4A2	63968	intergenic	0.51	7	5	15	4.336e-07	5.053582012	0.0314	0.0062	0.0094	-2.597153158	-0.04	0.015	A	A	5.053582012	2.597153158	Yes	A	C	2.00521562854004	0.04494	2.00521562854004	Yes
9	3	rs9869821	44393136	44226923	44452228	0.00797379	G	A	TCAIM	0	intronic	0.109	6	5	5	2.394e-06	4.716955523	0.0251	0.0053	0.0027	-2.999976993	-0.039	0.013	A	A	-4.716955523	2.999976993	No	G	A	-2.16366589855675	0.03049	-2.16366589855675	Yes
10	3	rs2362971	158163210	157829953	158352440	0.001763123	G	A	RSRC1	0	intronic	3.013	6	5	15	7.042e-09	5.789919897	0.0303	0.0052	0.19	-1.310579112	-0.017	0.013	A	A	-5.789919897	1.310579112	No	G	A	-1.14671361884808	0.2515	-1.14671361884808	Yes
11	4	rs34374074	42047784	41907742	42135019	0.003284661	C	A	SLC30A9	0	intronic	4.967	6	5	5	3.532e-09	-5.904741559	-0.0371	0.0063	0.81	-0.240426031	-0.0035	0.015	A	A	5.904741559	0.240426031	Yes	C	A	1.84594632072828	0.0649	1.84594632072828	Yes
12	5	rs10044618	87781168	87513722	88065637	7.02914e-06	C	T	CTC-498M16.4	0	ncRNA_intronic	2.307	7	2	15	3.101e-12	6.973069196	0.0352	0.0051	0.22	-1.22652812	-0.015	0.012	T	T	-6.973069196	1.22652812	No	T	C	-1.04526610193282	0.2959	1.04526610193282	No
13	5	rs1363105	103917790	103723455	104082179	0.000368922	T	C	RP11-6N13.1	0	ncRNA_intronic	3.073		5	15	6.886e-09	-5.79368148	-0.0291	0.005	0.025	-2.241402728	-0.027	0.012	T	T	-5.79368148	2.241402728	No	T	C	-2.57067680992516	0.01015	-2.57067680992516	Yes
14	5	rs11135350	164523512	164465319	164678946	0.000791859	C	T	CTC-340A15.2	0	ncRNA_intronic	2.488	6	9	15	5.953e-09	-5.818072732	-0.03	0.0052	0.078	1.762410298	0.022	0.013	T	T	5.818072732	-1.762410298	No	C	T	1.33309692003509	0.1825	1.33309692003509	Yes
15	6	rs2395475	31326920	31324830	31351522	0.000545471	A	G	XXbac-BPG248L24.12	1505	intergenic	5.131	6	5	14	8.402e-08	5.358275616	0.0282	0.0053	0.0028	2.988882267	0.042	0.014	A	A	5.358275616	-2.988882267	No	NA	NA	NA	NA	NA	NA
16	6	rs12215489	99561979	99537716	99601554	0.008544582	T	G	MIR548AI	10505	intergenic	1.496	6	5	15	1.884e-08	-5.622329021	-0.0328	0.0058	0.71	-0.371856089	-0.0053	0.014	T	T	-5.622329021	0.371856089	No	G	T	1.34538790220496	0.1785	-1.34538790220496	Yes
17	8	rs6471082	91463537	91455931	91650997	0.006206668	G	T	LINC00534	0	ncRNA_intronic	0.294	6	7	15	1.512e-07	-5.251092161	-0.0274	0.0052	0.05	1.959963985	0.025	0.013	T	T	5.251092161	-1.959963985	No	T	G	-1.55309684393976	0.1204	1.55309684393976	Yes
18	9	rs7036618	2990717	2935580	2998222	0.006087598	A	C	CARM1P1	0	ncRNA_intronic	0.736	6	14	15	3.916e-08	5.494598639	0.028	0.0051	0.21	-1.253565438	-0.016	0.012	A	A	5.494598639	1.253565438	Yes	A	C	0.736872317269177	0.4612	0.736872317269177	Yes
19	9	rs4526442	37207269	37044024	37406391	0.00323236	T	C	ZCCHC7	0	intronic	1976-11-01	5	4	5	2.572e-07	-5.152380872	-0.0344	0.0067	0.0098	2.582807452	0.041	0.016	T	T	-5.152380872	-2.582807452	Yes	C	T	2.25680919403704	0.02402	-2.25680919403704	Yes
20	9	rs7856424	119733595	119699096	119766782	0.007596791	C	T	ASTN2	0	intronic	4.727	3a	5	15	4.662e-08	-5.46374237	-0.0302	0.0055	0.25	-1.15034938	-0.015	0.013	T	T	5.46374237	1.15034938	Yes	T	C	-0.786798212598328	0.4314	0.786798212598328	Yes
21	9	rs12553064	122660054	122655283	122676328	0.007212977	A	C	RP11-360A18.2	37276	intergenic	0.442	5	9	15	4.732e-06	4.576331726	0.0235	0.0051	0.00061	3.427128649	0.044	0.013	A	A	4.576331726	-3.427128649	No	A	C	2.73727755908649	0.006195	2.73727755908649	Yes
22	9	rs2536951	126646519	126452936	126714308	0.000245694	A	G	DENND1A	0	intronic	9.168		5	15	8.89e-08	-5.348064065	-0.0308	0.0058	0.00011	-3.867404243	-0.056	0.014	A	A	-5.348064065	3.867404243	No	G	A	0.31060621744516	0.7561	-0.31060621744516	Yes
23	10	rs61867293	106563924	106418969	106768514	0.001238762	C	T	SORCS3	0	intronic	8.238	7	5	15	6.946e-10	-6.167313412	-0.0388	0.0063	0.97	0.037608288	0.0006	0.015	T	T	6.167313412	-0.037608288	No	T	C	-1.19343258445671	0.2327	1.19343258445671	Yes
24	11	rs1806153	31850105	31132257	31858991	0.001349899	G	T	RCN1	0	intronic	0.026		5	13	7.85e-10	6.147931337	0.0381	0.0062	0.97	0.037608288	0.0005	0.015	T	T	-6.147931337	-0.037608288	Yes	T	G	-1.84787795714207	0.06462	1.84787795714207	No
25	11	rs174594	61619829	61542006	61624181	0.001183667	A	C	FADS2	0	intronic	2.049		4	5	5.42e-07	-5.010815002	-0.0264	0.0053	1.5e-05	4.328688376	0.056	0.013	A	A	-5.010815002	-4.328688376	Yes	A	C	-2.46765849254068	0.0136	-2.46765849254068	Yes
26	12	rs61946386	121364025	121189116	121378566	0.000309862	T	C	RPL12P33	8985	intergenic	5.807	4	2	15	2.871e-08	-5.549126741	-0.0291	0.0052	0.0044	-2.847963287	-0.037	0.013	T	T	-5.549126741	2.847963287	No	C	T	2.8117681729918	0.004927	-2.8117681729918	Yes
27	13	rs9536354	53684255	53606859	54039629	1.87441e-07	A	G	LINC01065	36418	intergenic	0.448	7	5	15	5.178e-14	-7.527351107	-0.0378	0.005	0.0044	-2.847963287	-0.035	0.012	A	A	-7.527351107	2.847963287	No	A	G	0.383431299153555	0.7014	0.383431299153555	No
28	14	rs1950829	42097937	41969803	42183025	0.001832637	G	A	LRFN5	0	intronic	1.979	7	14	15	1.894e-09	6.006646364	0.0299	0.005	0.66	0.439913166	0.0053	0.012	A	A	-6.006646364	-0.439913166	Yes	G	A	-1.95392573993203	0.05071	-1.95392573993203	Yes
29	14	rs915057	64686207	64649894	64878265	0.000325121	G	A	SYNE2:ESR2	00:00:00	intronic	0.041	5	3	4	7.387e-10	-6.157569134	-0.0312	0.0051	0.19	-1.310579112	-0.016	0.012	A	A	6.157569134	1.310579112	Yes	G	A	-1.22919154022989	0.219	-1.22919154022989	No
30	14	rs10149470	104017953	104017953	104018455	0.00978426	G	A	RNU7-160P	1209	intergenic	0.468	2b	1	5	3.275e-08	-5.526061163	-0.0282	0.0051	0.53	-0.628006014	-0.0078	0.012	A	A	5.526061163	0.628006014	Yes	G	A	0.356321246141855	0.7216	0.356321246141855	Yes
31	15	rs632123	37661668	37581276	37854994	4.71201e-05	T	C	RP11-720L8.1	0	ncRNA_intronic	2022-07-04	6	9	15	3.22e-11	-6.636141842	-0.0342	0.0052	0.35	0.934589291	0.012	0.012	T	T	-6.636141842	-0.934589291	Yes	C	T	-0.250371587383825	0.8023	0.250371587383825	No
32	16	rs8063603	6310645	6303301	6343315	0.005580759	A	G	RP11-420N3.2:RBFOX1	00:00:00	ncRNA_intronic	0.315	6	9	15	7.147e-09	-5.787433421	-0.0308	0.0053	0.89	0.138304208	0.0019	0.013	A	A	-5.787433421	-0.138304208	Yes	A	G	-0.473439015707401	0.6359	-0.473439015707401	Yes
33	16	rs7198928	7666402	7657673	7675142	0.000364654	T	C	RBFOX1	0	intronic	0.704	6	5	15	2.092e-10	6.354430649	0.0328	0.0052	0.66	0.439913166	0.0054	0.012	T	T	6.354430649	-0.439913166	No	C	T	-1.53574880555611	0.1246	1.53574880555611	Yes
34	16	rs7200826	13066833	13021889	13118299	0.00530065	C	T	SHISA9	0	intronic	0.149	7	5	15	3.026e-08	5.539925703	0.0318	0.0057	0.22	1.22652812	0.017	0.014	T	T	-5.539925703	-1.22652812	Yes	T	C	0.812334010756789	0.4166	-0.812334010756789	Yes
35	16	rs11866391	19846324	19831476	19925837	0.00434484	T	C	IQCK	0	intronic	1.878	7	5	15	2.546e-06	-4.704410919	-0.0289	0.0062	0.00019	3.731954269	0.057	0.015	T	T	-4.704410919	-3.731954269	Yes	C	T	1.01543188593801	0.3099	-1.01543188593801	Yes
36	17	rs75581564	27363750	27360504	27495269	0.009124146	G	A	PIPOX	0	intergenic	4.995	3a	5	14	3.175e-08	5.531502134	0.0435	0.0079	0.49	-0.690308824	-0.013	0.02	A	A	-5.531502134	0.690308824	No	A	G	1.05790227041618	0.2901	-1.05790227041618	Yes
37	18	rs2187251	36885807	36780717	36913546	0.002469887	T	C	LINC00669	0	ncRNA_intronic	0.467	3a	5	15	7.948e-08	5.368305141	0.0274	0.0051	0.025	2.241402728	0.028	0.012	T	T	5.368305141	-2.241402728	No	T	C	0.790218797460764	0.4294	0.790218797460764	Yes
38	18	rs12958048	53101598	53067954	53168243	0.001608219	G	A	TCF4	0	intronic	2022-08-02	5	5	15	2.125e-09	5.98795181	0.0319	0.0053	0.51	0.658837693	0.0086	0.013	A	A	-5.98795181	-0.658837693	Yes	G	A	-1.56110067016898	0.1185	-1.56110067016898	Yes
39	20	rs116983590	39841450	39620847	40012021	0.005709645	C	A	ZHX3	0	intronic	0.016	6	5	15	1.548e-06	4.804937311	0.0321	0.0067	0.0027	2.999976993	0.048	0.016	A	A	-4.804937311	-2.999976993	Yes	NA	NA	NA	NA	NA	NA
40	22	rs5758265	41617897	41408754	41713111	0.001159615	G	A	L3MBTL2	0	intronic	7.608	7	4	4	4.428e-09	5.86735573	0.0328	0.0056	0.17	1.372203809	0.019	0.014	A	A	-5.86735573	-1.372203809	Yes	NA	NA	NA	NA	NA	NA
The build used to determine the base pair position was GRCh37/Hg19
