# Supplementary material for: Shared genetic loci between depression and cardiometabolic traits
Source: PLoS Genet. 2022 May 13;18(5):e1010161. doi: 10.1371/journal.pgen.1010161 (PMC9170110; doi:10.1371/journal.pgen.1010161)
Supplement: S2 Data — (ZIP) [file pgen.1010161.s055.zip › results_replication_cond/replication/condFDR_DEP_TC_FINGENN.xlsx]

## Sheet: condFDR_DEP_TC_FINGENN
locusnum	CHR	LEAD_SNP	LEAD_BP	MinBP	MaxBP	FDR	A1	A2	nearestGene	dist	func	CADD	RDB	minChrState	commonChrState	PVAL_in_DEP	Z_in_DEP	BETA_in_DEP	SE_in_DEP	PVAL_in_TC	Z_in_TC	BETA_in_TC	SE_in_TC	A1_in_DEP	A1_in_TC	Z_recalculated_in_DEP	Z_recalculated_in_TC	ConcordEffect	A1_in_FINNGEN	A2_in_FINNGEN	Z_in_FINNGEN	PVAL_in_FINNGEN	Z_recalculated_in_FINNGEN	ConcordEffect_Replicated
1	1	rs301799	8489302	8431607	8799882	0.000976858	T	C	RERE:RP5-1115A15.1	00:00:00	ncRNA_intronic	0.356	7	2	5	1.085e-08	-5.716876363	-0.0289	0.005	0.04175	2.036003538	0.00632	0.003104	T	C	-5.716876363	-2.036003538	Yes	T	C	-0.761430459562387	0.4464	-0.761430459562387	Yes
2	1	rs7543975	23381116	23294136	23551623	0.002264102	G	A	KDM1A:RP1-184J9.2	00:00:00	ncRNA_intronic	3.547	7	4	4	7.14e-07	-4.957516446	-0.0275	0.0055	0.0006995	-3.38977504	-0.0117	0.003451	A	G	4.957516446	3.38977504	Yes	A	G	1.01543188593801	0.3099	-1.01543188593801	No
3	1	rs11209952	72837500	72512988	72959039	4.7257e-06	T	C	RPL31P12	69987	intergenic	3.115	4	5	15	9.309e-14	7.450354152	0.0385	0.0052	0.1415	-1.470228051	-0.004844	0.003295	T	C	7.450354152	1.470228051	Yes	T	C	2.05137953948744	0.04023	2.05137953948744	Yes
4	1	rs4571923	73736562	73275828	74077588	3.82558e-05	A	G	RP4-598G3.1	35290	intergenic	0.81	7	9	15	3.8e-10	6.262029101	0.0314	0.005	0.01942	-2.337369108	-0.007444	0.003185	A	G	6.262029101	2.337369108	Yes	A	G	0.0966554750085676	0.923	0.0966554750085676	Yes
5	1	rs4660091	241628430	241588791	241681430	0.009766115	T	C	RP11-527D7.1	31637	intergenic	5.308	2b	14	15	4.46e-08	-5.471596252	-0.0288	0.0053	0.4904	-0.68967276	-0.002276	0.0033	T	T	-5.471596252	0.68967276	No	C	T	0.108246701660739	0.9138	-0.108246701660739	Yes
6	2	rs11682175	57987593	57943567	58065936	0.004011283	T	C	CTD-2026C7.1	0	ncRNA_intronic	0.995	3a	1	15	1.171e-08	-5.70389533	-0.0285	0.005	0.4293	0.790390069	0.002407	0.003045	T	T	-5.70389533	-0.790390069	Yes	C	T	1.57178681650986	0.116	-1.57178681650986	Yes
7	2	rs76485002	127342267	127342267	127342267	0.000894929	A	G	YWHAZP2	26527	intergenic	0.243	7	9	15	1.613e-09	6.032642496	0.1087	0.018	0.3357	-0.962696209	-0.01055	0.01096	A	A	6.032642496	0.962696209	Yes	G	A	0.866894166636438	0.386	-0.866894166636438	No
8	2	rs7566887	160663678	160570033	160667744	0.002521456	C	T	LY75:LY75-CD302	00:00:00	intronic	8.017	5	4	15	3.178e-07	-5.112573067	-0.0299	0.0058	0.002578	-3.014032721	-0.01089	0.003614	T	T	5.112573067	3.014032721	Yes	C	T	1.56194901618812	0.1183	1.56194901618812	Yes
9	2	rs1401096	198823828	198189346	198952637	0.001001937	G	A	PLCL1	0	intronic	2.372	7	4	15	2.62e-07	5.148913259	0.0275	0.0053	0.0001576	-3.778777754	-0.01247	0.003299	A	A	-5.148913259	3.778777754	No	G	A	-1.58265552711858	0.1135	-1.58265552711858	Yes
10	3	rs12631196	158171455	157829953	158352440	0.000242341	G	A	RSRC1	0	intronic	4.958	7	5	15	1.926e-09	6.003928114	0.0305	0.0051	0.03929	2.061136704	0.006603	0.003204	A	A	-6.003928114	-2.061136704	Yes	G	A	-0.962696208505173	0.3357	-0.962696208505173	Yes
11	4	rs16854051	42123892	41916587	42187640	0.000962361	C	T	BEND4	0	intronic	0.06	7	4	15	1.125e-08	-5.710718797	-0.0353	0.0062	0.03875	-2.066831863	-0.008361	0.004045	T	C	5.710718797	2.066831863	Yes	T	C	-1.14140842579498	0.2537	1.14140842579498	Yes
12	5	rs10044618	87781168	87513722	88102281	2.02831e-05	C	T	CTC-498M16.4	0	ncRNA_intronic	2.307	7	2	15	3.101e-12	6.973069196	0.0352	0.0051	0.7643	0.299838955	0.0009694	0.003234	T	C	-6.973069196	-0.299838955	Yes	T	C	-1.04526610193282	0.2959	1.04526610193282	No
13	5	rs12658032	103904226	103723455	104082179	0.001366795	G	A	RP11-6N13.1	0	ncRNA_intronic	4.238	7	9	15	4.401e-09	5.868370101	0.0309	0.0053	0.214	1.242641419	0.004044	0.003255	A	A	-5.868370101	-1.242641419	Yes	G	A	-3.24030955739829	0.001194	-3.24030955739829	Yes
14	5	rs11135349	164523472	164465319	164678946	0.00038953	C	A	CTC-340A15.2	0	ncRNA_intronic	2.542	7	9	15	1.184e-09	-6.082395588	-0.0305	0.005	0.1386	1.481024669	0.004552	0.003073	A	A	6.082395588	-1.481024669	No	C	A	2.520464679207	0.01172	2.520464679207	Yes
15	6	rs9358945	26472114	26342749	31327660	0.000133572	A	G	BTN2A1	0	intronic	6.336	6	5	5	3.931e-09	5.887070945	0.0391	0.0066	0.006718	2.710509125	0.01092	0.004027	A	A	5.887070945	-2.710509125	No	G	A	-3.19280102286096	0.001409	3.19280102286096	Yes
16	6	rs12215489	99561979	99537716	99601554	0.006395954	T	G	MIR548AI	10505	intergenic	1.496	6	5	15	1.884e-08	-5.622329021	-0.0328	0.0058	0.5855	0.545368646	0.001954	0.003584	T	T	-5.622329021	-0.545368646	Yes	G	T	1.34538790220496	0.1785	-1.34538790220496	Yes
17	6	rs7771570	101339400	101046360	101502304	0.003033976	T	C	RP3-467N11.2	1185	intergenic	2.409	4	5	15	5.625e-07	-5.003666629	-0.025	0.005	0.00167	-3.143395557	-0.009718	0.003091	T	C	-5.003666629	3.143395557	No	T	C	-1.49505533998484	0.1349	-1.49505533998484	Yes
18	9	rs1354115	2983774	2936301	3004105	0.009775096	A	C	CARM1P1	0	ncRNA_intronic	1.622	7	5	15	3.92e-08	5.494418456	0.0283	0.0052	0.575	0.560703032	0.001765	0.003147	A	C	5.494418456	-0.560703032	No	A	C	0.91213054626064	0.3617	0.91213054626064	Yes
19	9	rs77457816	37067726	37044024	37306628	0.002329864	G	A	RP11-465M18.1	5801	intergenic	1.007	7	5	14	8.223e-09	5.763822289	0.0971	0.0169	0.2524	-1.144539419	-0.01471	0.01285	A	G	-5.763822289	1.144539419	No	A	G	0.954955897972437	0.3396	-0.954955897972437	Yes
20	10	rs61867293	106563924	106418969	106768514	1.41768e-05	C	T	SORCS3	0	intronic	8.238	7	5	15	6.946e-10	-6.167313412	-0.0388	0.0063	0.00229	3.049791872	0.01187	0.003891	T	C	6.167313412	-3.049791872	No	T	C	-1.19343258445671	0.2327	1.19343258445671	Yes
21	11	rs1806153	31850105	31810298	31858991	0.000894742	G	T	RCN1	0	intronic	0.026		5	13	7.85e-10	6.147931337	0.0381	0.0062	0.7007	0.384375711	0.001398	0.003638	T	G	-6.147931337	-0.384375711	Yes	T	G	-1.84787795714207	0.06462	1.84787795714207	No
22	11	rs174594	61619829	61542006	61624181	0.001768518	A	C	FADS2	0	intronic	2.049		4	5	5.42e-07	-5.010815002	-0.0264	0.0053	7.47e-06	-4.479837179	-0.01421	0.003172	A	C	-5.010815002	4.479837179	No	A	C	-2.46765849254068	0.0136	-2.46765849254068	Yes
23	12	rs4074723	23947737	23929026	23979791	0.008612016	C	A	SOX5	0	intronic	1.344	6	5	15	9.182e-08	-5.342210382	-0.0271	0.0051	0.1379	-1.483656771	-0.004629	0.00312	A	A	5.342210382	1.483656771	Yes	C	A	1.78934047115635	0.07356	1.78934047115635	Yes
24	12	rs77741769	121363835	121189116	121378566	0.000148791	C	T	RPL12P33	8795	intergenic	5.073	3a	1	15	2.579e-08	5.567851138	0.0293	0.0053	1.051e-11	-6.799339335	-0.02268	0.003336	T	C	-5.567851138	6.799339335	No	T	C	2.8465196589913	0.00442	-2.8465196589913	Yes
25	13	rs4143229	44327799	44242514	44385840	0.009508814	A	C	ENOX1	0	intronic	1.283	7	5	15	2.495e-08	-5.573619756	-0.0509	0.0091	0.9015	0.123766698	0.0007102	0.005736	A	C	-5.573619756	-0.123766698	Yes	A	C	-0.939059882592393	0.3477	-0.939059882592393	Yes
26	13	rs2806982	53675070	53613990	54049489	5.71992e-06	A	G	LINC01065	45603	intergenic	0.385	3a	7	15	1.255e-13	-7.410842034	-0.0386	0.0052	0.1769	-1.350361668	-0.00438	0.003243	A	G	-7.410842034	1.350361668	No	A	G	0.205732333893164	0.837	0.205732333893164	No
27	14	rs4904738	42179732	41940872	42183025	0.000635574	T	C	LRFN5	0	intronic	3.464	7	9	15	3.113e-09	-5.925525643	-0.0299	0.0051	0.09544	-1.667374304	-0.005239	0.003142	T	T	-5.925525643	1.667374304	No	C	T	1.0242864417176	0.3057	-1.0242864417176	Yes
28	14	rs12886138	64871010	64614770	64878265	0.000104165	C	T	MTHFD1	0	intronic	4.685	6	4	4	2.203e-10	-6.346478023	-0.0329	0.0052	0.1396	-1.477282228	-0.004822	0.003264	T	C	6.346478023	1.477282228	Yes	T	C	1.30146306249017	0.1931	-1.30146306249017	No
29	15	rs834629	37678862	37581276	37854994	1.62498e-05	T	C	RP11-720L8.1	0	ncRNA_intronic	3.976	6	15	15	2.938e-11	-6.649645392	-0.0343	0.0052	0.1083	-1.605881268	-0.005403	0.003364	T	T	-6.649645392	1.605881268	No	C	T	-0.24365245381018	0.8075	0.24365245381018	No
30	16	rs8063603	6310645	6303301	6343315	0.001180104	A	G	RP11-420N3.2:RBFOX1	00:00:00	ncRNA_intronic	0.315	6	9	15	7.147e-09	-5.787433421	-0.0308	0.0053	0.09535	1.667827375	0.005683	0.003408	A	G	-5.787433421	-1.667827375	Yes	A	G	-0.473439015707401	0.6359	-0.473439015707401	Yes
31	16	rs3812984	72207797	72052007	72248130	0.003615222	T	C	PMFBP1	0	intronic	6.412		5	15	1.38e-06	4.827871628	0.0242	0.005	3.176e-07	-5.112691945	-0.01614	0.003156	T	C	4.827871628	5.112691945	Yes	T	C	3.00601033599611	0.002647	3.00601033599611	Yes
32	17	rs77135925	27495269	27363750	27576962	0.007079529	T	C	MYO18A	0	intronic	18.35	5	5	5	2.242e-08	-5.592208003	-0.0501	0.009	0.5854	-0.545514079	-0.003378	0.006193	T	T	-5.592208003	0.545514079	No	C	T	1.80547745709715	0.071	-1.80547745709715	Yes
33	18	rs12958048	53101598	53067954	53125364	0.000874648	G	A	TCF4	0	intronic	2022-08-02	5	5	15	2.125e-09	5.98795181	0.0319	0.0053	0.2418	1.170499538	0.003807	0.003252	A	A	-5.98795181	-1.170499538	Yes	G	A	-1.56110067016898	0.1185	-1.56110067016898	Yes
34	20	rs6065357	40093714	40026250	40269840	0.008049539	T	C	CHD6	0	intronic	1.806	5	4	5	1.651e-06	-4.792032682	-0.0325	0.0068	0.002392	-3.036679048	-0.01348	0.004438	T	T	-4.792032682	3.036679048	No	C	T	0.101189539960647	0.9194	-0.101189539960647	Yes
35	22	rs5758265	41617897	41408754	42216326	3.18082e-05	G	A	L3MBTL2	0	intronic	7.608	7	4	4	4.428e-09	5.86735573	0.0328	0.0056	0.0002181	3.697072582	0.01266	0.003425	A	G	-5.86735573	-3.697072582	Yes	NA	NA	NA	NA	NA	NA
