# Supplementary material for: Shared genetic loci between depression and cardiometabolic traits
Source: PLoS Genet. 2022 May 13;18(5):e1010161. doi: 10.1371/journal.pgen.1010161 (PMC9170110; doi:10.1371/journal.pgen.1010161)
Supplement: S2 Data — (ZIP) [file pgen.1010161.s055.zip › results_replication_cond/replication/condFDR_DEP_TG_FINGENN.xlsx]

## Sheet: condFDR_DEP_TG_FINGENN
locusnum	CHR	LEAD_SNP	LEAD_BP	MinBP	MaxBP	FDR	A1	A2	nearestGene	dist	func	CADD	RDB	minChrState	commonChrState	PVAL_in_DEP	Z_in_DEP	BETA_in_DEP	SE_in_DEP	PVAL_in_TG	Z_in_TG	BETA_in_TG	SE_in_TG	A1_in_DEP	A1_in_TG	Z_recalculated_in_DEP	Z_recalculated_in_TG	ConcordEffect	A1_in_FINNGEN	A2_in_FINNGEN	Z_in_FINNGEN	PVAL_in_FINNGEN	Z_recalculated_in_FINNGEN	ConcordEffect_Replicated
1	1	rs301819	8501786	8431607	8781396	0.006194747	G	A	RERE	0	intronic	2.765	5	4	5	1.036e-08	5.724727327	0.0289	0.005	0.7788	0.280883183	0.0008938	0.003182	A	A	-5.724727327	-0.280883183	Yes	G	A	-0.706302562840087	0.48	-0.706302562840087	Yes
2	1	rs3101339	72748669	72512988	72959039	7.74888e-08	C	A	NEGR1	251	upstream	2022-06-15		1	1	2.101e-13	-7.34220707	-0.0383	0.0052	0.0001639	-3.769004398	-0.01222	0.003241	A	A	7.34220707	3.769004398	Yes	C	A	1.99055347024383	0.04653	1.99055347024383	Yes
3	1	rs4261101	90796053	90779266	90804261	0.006191893	G	A	RNU6-695P	76935	intergenic	1983-01-01	7	14	15	5.688e-08	-5.428341898	-0.0281	0.0052	0.1421	1.468015547	0.004804	0.003272	A	G	5.428341898	-1.468015547	No	A	G	-0.525839107535043	0.599	0.525839107535043	Yes
4	1	rs12735810	176010719	175902596	176414781	0.004042651	A	G	RFWD2	0	intronic	6.645	7	4	4	9.068e-08	5.344473981	0.027	0.005	0.04026	2.051071339	0.006526	0.003182	A	A	5.344473981	-2.051071339	No	G	A	-0.925896058218081	0.3545	0.925896058218081	Yes
5	1	rs4660091	241628430	241588791	241681430	0.008280992	T	C	RP11-527D7.1	31637	intergenic	5.308	2b	14	15	4.46e-08	-5.471596252	-0.0288	0.0053	0.3071	-1.021326026	-0.003403	0.003332	T	T	-5.471596252	1.021326026	No	C	T	0.108246701660739	0.9138	-0.108246701660739	Yes
6	2	rs11682175	57987593	57943567	58065936	0.006022081	T	C	CTD-2026C7.1	0	ncRNA_intronic	0.995	3a	1	15	1.171e-08	-5.70389533	-0.0285	0.005	0.664	0.434397242	0.001335	0.003074	T	T	-5.70389533	-0.434397242	Yes	C	T	1.57178681650986	0.116	-1.57178681650986	Yes
7	2	rs76485002	127342267	127342267	127342267	0.002144476	A	G	YWHAZP2	26527	intergenic	0.243	7	9	15	1.613e-09	6.032642496	0.1087	0.018	0.9359	0.08042405	0.0008896	0.01106	A	A	6.032642496	-0.08042405	No	G	A	0.866894166636438	0.386	-0.866894166636438	No
8	2	rs7566887	160663678	160570033	160667744	0.005621185	C	T	LY75:LY75-CD302	00:00:00	intronic	8.017	5	4	15	3.178e-07	-5.112573067	-0.0299	0.0058	0.01547	-2.421185049	-0.008833	0.003648	T	T	5.112573067	2.421185049	Yes	C	T	1.56194901618812	0.1183	1.56194901618812	Yes
9	3	rs7430565	158107180	157829953	158284861	0.001931571	A	G	RSRC1	0	intronic	0.492	6	5	15	1.525e-09	-6.041698751	-0.0305	0.005	0.8544	-0.183507289	-0.0005933	0.003233	A	G	-6.041698751	0.183507289	No	A	G	-0.982405739256725	0.3259	-0.982405739256725	Yes
10	3	rs7649917	193289549	193284624	193394711	0.004802396	T	C	ATP13A4	0	intergenic	1.237	7	7	15	2.349e-07	-5.169357633	-0.0306	0.0059	0.01721	-2.382190327	-0.00927	0.003891	T	T	-5.169357633	2.382190327	No	C	T	0.851665093183856	0.3944	-0.851665093183856	Yes
11	4	rs34374074	42047784	41889237	42187640	0.000290303	C	A	SLC30A9	0	intronic	4.967	6	5	5	3.532e-09	-5.904741559	-0.0371	0.0063	0.02552	2.233439133	0.008486	0.0038	A	A	5.904741559	-2.233439133	No	C	A	1.84594632072828	0.0649	1.84594632072828	Yes
12	4	rs77087420	123122856	123122856	123558330	0.00697487	A	G	KIAA1109	0	intronic	4.579	7	4	4	1.509e-07	5.251457932	0.0608	0.0116	0.05794	1.896151608	0.01353	0.007135	A	A	5.251457932	-1.896151608	No	G	A	-3.18751704463544	0.001435	3.18751704463544	Yes
13	4	rs113844398	175362346	175349867	175362346	0.008631686	A	G	MIR4276	17330	intergenic	0.214	6	5	15	3.966e-08	-5.492359072	-0.082	0.0149	0.3737	-0.889564082	-0.008647	0.009721	A	A	-5.492359072	0.889564082	No	G	A	1.7653795378901	0.0775	-1.7653795378901	Yes
14	5	rs10044618	87781168	87437079	88065637	8.18122e-07	C	T	CTC-498M16.4	0	ncRNA_intronic	2.307	7	2	15	3.101e-12	6.973069196	0.0352	0.0051	0.01275	2.49067692	0.00813	0.003264	T	C	-6.973069196	-2.49067692	Yes	T	C	-1.04526610193282	0.2959	1.04526610193282	No
15	5	rs12658032	103904226	103723455	104082179	0.001779458	G	A	RP11-6N13.1	0	ncRNA_intronic	4.238	7	9	15	4.401e-09	5.868370101	0.0309	0.0053	0.2772	1.086630817	0.00357	0.003286	A	A	-5.868370101	-1.086630817	Yes	G	A	-3.24030955739829	0.001194	-3.24030955739829	Yes
16	5	rs10041789	124252658	124203948	124280882	0.006067535	A	G	RP11-284A20.1	2981	intergenic	1.331	7	5	15	1.159e-07	5.299846627	0.0265	0.005	0.0616	1.869164008	0.005903	0.003158	A	G	5.299846627	-1.869164008	No	A	G	0.704695102173643	0.481	0.704695102173643	Yes
17	5	rs11135349	164523472	164465319	164678946	0.000792107	C	A	CTC-340A15.2	0	ncRNA_intronic	2.542	7	9	15	1.184e-09	-6.082395588	-0.0305	0.005	0.3272	0.979769319	0.003039	0.003102	A	A	6.082395588	-0.979769319	No	C	A	2.520464679207	0.01172	2.520464679207	Yes
18	6	rs6456727	26471155	26342749	31315706	1.36662e-05	T	C	BTN2A1	0	intronic	4.575	3a	4	5	2.021e-09	5.996110121	0.0387	0.0065	5.647e-07	5.002914468	0.01976	0.00395	T	T	5.996110121	-5.002914468	No	C	T	-3.14762981543089	0.001646	3.14762981543089	Yes
19	6	rs2388840	99598756	99533281	99601886	0.00389001	A	G	BDH2P1	23863	intergenic	16.83	7	7	15	3.331e-07	-5.103686455	-0.0258	0.0051	0.007177	2.688517843	0.008544	0.003178	A	G	-5.103686455	-2.688517843	Yes	A	G	-1.6910356188304	0.09083	-1.6910356188304	Yes
20	7	rs10950398	12264871	12233848	12285140	0.005556126	G	A	TMEM106B	0	intronic	2.589	6	4	5	2.549e-06	4.704170634	0.0242	0.0052	6.572e-07	-4.973602497	-0.01549	0.003114	A	G	-4.704170634	4.973602497	No	A	G	1.55142444846713	0.1208	-1.55142444846713	Yes
21	7	rs75903747	82730477	82648425	82730477	0.009568665	A	G	PCLO	0	intronic	1974-10-01	7	14	15	2.134e-07	-5.187269329	-0.0427	0.0082	0.06865	-1.820716255	-0.009246	0.005078	A	A	-5.187269329	1.820716255	No	G	A	0.616749448383394	0.5374	-0.616749448383394	Yes
22	8	rs6999559	61700410	61591074	61782304	0.005045174	G	A	CHD7	0	intronic	0.618	6	4	5	2.02e-07	5.197487609	0.0305	0.0059	0.02273	-2.277942562	-0.008324	0.003654	A	A	-5.197487609	2.277942562	No	NA	NA	NA	NA	NA	NA
23	9	rs10441718	2989299	2935580	2998222	0.007550523	T	C	CARM1P1	0	ncRNA_intronic	1.447	7	14	15	5.595e-08	5.43128403	0.0275	0.0051	0.2046	-1.268554503	-0.004008	0.00316	T	C	5.43128403	1.268554503	Yes	T	C	0.623280819234975	0.5331	0.623280819234975	Yes
24	9	rs77457816	37067726	37044024	37306628	0.001924291	G	A	RP11-465M18.1	5801	intergenic	1.007	7	5	14	8.223e-09	5.763822289	0.0971	0.0169	0.1652	-1.387793286	-0.01805	0.013	A	G	-5.763822289	1.387793286	No	A	G	0.954955897972437	0.3396	-0.954955897972437	Yes
25	9	rs7856424	119733595	119699096	119766782	0.005266601	C	T	ASTN2	0	intronic	4.727	3a	5	15	4.662e-08	-5.46374237	-0.0302	0.0055	0.1342	1.497743136	0.005117	0.003416	T	C	5.46374237	-1.497743136	No	T	C	-0.786798212598328	0.4314	0.786798212598328	Yes
26	10	rs61867293	106563924	106418969	106768514	1.6442e-05	C	T	SORCS3	0	intronic	8.238	7	5	15	6.946e-10	-6.167313412	-0.0388	0.0063	0.002599	3.01157055	0.01183	0.003929	T	C	6.167313412	-3.01157055	No	T	C	-1.19343258445671	0.2327	1.19343258445671	Yes
27	11	rs1806153	31850105	31132257	31858991	0.000455756	G	T	RCN1	0	intronic	0.026		5	13	7.85e-10	6.147931337	0.0381	0.0062	0.2342	-1.189609272	-0.00437	0.003673	T	G	-6.147931337	1.189609272	No	T	G	-1.84787795714207	0.06462	1.84787795714207	No
28	11	rs174594	61619829	61542006	61624181	0.001613986	A	C	FADS2	0	intronic	2.049		4	5	5.42e-07	-5.010815002	-0.0264	0.0053	6.466e-71	17.80497597	0.05703	0.003202	A	C	-5.010815002	-17.80497597	Yes	A	C	-2.46765849254068	0.0136	-2.46765849254068	Yes
29	11	rs2734833	113292920	113236199	113424042	0.005845875	A	G	DRD2	0	intronic	0.122		5	15	2.718e-06	-4.691054916	-0.024	0.0051	0.0002033	3.714880185	0.01168	0.003145	A	G	-4.691054916	-3.714880185	Yes	A	G	-2.42001188124203	0.01552	-2.42001188124203	Yes
30	12	rs4074723	23947737	23929026	23979791	0.006080206	C	A	SOX5	0	intronic	1.344	6	5	15	9.182e-08	-5.342210382	-0.0271	0.0051	0.0808	-1.74606303	-0.005501	0.003151	A	A	5.342210382	1.74606303	Yes	C	A	1.78934047115635	0.07356	1.78934047115635	Yes
31	12	rs61946386	121364025	121189116	121378566	0.005099119	T	C	RPL12P33	8985	intergenic	5.807	4	2	15	2.871e-08	-5.549126741	-0.0291	0.0052	0.2126	-1.246447914	-0.004208	0.003376	T	T	-5.549126741	1.246447914	No	C	T	2.8117681729918	0.004927	-2.8117681729918	Yes
32	13	rs1923767	53678905	53616557	54053513	2.91196e-06	C	T	LINC01065	41768	intergenic	4.649		5	15	2.042e-14	7.647955405	0.0385	0.005	0.06503	-1.845051826	-0.005734	0.003108	T	T	-7.647955405	1.845051826	No	C	T	0.38356619421906	0.7013	0.38356619421906	No
33	14	rs4904738	42179732	41940872	42183025	0.000786442	T	C	LRFN5	0	intronic	3.464	7	9	15	3.113e-09	-5.925525643	-0.0299	0.0051	0.1215	-1.548508154	-0.004911	0.003172	T	T	-5.925525643	1.548508154	No	C	T	1.0242864417176	0.3057	-1.0242864417176	Yes
34	14	rs12886138	64871010	64686207	64878265	0.000480501	C	T	MTHFD1	0	intronic	4.685	6	4	4	2.203e-10	-6.346478023	-0.0329	0.0052	0.8617	0.174210543	0.0005738	0.003295	T	C	6.346478023	-0.174210543	No	T	C	1.30146306249017	0.1931	-1.30146306249017	No
35	15	rs834629	37678862	37581276	37854994	9.34878e-05	T	C	RP11-720L8.1	0	ncRNA_intronic	3.976	6	15	15	2.938e-11	-6.649645392	-0.0343	0.0052	0.7911	-0.264882474	-0.0008994	0.003396	T	T	-6.649645392	0.264882474	No	C	T	-0.24365245381018	0.8075	0.24365245381018	No
36	16	rs8063603	6310645	6303301	6343315	0.001664891	A	G	RP11-420N3.2:RBFOX1	00:00:00	ncRNA_intronic	0.315	6	9	15	7.147e-09	-5.787433421	-0.0308	0.0053	0.1534	1.427624388	0.004912	0.003441	A	G	-5.787433421	-1.427624388	Yes	A	G	-0.473439015707401	0.6359	-0.473439015707401	Yes
37	16	rs9925434	7666407	7654082	7675142	3.50534e-06	A	C	RBFOX1	0	intronic	1.831	6	5	15	2.264e-10	6.342272768	0.0328	0.0052	0.001069	-3.271707793	-0.01071	0.003275	A	A	6.342272768	3.271707793	Yes	C	A	-1.54560497074277	0.1222	1.54560497074277	Yes
38	17	rs17727765	27576962	27368639	27576962	0.008644226	T	C	CRYBA1	0	intronic	5.848	5	5	5	3.429e-08	-5.517989456	-0.0505	0.0092	0.4323	-0.78526195	-0.005389	0.006862	T	T	-5.517989456	0.78526195	No	C	T	1.47840278657588	0.1393	-1.47840278657588	Yes
39	18	rs2163544	36885075	36866009	36897247	0.006000299	A	C	LINC00669	0	ncRNA_intronic	0.781	6	5	15	8.993e-08	5.345978265	0.0274	0.0051	0.08084	-1.745832856	-0.005683	0.003255	A	C	5.345978265	1.745832856	Yes	A	C	0.79364865329223	0.4274	0.79364865329223	Yes
40	18	rs12958048	53101598	53067954	53125364	0.000499955	G	A	TCF4	0	intronic	2022-08-02	5	5	15	2.125e-09	5.98795181	0.0319	0.0053	0.09582	1.665465104	0.005469	0.003284	A	A	-5.98795181	-1.665465104	Yes	G	A	-1.56110067016898	0.1185	-1.56110067016898	Yes
41	22	rs5758265	41617897	41408754	41713111	0.000567766	G	A	L3MBTL2	0	intronic	7.608	7	4	4	4.428e-09	5.86735573	0.0328	0.0056	0.05263	-1.937944451	-0.0067	0.003457	A	G	-5.86735573	1.937944451	No	NA	NA	NA	NA	NA	NA
42	22	rs7288411	42815358	42777621	42866427	0.009169327	G	A	NFAM1	0	intronic	13.22	4	2	15	8.139e-07	4.932004599	0.0257	0.0052	0.0111	-2.539534806	-0.008318	0.003275	A	G	-4.932004599	2.539534806	No	A	G	0.930523698142034	0.3521	-0.930523698142034	Yes
43	22	rs73187272	50667565	50620508	50679436	0.002606323	G	A	TUBGCP6	0	intronic	0.191	5	4	4	5.473e-07	-5.008942218	-0.0366	0.0073	0.001437	3.187114249	0.01447	0.004541	A	G	5.008942218	-3.187114249	No	A	G	0.254900435364808	0.7988	-0.254900435364808	No
The build used to determine the base pair position was GRCh37/Hg19
