# Supplementary material for: Shared genetic loci between depression and cardiometabolic traits
Source: PLoS Genet. 2022 May 13;18(5):e1010161. doi: 10.1371/journal.pgen.1010161 (PMC9170110; doi:10.1371/journal.pgen.1010161)
Supplement: S2 Data — (ZIP) [file pgen.1010161.s055.zip › results_replication_cond/replication/conjFDR_DEP_CAD_FINNGEN_MDD.xlsx]

## Sheet: conjFDR_dep_cad_MDD_FINNGEN
locusnum	CHR	LEAD_SNP	LEAD_BP	MinBP	MaxBP	FDR	A1	A2	nearestGene	dist	func	CADD	RDB	minChrState	commonChrState	PVAL_in_DEP	Z_in_DEP	SE_in_DEP	PVAL_in_CAD	Z_in_CAD	SE_in_CAD	A1_in_DEP	A1_in_CAD	A1_in_FINNGEN	A2_in_FINNGEN	Z_in_FINNGEN	PVAL_in_FINNGEN	Z_recalculated_in_FINNGEN	ConcordEffect_Replicated
1	1	rs10890013	73639751	73282691	73758117	0.003368065	T	C	RN7SKP19	17535	intergenic	2.915	6	5	15	3.295e-08	5.524992333	0.005	2.26e-05	4.237522279	0.00836	T	T	T	C	1.20630476775352	0.2277	1.20630476775352	Yes
2	6	rs9266242	31325620	31252396	31346898	0.003575646	C	T	XXbac-BPG248L24.12	205	upstream:downstream	3.493	5	1	13	1.534e-06	-4.806754722	0.0053	1.54e-05	4.322887889	0.00998	T	C	C	T	-0.0618277555914288	0.9507	-0.0618277555914288	No
3	10	rs7073340	76402277	75867193	76421529	0.028896896	A	G	ADK	0	intronic	6.117	6	5	15	2.06e-05	-4.258286317	0.007	0.000189	3.733283042	0.01134	A	G	G	A	-1.17074821162745	0.2417	1.17074821162745	No
4	11	rs174541	61565908	61542006	61624181	0.042651901	T	C	FADS2	0	intronic	1984-03-01	3a	4	5	4.131e-05	-4.100028087	0.0053	0.000183	3.741397243	0.00875	T	T	C	T	3.16440572089041	0.001554	-3.16440572089041	Yes
5	12	rs2004910	121374727	121189116	121378566	0.010022856	A	G	RPL12P33	19687	intergenic	0.371		2	15	1.552e-07	-5.246281159	0.0054	6.26e-05	4.002789484	0.00872	A	G	G	A	2.55858209915146	0.01051	-2.55858209915146	Yes
6	14	rs59618196	42297825	42213816	42319865	0.022061385	C	T	LRFN5	0	intronic	0.302	5	9	15	1.63e-05	4.310345063	0.005	4.5e-05	4.080184341	0.00827	T	T	C	T	-1.53534135854964	0.1247	-1.53534135854964	Yes
NA	NA		NA	NA	NA	NA				NA		NA		NA	NA	NA	NA	NA	NA	NA	NA			NA	NA	NA	NA	NA	NA
NA	NA		NA	NA	NA	NA				NA		NA		NA	NA	NA	NA	NA	NA	NA	NA			NA	NA	NA	NA	NA	NA
The build used to determine the base pair position was GRCh37/Hg19
