# Supplementary material for: Shared genetic loci between depression and cardiometabolic traits
Source: PLoS Genet. 2022 May 13;18(5):e1010161. doi: 10.1371/journal.pgen.1010161 (PMC9170110; doi:10.1371/journal.pgen.1010161)
Supplement: S2 Data — (ZIP) [file pgen.1010161.s055.zip › results_replication_cond/replication/conjFDR_DEP_CRP_FINNGEN_MDD.xlsx]

## Sheet: conjFDR_dep_crp_FINNGEN_MDD
locusnum	CHR	LEAD_SNP	LEAD_BP	MinBP	MaxBP	FDR	A1	A2	nearestGene	dist	func	CADD	RDB	minChrState	commonChrState	PVAL_in_DEP	Z_in_DEP	BETA_in_DEP	SE_in_DEP	PVAL_in_CRP	Z_in_CRP	BETA_in_CRP	SE_in_CRP	Overlapping_with_condFDR_DEP.CRP	Overlapping_with_condFDR_CRP.DEP	A1_in_FINNGEN	A2_in_FINNGEN	Z_in_FINNGEN	PVAL_in_FINNGEN	Z_recalculated_in_FINNGEN	ConcordEffect_Replicated
1	2	rs71441095	28089848	27961614	28284633	0.044095636	G	A	MRPL33:RBKS	00:00:00	intronic	2.284	6	5	15	5.21e-05	-4.046001046	-0.0276	0.0068	2.56979e-07	-5.152542373	-0.0304	0.0059	No	Yes	A	G	-1.52283496438809	0.1278	1.52283496438809	Yes
2	2	rs1390608	42665422	42380508	42703861	0.036673105	A	C	SNORD75	2094	intergenic	8.206	7	4	15	1.317e-05	4.357261307	0.0233	0.0054	0.00021177	3.704545455	0.0163	0.0044	No	No	C	A	0.269428444018258	0.7876	-0.269428444018258	No
3	4	rs11944473	28990864	28959219	28990864	0.049391792	G	T	RP11-292B1.2	7281	intergenic	1.911	7	9	15	5.577e-05	4.030028882	0.0212	0.0053	0.000312572	3.604651163	0.0155	0.0043	No	No	T	G	-0.385185480354023	0.7001	0.385185480354023	No
4	5	rs7732352	164472633	164465319	164678946	0.046040421	G	A	CTC-340A15.2	0	ncRNA_intronic	3.623	7	9	15	7.376e-08	-5.381762603	-0.0276	0.0051	0.000285728	3.627906977	0.0156	0.0043	Yes	No	G	A	2.22323437551185	0.0262	2.22323437551185	Yes
5	6	rs2395475	31326920	30997692	31351522	0.000792655	A	G	XXbac-BPG248L24.12	1505	intergenic	5.131	6	5	14	8.402e-08	5.358275616	0.0282	0.0053	2.60161e-06	2022-07-04	0.0235	0.005	No	No	NA	NA	NA	NA	NA	NA
6	11	rs112181005	47010491	46708196	47367371	0.021869696	G	A	C11orf49	0	intronic	7.897	6	4	5	1.697e-05	-4.301429197	-0.0339	0.0079	2.92987e-06	-4.675675676	-0.0346	0.0074	No	Yes	A	G	-2.36356604807251	0.0181	2.36356604807251	Yes
7	12	rs77741769	121363835	121188641	121378566	0.00015573	C	T	RPL12P33	8795	intergenic	5.073	3a	1	15	2.579e-08	5.567851138	0.0293	0.0053	1.00891e-61	-16.57777778	-0.0746	0.0045	Yes	Yes	T	C	2.8465196589913	0.00442	-2.8465196589913	Yes
8	22	rs2899341	41325068	41079792	41854446	0.004547725	A	G	XPNPEP3	0	UTR3	1.188	4	2	5	1.753e-06	-4.779994489	-0.0239	0.005	4.32255e-06	-4.595238095	-0.0193	0.0042	Yes	Yes	A	G	0.348053506812716	0.7278	0.348053506812716	No
NA	NA		NA	NA	NA	NA						NA		NA	NA	NA	NA	NA	NA	NA	NA	NA	NA			NA	NA	NA	NA	NA	NA
NA	NA		NA	NA	NA	NA						NA		NA	NA	NA	NA	NA	NA	NA	NA	NA	NA			NA	NA	NA	NA	NA	NA
The build used to determine the base pair position was GRCh37/Hg19
