# Supplementary material for: Shared genetic loci between depression and cardiometabolic traits
Source: PLoS Genet. 2022 May 13;18(5):e1010161. doi: 10.1371/journal.pgen.1010161 (PMC9170110; doi:10.1371/journal.pgen.1010161)
Supplement: S2 Data — (ZIP) [file pgen.1010161.s055.zip › results_replication_cond/replication/conjFDR_DEP_DBP_FINNGEN_MDD.xlsx]

## Sheet: conjFDR_dep_dbp_FINNGEN_MDD
locusnum	CHR	LEAD_SNP	LEAD_BP	MinBP	MaxBP	FDR	A1	A2	nearestGene	dist	func	CADD	RDB	minChrState	commonChrState	PVAL_in_DEP	Z_in_DEP	BETA_in_DEP	SE_in_DEP	PVAL_in_DBP	Z_in_DBP	BETA_in_DBP	SE_in_DBP	Overlapping_with_condFDR_DEP.DBP	Overlapping_with_condFDR_DBP.DEP	A1_in_FINNGEN	A2_in_FINNGEN	Z_in_FINNGEN	PVAL_in_FINNGEN	Z_recalculated_in_FINNGEN	ConcordEffect_Replicated
1	1	rs301805	8481016	8404093	8895448	0.000380927	G	T	RERE	0	intronic	1956-06-01		1	1	1.84e-08	5.626408796	0.0284	0.0051	1.815e-07	-5.217351123	-0.0921	0.0176	Yes	Yes	G	T	-0.779814619308632	0.4355	-0.779814619308632	Yes
2	1	rs4259707	50528591	49529592	50591851	0.043047865	C	T	ELAVL4	0	intronic	3.318	7	9	15	1.592e-05	4.315558338	0.0257	0.006	0.0002371	3.675805627	0.0752	0.0205	No	No	T	C	1.49123426685705	0.1359	-1.49123426685705	Yes
3	1	rs17103314	79974270	79662943	80099984	0.048526524	G	A	ADH5P2	12494	intergenic	1.687	7	7	15	9.773e-06	4.422135792	0.1028	0.0233	0.0003004	3.614954824	0.2784	0.077	Yes	No	A	G	0.355787114034875	0.722	-0.355787114034875	Yes
4	1	rs10922291	197780338	197391443	197803129	0.043120449	A	C	DENND1B	35511	intergenic	0.054	5	2	15	6.272e-06	4.517006435	0.0231	0.0051	0.0002379	-3.674945706	-0.0645	0.0176	No	No	C	A	-2.15006593105325	0.03155	2.15006593105325	Yes
5	2	rs112952562	42705594	42678029	42769610	0.038602597	C	A	KCNG3	0	intronic	2014-03-01	6	5	15	1.564e-05	-4.319476163	-0.028	0.0065	7.164e-06	4.488756881	0.0982	0.0219	No	No	A	C	1.80203435861464	0.07154	-1.80203435861464	No
6	2	rs34795950	127171991	126988351	127308675	0.005294945	G	A	AC023347.1	70421	intergenic	1.714	6	9	15	7.461e-07	-4.94896281	-0.0336	0.0068	1.182e-09	6.082666562	0.1418	0.0233	Yes	Yes	A	G	-2.03065504160191	0.04229	2.03065504160191	Yes
7	2	rs62188629	208044470	208017033	208088987	0.013631903	G	A	AC007879.1	0	ncRNA_intronic	1.699	7	5	15	3.065e-06	4.666415236	0.0253	0.0054	2.005e-05	4.264333264	0.0797	0.0187	No	No	NA	NA	NA	NA	NA	NA
8	2	rs1467296	240213868	240211285	240240205	0.042005203	G	A	HDAC4	0	intronic	1965-05-01	1d	2	7	1.106e-05	4.395339026	0.0221	0.005	0.0002259	-3.688139271	-0.0643	0.0174	No	No	G	A	-0.314027700775414	0.7535	-0.314027700775414	Yes
9	3	rs1656368	158281021	157828781	158352440	0.000961921	A	G	RP11-538P18.2	0	ncRNA_intronic	0.038		5	15	7.074e-08	5.389281316	0.0287	0.0053	7.171e-08	-5.386833015	-0.0983	0.0183	Yes	Yes	G	A	-2.79400297334694	0.005206	2.79400297334694	Yes
10	5	rs13168787	87437079	87125294	87511832	0.00994754	A	G	TMEM161B	48370	intergenic	7.907	2b	1	1	1.9e-06	-4.763779631	-0.0253	0.0053	1.439e-07	5.260198466	0.0975	0.0185	No	Yes	A	G	-2.38304704332394	0.01717	-2.38304704332394	Yes
11	5	rs3814424	87968953	87936379	88010829	0.029476862	C	T	LINC00461	0	ncRNA_exonic	2018-12-01	4	1	13	1.078e-08	5.717976574	0.0384	0.0067	0.0001164	3.85358674	0.0914	0.0237	No	Yes	T	C	-1.46581020545133	0.1427	1.46581020545133	No
12	5	rs13164188	103914523	103786487	103938115	0.034874656	T	C	RP11-6N13.1	0	ncRNA_intronic	0.949	7	7	15	1.109e-06	4.871240053	0.025	0.0051	0.0001585	-3.777359289	-0.067	0.0177	Yes	No	C	T	-2.24372656194494	0.02485	2.24372656194494	Yes
13	5	rs3806843	140212538	140024042	140222641	0.023808373	C	T	PCDHA1:PCDHA2:PCDHA3:PCDHA4:PCDHA5:PCDHA6	0:0:0:0:0:0	intronic	0.994		5	15	7.289e-06	-4.485070004	-0.0228	0.0051	4.895e-06	4.569238285	0.0797	0.0175	No	Yes	C	T	2.80338030063307	0.005057	2.80338030063307	Yes
14	6	rs6905391	28262686	25684606	32333827	0.000680559	G	A	PGBD1	0	intronic	2015-11-01	7	5	5	4.513e-08	-5.469502719	-0.0395	0.0072	1.253e-21	-9.553571944	-0.2288	0.024	Yes	Yes	A	G	-2.91507769809338	0.003556	2.91507769809338	Yes
15	8	rs62526892	91669954	91518135	91797902	0.013003289	G	A	TMEM64	0	intronic	8.816	4	5	15	1.14e-06	-4.865790894	-0.0306	0.0063	2.958e-05	4.176675913	0.0885	0.0212	Yes	Yes	A	G	-2.03900027606531	0.04145	2.03900027606531	Yes
16	9	rs6476606	37005561	37005561	37027536	0.007403177	G	A	PAX5:RP11-297B17.3	00:00:00	ncRNA_intronic	2022-09-09	5	3	13	1.223e-06	4.851874513	0.0253	0.0052	9.103e-06	4.43745203	0.0799	0.018	No	Yes	G	A	-1.62764585547111	0.1036	-1.62764585547111	Yes
17	10	rs12571117	101628200	101522170	101689378	0.037692658	A	G	DNMBP	7133	intergenic	2.081	7	5	15	5.755e-06	-4.535196059	-0.0227	0.005	0.0001838	-3.740301022	-0.0652	0.0174	No	No	G	A	-0.410553454093707	0.6814	0.410553454093707	No
18	11	rs7118275	16271678	16253187	16373664	0.012804176	T	C	SOX6	0	intronic	5.933	7	5	15	2.791e-06	4.685630056	0.0294	0.0063	7.951e-46	-14.20992554	-0.3062	0.0215	No	Yes	T	C	1.17199266764595	0.2412	1.17199266764595	Yes
19	11	rs4417256	28497639	28379460	28577867	0.022305268	T	C	RP11-22P4.1	0	ncRNA_intronic	2022-06-17	3a	5	15	6.577e-06	4.506937487	0.0226	0.005	4.989e-10	-6.219450179	-0.1076	0.0173	No	No	T	C	0.0065172796505838	0.9948	0.0065172796505838	Yes
20	11	rs1806153	31850105	31132257	31858991	2.67799e-05	G	T	RCN1	0	intronic	0.026		5	13	7.85e-10	6.147931337	0.0381	0.0062	6.003e-10	6.190352022	0.1309	0.0212	Yes	Yes	T	G	-1.84787795714207	0.06462	1.84787795714207	No
21	11	rs112181005	47010491	46708196	47367371	0.040555698	G	A	C11orf49	0	intronic	7.897	6	4	5	1.697e-05	-4.301429197	-0.0339	0.0079	6.921e-08	-5.393209964	-0.14	0.026	No	Yes	A	G	-2.36356604807251	0.0181	2.36356604807251	Yes
22	11	rs174576	61603510	61542006	61624181	0.045150516	C	A	FADS2	0	intronic	0.759	1f	2	5	7.721e-06	4.47277779	0.0235	0.0053	0.0002614	3.650824321	0.0667	0.0183	Yes	No	A	C	2.78741738098079	0.005313	-2.78741738098079	Yes
23	13	rs536966	27118983	27087872	27146921	0.011782829	C	T	WASF3	12856	intergenic	4.245		7	14	2.455e-06	-4.71183178	-0.0268	0.0057	1.525e-06	4.807931498	0.0937	0.0195	No	Yes	C	T	0.343130881227633	0.7315	0.343130881227633	Yes
24	13	rs13353100	53826781	53682392	54049489	0.044751088	G	T	RN7SL618P	5430	intergenic	15.58	7	5	15	2.281e-10	6.341120526	0.0333	0.0052	0.0002566	-3.65558117	-0.0669	0.0183	Yes	No	T	G	0.683010828680386	0.4946	-0.683010828680386	Yes
25	14	rs2359240	75328247	75123374	75397764	0.018020617	C	T	PROX2	0	intronic	0.348	3a	5	15	3.204e-06	4.657289339	0.0233	0.005	4.987e-05	4.056235397	0.0704	0.0174	Yes	Yes	C	T	-0.939254681880985	0.3476	-0.939254681880985	Yes
26	14	rs10149470	104017953	104017953	104018455	0.007924714	G	A	RNU7-160P	1209	intergenic	0.468	2b	1	5	3.275e-08	-5.526061163	-0.0282	0.0051	1.383e-05	-4.346542919	-0.0758	0.0174	Yes	Yes	G	A	0.356321246141855	0.7216	0.356321246141855	Yes
27	16	rs4616299	7657432	7657373	7673819	0.00665728	A	G	RBFOX1	0	intronic	2028-12-01	5	5	15	1.042e-06	4.883536217	0.0248	0.0051	1.016e-05	-4.413739933	-0.079	0.0179	Yes	Yes	G	A	-1.90708176646211	0.05651	1.90708176646211	Yes
28	17	rs9916772	9725512	9725091	9725888	0.038648454	A	G	GLP2R	10	upstream	4.743	4	5	15	1.567e-05	-4.319053212	-0.0221	0.0051	3.346e-06	-4.6483505	-0.0832	0.0179	No	Yes	G	A	0.0016293090993835	0.9987	-0.0016293090993835	Yes
29	18	rs10503002	53109202	53057188	53164693	0.041400833	C	T	TCF4	0	intronic	0.118	5	1	15	1.758e-05	4.293598837	0.0271	0.0063	2.626e-06	-4.698094448	-0.103	0.0219	Yes	No	T	C	0.408100354209859	0.6832	-0.408100354209859	Yes
30	20	rs76410441	40186071	39613707	40269840	0.004012663	A	C	CHD6	0	intronic	0.062	5	4	5	5.016e-07	-5.025699809	-0.0409	0.0081	4.532e-16	8.123427369	0.2307	0.0284	Yes	Yes	C	A	-0.27905840962976	0.7802	0.27905840962976	No
31	22	rs7511006	50676259	50624909	50698731	0.029747588	T	C	TUBGCP6	0	intronic	0.638	5	4	5	9.383e-06	-4.430924362	-0.0231	0.0052	0.0001183	3.849622516	0.0688	0.0179	Yes	No	C	T	0.602562159551181	0.5468	-0.602562159551181	Yes
NA	NA		NA	NA	NA	NA						NA		NA	NA	NA	NA	NA	NA	NA	NA	NA	NA			NA	NA	NA	NA	NA	NA
NA	NA		NA	NA	NA	NA						NA		NA	NA	NA	NA	NA	NA	NA	NA	NA	NA			NA	NA	NA	NA	NA	NA
The build used to determine the base pair position was GRCh37/Hg19
