# Supplementary material for: Shared genetic loci between depression and cardiometabolic traits
Source: PLoS Genet. 2022 May 13;18(5):e1010161. doi: 10.1371/journal.pgen.1010161 (PMC9170110; doi:10.1371/journal.pgen.1010161)
Supplement: S2 Data — (ZIP) [file pgen.1010161.s055.zip › results_replication_cond/replication/conjFDR_DEP_HDL_FINNGEN_MDD.xlsx]

## Sheet: conjFDR_dep_hdl_FINNGEN_MDD
locusnum	CHR	LEAD_SNP	LEAD_BP	MinBP	MaxBP	FDR	A1	A2	nearestGene	dist	func	CADD	RDB	minChrState	commonChrState	PVAL_in_DEP	Z_in_DEP	BETA_in_DEP	SE_in_DEP	PVAL_in_HDL	Z_in_HDL	BETA_in_HDL	SE_in_HDL	Overlapping_with_condFDR_DEP.HDL	Overlapping_with_condFDR_HDL.DEP	A1_in_FINNGEN	A2_in_FINNGEN	Z_in_FINNGEN	PVAL_in_FINNGEN	Z_recalculated_in_FINNGEN	ConcordEffect_Replicated
1	1	rs61771892	73150390	72628347	73264598	0.016086588	C	T	RNU6-1246P	32955	intergenic	2.652	5	9	15	8.952e-06	-4.441052378	-0.0328	0.0074	3.149e-05	-4.162414548	-0.01834	0.004407	Yes	No	T	C	-2.75590496606325	0.005853	2.75590496606325	Yes
2	2	rs6433545	176432399	176420907	176475422	0.025745391	T	C	AC096649.3	113030	intergenic	0.589	6	1	15	1.724e-05	4.297930754	0.0231	0.0054	2.031e-05	-4.261455279	-0.01414	0.003319	No	Yes	C	T	-0.997751239302702	0.3184	0.997751239302702	Yes
3	4	rs2871304	27983557	27966505	28098156	0.011068605	A	G	AC007106.1	0	ncRNA_intronic	6.633	5	9	15	5.37e-06	-4.549787962	-0.0255	0.0056	1.942e-05	-4.271456973	-0.01546	0.003618	Yes	Yes	A	G	-0.331853346436817	0.74	-0.331853346436817	Yes
4	6	rs2523590	31327064	31323012	31327435	0.013364775	T	C	XXbac-BPG248L24.12	1649	intergenic	7.808	NA	5	14	6.938e-06	-4.495581736	-0.0247	0.0055	2.466e-05	-4.217889141	-0.01418	0.003361	No	No	C	T	0.129831171932892	0.8967	-0.129831171932892	Yes
5	6	rs6928852	76223854	76199880	76373537	0.032555071	C	T	RPL26P20	14001	intergenic	4.576	7	9	15	2.236e-05	4.239919459	0.0213	0.005	0.0001143	3.858039882	0.01213	0.003145	No	No	T	C	1.7995608978483	0.07193	-1.7995608978483	Yes
6	7	rs10950398	12264871	12233848	12286050	0.006332535	G	A	TMEM106B	0	intronic	2.589	6	4	5	2.549e-06	4.704170634	0.0242	0.0052	1.09e-07	5.311042341	0.01655	0.003117	Yes	Yes	A	G	1.55142444846713	0.1208	-1.55142444846713	Yes
7	7	rs2529041	24607479	24590979	24779987	0.048126175	C	T	MPP6	5407	intergenic	6.104	NA	5	14	4.357e-05	4.087684574	0.0224	0.0055	0.000168	-3.762832094	-0.01319	0.003505	No	No	T	C	0.0050132775489266	0.996	-0.0050132775489266	Yes
8	8	rs10957158	61679382	61591074	61784348	0.009227269	G	A	CHD7	0	intronic	2022-03-06	5	5	7	1.347e-06	4.832690668	0.0285	0.0059	1.781e-05	4.290713458	0.0156	0.003635	Yes	Yes	G	A	-1.24699317526455	0.2124	-1.24699317526455	Yes
9	8	rs2977983	71070788	71017438	71351158	0.018809031	C	T	NCOA2	0	intronic	0.075	NA	4	5	1.11e-05	-4.394554802	-0.0435	0.0099	2.248e-07	-5.177565526	-0.0324	0.006257	No	Yes	C	T	1.68509626580407	0.09197	1.68509626580407	Yes
10	11	rs4757899	20202483	20190576	20235409	0.038771837	A	G	DBX1	20323	intergenic	5.677	7	5	14	1.451e-05	-4.335998398	-0.0243	0.0056	0.0001502	3.790738544	0.01336	0.003523	No	No	G	A	0.774897888396388	0.4384	-0.774897888396388	Yes
11	11	rs112181005	47010491	46708196	47367371	0.025463895	G	A	C11orf49	0	intronic	7.897	6	4	5	1.697e-05	-4.301429197	-0.0339	0.0079	4.793e-28	-10.97955102	-0.05848	0.005325	No	Yes	A	G	-2.36356604807251	0.0181	2.36356604807251	Yes
12	11	rs174594	61619829	61539020	61624181	0.00188701	A	C	FADS2	0	intronic	2.049	NA	4	5	5.42e-07	-5.010815002	-0.0264	0.0053	2.951e-22	-9.702188431	-0.03111	0.003206	Yes	Yes	A	C	-2.46765849254068	0.0136	-2.46765849254068	Yes
13	17	rs11867618	65875587	65825248	65984537	0.022121545	G	A	BPTF	0	intronic	3.025	6	4	5	1.151e-05	4.386668511	0.0319	0.0073	6.337e-05	3.999897218	0.01798	0.004496	No	Yes	A	G	2.05893986031169	0.0395	-2.05893986031169	Yes
14	22	rs11090090	42777621	42740543	42862437	0.012473722	A	G	NFAM1	0	UTR3	0.969	5	4	15	6.293e-06	-4.516298302	-0.0226	0.005	2.183e-05	4.245301181	0.01349	0.003178	Yes	Yes	G	A	0.636424156739026	0.5245	-0.636424156739026	Yes
NA	NA		NA	NA	NA	NA				NA		NA	NA	NA	NA	NA	NA	NA	NA	NA	NA	NA	NA			NA	NA	NA	NA	NA	NA
NA	NA		NA	NA	NA	NA				NA		NA	NA	NA	NA	NA	NA	NA	NA	NA	NA	NA	NA			NA	NA	NA	NA	NA	NA
The build used to determine the base pair position was GRCh37/Hg19
