# Supplementary material for: Shared genetic loci between depression and cardiometabolic traits
Source: PLoS Genet. 2022 May 13;18(5):e1010161. doi: 10.1371/journal.pgen.1010161 (PMC9170110; doi:10.1371/journal.pgen.1010161)
Supplement: S2 Data — (ZIP) [file pgen.1010161.s055.zip › results_replication_cond/replication/conjFDR_DEP_LDL_FINNGEN_MDD.xlsx]

## Sheet: conjFDR_dep_ldl_FINNGEN_MDD
locusnum	CHR	LEAD_SNP	LEAD_BP	MinBP	MaxBP	FDR	A1	A2	nearestGene	dist	func	CADD	RDB	minChrState	commonChrState	PVAL_in_DEP	Z_in_DEP	BETA_in_DEP	SE_in_DEP	PVAL_in_LDL	Z_in_LDL	BETA_in_LDL	SE_in_LDL	Overlapping_with_condFDR_DEP.LDL	Overlapping_with_condFDR_LDL.DEP	A1_in_FINNGEN	A2_in_FINNGEN	Z_in_FINNGEN	PVAL_in_FINNGEN	Z_recalculated_in_FINNGEN	ConcordEffect_Replicated
1	1	rs11578046	23425139	23294136	23551623	0.02761162	G	A	LUZP1	0	intronic	4.015	4	2	5	5.136e-06	-4.559154407	-0.0243	0.0053	9.703e-05	-3.897901164	-0.01279	0.003282	Yes	No	A	G	1.41387025814391	0.1574	-1.41387025814391	No
2	3	rs7630176	157829953	157829953	158285280	0.01566166	T	C	RSRC1	0	intronic	5.934	4	2	15	7.652e-06	4.474696294	0.0236	0.0053	4.485e-05	-4.080960382	-0.01357	0.003325	Yes	No	T	C	2.73195363748455	0.006296	2.73195363748455	Yes
3	6	rs1131446	31323116	30081742	31323116	0.012248709	C	T	HLA-B	0	exonic	1994-07-01		1	3	6.037e-06	4.525089333	0.0593	0.0131	1.058e-05	-4.404966964	-0.02594	0.00589	Yes	No	NA	NA	NA	NA	NA	NA
4	6	rs9399697	101322202	101053726	101614312	0.024922335	C	T	ASCC3	0	intronic	2.456	6	4	5	1.155e-05	-4.385913532	-0.022	0.005	8.439e-05	-3.931578303	-0.01211	0.003081	Yes	No	T	C	-1.37801065003879	0.1682	1.37801065003879	Yes
5	11	rs174594	61619829	61539020	61624181	0.001958791	A	C	FADS2	0	intronic	2.049		4	5	5.42e-07	-5.010815002	-0.0264	0.0053	4.058e-16	-8.136818609	-0.02583	0.003175	Yes	Yes	A	C	-2.46765849254068	0.0136	-2.46765849254068	Yes
6	12	rs77741769	121363835	121187557	121378596	0.000152305	C	T	RPL12P33	8795	intergenic	5.073	3a	1	15	2.579e-08	5.567851138	0.0293	0.0053	1.145e-10	-6.446450485	-0.02152	0.003338	Yes	Yes	T	C	2.8465196589913	0.00442	-2.8465196589913	Yes
7	16	rs3812984	72207797	71991135	72248130	0.004076782	T	C	PMFBP1	0	intronic	6.412		5	15	1.38e-06	4.827871628	0.0242	0.005	2.249e-07	-5.177482527	-0.01635	0.003158	Yes	Yes	T	C	3.00601033599611	0.002647	3.00601033599611	Yes
8	19	rs113743631	45384700	45384700	45384700	0.049857419	G	A	PVRL2	0	intronic	0.071	6	1	5	4.792e-05	4.065546686	0.0863	0.0212	0.0001945	-3.726054976	-0.04797	0.01287	No	No	A	G	2.25219423788287	0.02431	-2.25219423788287	Yes
9	20	rs6124295	39614075	39613707	40269840	0.027245822	G	A	RNU2-52P	38769	intergenic	1.279	3a	4	15	1.919e-05	4.274112651	0.0242	0.0057	3.716e-05	-4.124463446	-0.01444	0.003501	Yes	Yes	A	G	-0.861250667027347	0.3891	0.861250667027347	No
10	22	rs9611525	41640659	41215672	42216326	0.011927236	C	T	RANGAP1	955	downstream	2.622	5	4	5	7.065e-07	4.959568315	0.0266	0.0054	3.164e-05	4.161329629	0.01481	0.003558	Yes	Yes	T	C	3.99674283645655	6.422e-05	-3.99674283645655	Yes
NA	NA		NA	NA	NA	NA				NA		NA		NA	NA	NA	NA	NA	NA	NA	NA	NA	NA			NA	NA	NA	NA	NA	NA
NA	NA		NA	NA	NA	NA				NA		NA		NA	NA	NA	NA	NA	NA	NA	NA	NA	NA			NA	NA	NA	NA	NA	NA
The build used to determine the base pair position was GRCh37/Hg19
