# Supplementary material for: Shared genetic loci between depression and cardiometabolic traits
Source: PLoS Genet. 2022 May 13;18(5):e1010161. doi: 10.1371/journal.pgen.1010161 (PMC9170110; doi:10.1371/journal.pgen.1010161)
Supplement: S2 Data — (ZIP) [file pgen.1010161.s055.zip › results_replication_cond/replication/conjFDR_DEP_SBP_FINNGEN_MDD.xlsx]

## Sheet: conjFDR_dep_sbp_FINNGEN_MDD
locusnum	CHR	LEAD_SNP	LEAD_BP	MinBP	MaxBP	FDR	A1	A2	nearestGene	dist	func	CADD	RDB	minChrState	commonChrState	PVAL_in_DEP	Z_in_DEP	BETA_in_DEP	SE_in_DEP	PVAL_in_SBP	Z_in_SBP	BETA_in_SBP	SE_in_SBP	Overlapping_with_condFDR_DEP.SBP	Overlapping_with_condFDR_SBP.DEP	A1_in_FINNGEN	A2_in_FINNGEN	Z_in_FINNGEN	PVAL_in_FINNGEN	Z_recalculated_in_FINNGEN	ConcordEffect_Replicated
1	1	rs301805	8481016	8404093	8895448	0.000390564	G	T	RERE	0	intronic	1956-06-01		1	1	1.84e-08	5.626408796	0.0284	0.0051	9.937e-08	-5.327872202	-0.1641	0.0308	Yes	Yes	G	T	-0.779814619308632	0.4355	-0.779814619308632	Yes
2	1	rs2422137	72619961	72512988	72714331	0.049735912	C	A	NEGR1	0	intronic	0.389	7	5	15	9.58e-08	5.334515509	0.027	0.0051	0.000413	-3.531634353	-0.1077	0.0305	Yes	No	A	C	1.71410197040141	0.08651	-1.71410197040141	Yes
3	1	rs11162028	87960702	87893268	87965485	0.042849352	T	G	RNA5SP52	41645	intergenic	7.202	6	14	15	2.044e-05	-4.260029417	-0.0214	0.005	1.026e-05	4.411620137	0.134	0.0304	No	Yes	T	G	-0.414784045651445	0.6783	-0.414784045651445	Yes
4	1	rs112947098	181563041	181560367	181586684	0.045443323	A	G	CACNA1E	0	intronic	0.966	6	5	15	2.283e-05	-4.235247609	-0.0328	0.0077	7.979e-07	4.935880388	0.2368	0.048	Yes	Yes	G	A	1.19190116841219	0.2333	-1.19190116841219	Yes
5	2	rs34252196	127194013	126989969	127308675	0.008466904	C	A	AC023347.1	92443	intergenic	0.492	7	9	15	1.324e-06	-4.836117014	-0.0328	0.0068	1.56e-05	4.320041303	0.1748	0.0405	Yes	Yes	A	C	-2.05096864832578	0.04027	2.05096864832578	Yes
6	2	rs1467296	240213868	240211285	240240205	0.03260055	G	A	HDAC4	0	intronic	1965-05-01	1d	2	7	1.106e-05	4.395339026	0.0221	0.005	0.0001896	-3.732484988	-0.1135	0.0304	No	Yes	G	A	-0.314027700775414	0.7535	-0.314027700775414	Yes
7	3	rs6787172	158187811	157828781	158337455	0.009042007	G	T	RSRC1	0	intronic	0.565	7	5	15	5.314e-07	5.014614139	0.0252	0.005	2.004e-05	-4.264444664	-0.1293	0.0303	Yes	Yes	G	T	-1.53860809955818	0.1239	-1.53860809955818	Yes
8	4	rs2385900	7921777	7883887	7928191	0.040589472	G	A	AFAP1	0	intronic	1.761		5	5	1.848e-05	4.282506177	0.0218	0.0051	4.96e-05	-4.057503849	-0.1257	0.031	No	Yes	A	G	0.391808113121803	0.6952	-0.391808113121803	Yes
9	4	rs9884587	27966505	27966301	28098156	0.035133019	T	C	AC007106.1	2839	intergenic	3.212	7	9	15	6.058e-06	-4.524354889	-0.0257	0.0057	0.0002192	3.695794761	0.1272	0.0344	No	No	T	C	0.502949183895058	0.615	0.502949183895058	No
10	5	rs7712097	87484007	87437079	87511832	0.004618145	T	C	TMEM161B	1442	intergenic	6.217	7	5	9	5.319e-07	-5.014433299	-0.0259	0.0052	2.476e-06	4.710096114	0.1471	0.0312	Yes	Yes	T	C	0.436050624343618	0.6628	0.436050624343618	No
11	5	rs12658451	103904037	103682279	104082179	0.0025009	C	T	RP11-6N13.1	0	ncRNA_intronic	5.859	6	9	15	3.818e-08	5.499069795	0.0281	0.0051	2.226e-06	-4.73174312	-0.1437	0.0304	Yes	Yes	C	T	-2.98681527661108	0.002819	-2.98681527661108	Yes
12	5	rs3806843	140212538	140024042	140331337	0.024024431	C	T	PCDHA1:PCDHA2:PCDHA3:PCDHA4:PCDHA5:PCDHA6	0:0:0:0:0:0	intronic	0.994		5	15	7.289e-06	-4.485070004	-0.0228	0.0051	4.179e-11	6.59758823	0.2009	0.0304	No	Yes	C	T	2.80338030063307	0.005057	2.80338030063307	Yes
13	5	rs11135349	164523472	164467717	164678946	0.023693556	C	A	CTC-340A15.2	0	ncRNA_intronic	2.542	7	9	15	1.184e-09	-6.082395588	-0.0305	0.005	0.0001085	3.870752293	0.1169	0.0302	Yes	No	C	A	2.520464679207	0.01172	2.520464679207	Yes
14	6	rs2523594	31326629	31172151	32333827	0.001844576	T	C	XXbac-BPG248L24.12	1214	intergenic	4.733		2	14	1.443e-07	5.259688039	0.0275	0.0052	2.983e-11	6.647407663	0.2164	0.0326	No	Yes	T	C	-0.0235644864342861	0.9812	-0.0235644864342861	No
15	7	rs10268609	1962163	1860733	2110850	0.028033704	T	G	MAD1L1	0	intronic	1.688	2b	2	5	9.533e-06	4.427503559	0.0287	0.0065	0.0001001	3.890349366	0.1553	0.0399	No	Yes	T	G	1.70133552905082	0.08888	1.70133552905082	Yes
16	7	rs2529053	24592815	24590069	24844736	0.022492429	A	G	RNU6-1103P	15757	intergenic	3.225		14	15	6.484e-06	-4.509959511	-0.0294	0.0065	1.419e-09	6.053309339	0.2383	0.0394	No	Yes	G	A	-0.990356294213574	0.322	0.990356294213574	No
17	8	rs7813444	65437506	65437506	65499486	0.044526615	A	G	RP11-21C4.4	29286	intergenic	5.147	6	9	15	2.059e-05	4.258394882	0.0239	0.0056	0.0001549	-3.783079358	-0.1278	0.0338	No	Yes	G	A	-0.360999260344927	0.7181	0.360999260344927	Yes
18	8	rs62526892	91669954	91518135	91797902	0.008216798	G	A	TMEM64	0	intronic	8.816	4	5	15	1.14e-06	-4.865790894	-0.0306	0.0063	1.702e-05	4.300777354	0.1593	0.037	Yes	No	A	G	-2.03900027606531	0.04145	2.03900027606531	Yes
19	10	rs17747401	76400164	75828923	76449813	0.008140489	C	T	ADK	0	intronic	16.27	4	5	15	1.13e-06	-4.867532943	-0.0252	0.0052	1.673e-05	-4.304583743	-0.137	0.0318	Yes	No	T	C	1.01963837091201	0.3079	-1.01963837091201	No
20	11	rs7118275	16271678	16253187	16373664	0.013564959	T	C	SOX6	0	intronic	5.933	7	5	15	2.791e-06	4.685630056	0.0294	0.0063	3.324e-42	-13.61361221	-0.512	0.0376	No	Yes	T	C	1.17199266764595	0.2412	1.17199266764595	Yes
21	11	rs4417256	28497639	28379460	28577867	0.022678851	T	C	RP11-22P4.1	0	ncRNA_intronic	2022-06-17	3a	5	15	6.577e-06	4.506937487	0.0226	0.005	1.257e-12	-7.098959099	-0.2141	0.0302	No	Yes	T	C	0.0065172796505838	0.9948	0.0065172796505838	Yes
22	11	rs60171845	31835468	31807524	31856654	0.001134305	A	C	PAX6:RCN1	00:00:00	intronic	8.533	4	1	12	7.46e-08	-5.37972429	-0.0353	0.0066	3.473e-07	-5.095784512	-0.1997	0.0392	Yes	Yes	C	A	-1.87618413358593	0.06063	1.87618413358593	No
23	11	rs112181005	47010491	46708196	47367371	0.038678604	G	A	C11orf49	0	intronic	7.897	6	4	5	1.697e-05	-4.301429197	-0.0339	0.0079	1.586e-11	-6.739804394	-0.3076	0.0456	No	Yes	A	G	-2.36356604807251	0.0181	2.36356604807251	Yes
24	11	rs2509805	57650796	57404779	57681828	0.016178011	C	T	RP11-734C14.2	12752	intergenic	2.832	7	14	15	3.724e-06	4.626219851	0.0251	0.0054	2.399e-13	-7.324439086	-0.2397	0.0327	No	No	C	T	-2.28950547783743	0.02205	-2.28950547783743	Yes
25	11	rs7928223	113456292	113456292	113483442	0.036664243	A	G	TMPRSS5	101979	intergenic	1992-02-01	7	5	15	1.535e-05	-4.323605041	-0.0251	0.0058	1.879e-05	-4.278804272	-0.149	0.0348	No	Yes	G	A	-0.282187164248639	0.7778	0.282187164248639	No
26	12	rs11065505	110650498	110329431	111144760	0.048232182	C	T	IFT81	0	intronic	3.532	6	4	5	2.548e-05	-4.210505429	-0.0293	0.007	1.205e-05	4.376681237	0.1836	0.042	No	No	T	C	0.843050859518758	0.3992	-0.843050859518758	No
27	13	rs536966	27118983	27087872	27146921	0.012499161	C	T	WASF3	12856	intergenic	4.245		7	14	2.455e-06	-4.71183178	-0.0268	0.0057	1.936e-09	6.00308768	0.2029	0.0338	No	Yes	C	T	0.343130881227633	0.7315	0.343130881227633	Yes
28	13	rs2057559	78859646	78821529	78971323	0.017855408	C	T	RNF219-AS1	0	ncRNA_intronic	0.983	7	9	15	4.402e-06	4.591439146	0.0245	0.0053	6.392e-05	-3.997851611	-0.1291	0.0323	Yes	No	C	T	0.105725686107074	0.9158	0.105725686107074	No
29	14	rs2190864	72416219	72387640	72464832	0.033115142	C	T	RGS6	0	intronic	1.078		4	15	1.282e-05	4.363155076	0.0221	0.0051	4.69e-05	-4.070561288	-0.1237	0.0304	No	Yes	C	T	-0.156803137595239	0.8754	-0.156803137595239	Yes
30	14	rs1007934	73463479	73392096	73529094	0.042934317	G	A	ZFYVE1	0	intronic	1953-04-01	7	4	4	1.802e-05	4.28810982	0.0218	0.0051	0.0002068	-3.710561559	-0.1128	0.0304	No	Yes	A	G	0.786115200220121	0.4318	-0.786115200220121	Yes
31	14	rs1045430	75130235	75108290	75397764	0.003026828	G	T	AREL1	0	UTR3	7.778		3	4	2.9e-07	-5.129832569	-0.0256	0.005	2.71e-06	-4.691657899	-0.1415	0.0302	Yes	Yes	G	T	1.19062712035927	0.2338	1.19062712035927	Yes
32	14	rs10149470	104017953	104017953	104018455	0.000610066	G	A	RNU7-160P	1209	intergenic	0.468	2b	1	5	3.275e-08	-5.526061163	-0.0282	0.0051	1.143e-07	-5.302384153	-0.1601	0.0302	Yes	Yes	G	A	0.356321246141855	0.7216	0.356321246141855	Yes
33	17	rs9916772	9725512	9725091	9725888	0.03707084	A	G	GLP2R	10	upstream	4.743	4	5	15	1.567e-05	-4.319053212	-0.0221	0.0051	3.551e-05	-4.13490597	-0.1284	0.0311	No	No	G	A	0.0016293090993835	0.9987	-0.0016293090993835	Yes
34	17	rs11867618	65875587	65825248	65984537	0.031242791	G	A	BPTF	0	intronic	3.025	6	4	5	1.151e-05	4.386668511	0.0319	0.0073	5.958e-05	-4.014468103	-0.1788	0.0445	No	Yes	A	G	2.05893986031169	0.0395	-2.05893986031169	Yes
35	18	rs11876620	52737309	52721767	52744406	0.019966365	C	T	CTD-2171N6.1	35825	intergenic	4.877	5	5	15	5.302e-06	-4.552468903	-0.0391	0.0086	6.824e-06	4.499105462	0.2257	0.0502	No	No	T	C	-1.91251633077396	0.05581	1.91251633077396	Yes
36	18	rs10503002	53109202	53057188	53164693	0.039470242	C	T	TCF4	0	intronic	0.118	5	1	15	1.758e-05	4.293598837	0.0271	0.0063	1.645e-05	-4.30831902	-0.1635	0.038	Yes	No	T	C	0.408100354209859	0.6832	-0.408100354209859	Yes
37	20	rs76410441	40186071	39613707	40269840	0.004427994	A	C	CHD6	0	intronic	0.062	5	4	5	5.016e-07	-5.025699809	-0.0409	0.0081	1.81e-09	6.014000456	0.2956	0.0492	Yes	Yes	C	A	-0.27905840962976	0.7802	0.27905840962976	No
38	22	rs7364173	50681029	50624909	50698731	0.032768	T	C	TUBGCP6	0	intronic	4.276	2b	1	2	7.163e-06	-4.488786623	-0.0232	0.0052	0.0001927	3.728399144	0.1154	0.0309	Yes	No	C	T	0.619024832437755	0.5359	-0.619024832437755	Yes
NA	NA		NA	NA	NA	NA						NA		NA	NA	NA	NA	NA	NA	NA	NA	NA	NA			NA	NA	NA	NA	NA	NA
NA	NA		NA	NA	NA	NA						NA		NA	NA	NA	NA	NA	NA	NA	NA	NA	NA			NA	NA	NA	NA	NA	NA
The build used to determine the base pair position was GRCh37/Hg19
