# Supplementary material for: Shared genetic loci between depression and cardiometabolic traits
Source: PLoS Genet. 2022 May 13;18(5):e1010161. doi: 10.1371/journal.pgen.1010161 (PMC9170110; doi:10.1371/journal.pgen.1010161)
Supplement: S2 Data — (ZIP) [file pgen.1010161.s055.zip › results_replication_cond/replication/conjFDR_DEP_T2D_FINNGEN_MDD.xlsx]

## Sheet: conjFDR_dep_t2d_FINNGEN_MDD
locusnum	CHR	LEAD_SNP	LEAD_BP	MinBP	MaxBP	FDR	A1	A2	nearestGene	dist	func	CADD	RDB	minChrState	commonChrState	PVAL_in_DEP	Z_in_DEP	BETA_in_DEP	SE_in_DEP	PVAL_in_T2D	Z_in_T2D	BETA_in_T2D	SE_in_T2D	Overlapping_with_condFDR_DEP.T2D	Overlapping_with_condFDR_T2D.DEP	A1_in_FINNGEN	A2_in_FINNGEN	Z_in_FINNGEN	PVAL_in_FINNGEN	Z_recalculated_in_FINNGEN	ConcordEffect_Replicated
1	1	rs12128239	73059446	72847620	73059446	0.032614269	A	G	RNU6-1246P	123899	intergenic	2.101	6	9	15	2.089e-07	5.191238348	0.0407	0.0078	7.3e-05	3.966290114	0.077	0.019	Yes	No	G	A	-0.747602427636694	0.4547	0.747602427636694	Yes
2	2	rs6738911	60539612	60538609	60541853	0.047155936	T	C	AC007381.3	38117	intergenic	2.097	5	5	15	5.735e-05	4.023457242	0.0205	0.0051	7.1e-05	-3.972909601	-0.049	0.012	No	Yes	T	C	0.985456273037946	0.3244	0.985456273037946	Yes
3	6	rs885951	31140091	31121874	31140532	0.019473751	C	A	POU5F1	0	intronic	6.389	NA	1	5	8.18e-06	-4.460417876	-0.0397	0.0089	3.6e-05	4.131757567	0.053	0.013	No	Yes	A	C	-1.15229468573547	0.2492	1.15229468573547	Yes
4	9	rs10818865	126509599	126452936	126714308	0.018010718	A	G	DENND1A:RP11-417B4.2	00:00:00	ncRNA_intronic	9.702	6	5	15	1.53e-05	-4.324324425	-0.0263	0.0061	3.1e-05	-4.165993157	-0.062	0.015	Yes	No	G	A	0.358592444241056	0.7199	-0.358592444241056	Yes
5	11	rs2412137	3090205	3086451	3103824	0.01923292	G	A	CARS	11361	intergenic	0.598	NA	5	15	1.66e-05	4.30631051	0.0226	0.0052	8.9e-06	-4.442305677	-0.058	0.013	No	No	A	G	-0.237459931922848	0.8123	0.237459931922848	No
6	11	rs97384	61624181	61542006	61624181	0.007535947	C	T	FADS2	0	intronic	4.609	NA	4	4	2.283e-06	4.726609237	0.0252	0.0053	1.1e-05	-4.396520453	-0.058	0.013	Yes	Yes	C	T	-2.27844630848704	0.0227	-2.27844630848704	Yes
7	16	rs11642014	19845423	19831476	19925837	0.045906028	C	A	IQCK	0	intronic	0.654	5	4	15	5.312e-06	4.552072589	0.0278	0.0061	0.00012	-3.846126145	-0.058	0.015	Yes	No	A	C	0.955747140211173	0.3392	-0.955747140211173	Yes
8	18	rs619332	40915203	40910730	40955590	0.03470923	T	C	SYT4	57587	intergenic	3.186	6	9	15	2.705e-05	-4.196978166	-0.0238	0.0057	8e-05	3.944400084	0.054	0.014	No	No	C	T	2.90165254676562	0.003712	-2.90165254676562	Yes
9	18	rs28758902	53408187	53403228	53463661	0.048331653	C	T	RP11-397A16.1	0	ncRNA_intronic	0.176	6	5	15	2.12e-06	4.741635302	0.0239	0.005	0.00013	-3.826458602	-0.046	0.012	No	No	T	C	1.47541874067393	0.1401	-1.47541874067393	Yes
NA	NA		NA	NA	NA	NA						NA	NA	NA	NA	NA	NA	NA	NA	NA	NA	NA	NA			NA	NA	NA	NA	NA	NA
NA	NA		NA	NA	NA	NA						NA	NA	NA	NA	NA	NA	NA	NA	NA	NA	NA	NA			NA	NA	NA	NA	NA	NA
The build used to determine the base pair position was GRCh37/Hg19
