# Supplementary material for: Shared genetic loci between depression and cardiometabolic traits
Source: PLoS Genet. 2022 May 13;18(5):e1010161. doi: 10.1371/journal.pgen.1010161 (PMC9170110; doi:10.1371/journal.pgen.1010161)
Supplement: S2 Data — (ZIP) [file pgen.1010161.s055.zip › results_replication_cond/replication/conjFDR_DEP_TC_FINNGEN_MDD.xlsx]

## Sheet: conjFDR_dep_tc_FINNGEN_MDD
locusnum	CHR	LEAD_SNP	LEAD_BP	MinBP	MaxBP	FDR	A1	A2	nearestGene	dist	func	CADD	RDB	minChrState	commonChrState	PVAL_in_DEP	Z_in_DEP	BETA_in_DEP	SE_in_DEP	PVAL_in_TC	Z_in_TC	BETA_in_TC	SE_in_TC	Overlapping_with_condFDR_DEP.TC	Overlapping_with_condFDR_TC.DEP	A1_in_FINNGEN	A2_in_FINNGEN	Z_in_FINNGEN	PVAL_in_FINNGEN	Z_recalculated_in_FINNGEN	ConcordEffect_Replicated
1	1	rs11578046	23425139	23294136	23551623	0.045953542	G	A	LUZP1	0	intronic	4.015	4	2	5	5.136e-06	-4.559154407	-0.0243	0.0053	0.0002038	-3.714258982	-0.01218	0.003279	Yes	No	A	G	1.41387025814391	0.1574	-1.41387025814391	No
2	2	rs71441095	28089848	27961614	28284633	0.048177487	G	A	MRPL33:RBKS	00:00:00	intronic	2.284	6	5	15	5.21e-05	-4.046001046	-0.0276	0.0068	4.556e-25	10.34186157	0.04504	0.004355	No	Yes	A	G	-1.52283496438809	0.1278	1.52283496438809	Yes
3	2	rs2565157	198236244	198146381	198940251	0.013709403	G	A	NPM1P46	8180	intergenic	1.981		5	15	8.399e-06	4.454752574	0.0237	0.0053	2.925e-05	-4.179228254	-0.01466	0.003507	Yes	Yes	G	A	-1.32884231018566	0.1839	-1.32884231018566	Yes
4	6	rs149543464	30400763	27456052	31462135	0.000397077	G	A	MICC	13666	intergenic	0.823	7	14	14	8.357e-08	-5.359245994	-0.0439	0.0082	1.369e-10	6.419302652	0.03103	0.004834	Yes	Yes	A	G	-1.38255941698655	0.1668	1.38255941698655	Yes
5	6	rs9377251	101427331	101277926	101614312	0.027969929	G	A	snoU13	22191	intergenic	0.247	5	7	15	4.863e-06	-4.570612833	-0.023	0.005	9.542e-05	-3.901952208	-0.01232	0.003158	Yes	Yes	A	G	-1.44200841395997	0.1493	1.44200841395997	Yes
6	10	rs11596214	106453832	106418969	106640384	0.014635286	G	A	SORCS3	0	intronic	3.038	7	5	15	9.145e-08	-5.342942062	-0.0275	0.0051	3.731e-05	4.123536071	0.01327	0.003219	Yes	No	A	G	-2.3625437295764	0.01815	2.3625437295764	Yes
7	11	rs174594	61619829	61542006	61624181	0.004351261	A	C	FADS2	0	intronic	2.049		4	5	5.42e-07	-5.010815002	-0.0264	0.0053	7.47e-06	-4.479837179	-0.01421	0.003172	Yes	Yes	A	C	-2.46765849254068	0.0136	-2.46765849254068	Yes
8	12	rs77741769	121363835	121188641	121378566	0.000148791	C	T	RPL12P33	8795	intergenic	5.073	3a	1	15	2.579e-08	5.567851138	0.0293	0.0053	1.051e-11	-6.799339335	-0.02268	0.003336	Yes	Yes	T	C	2.8465196589913	0.00442	-2.8465196589913	Yes
9	16	rs3812984	72207797	71991135	72248130	0.003615222	T	C	PMFBP1	0	intronic	6.412		5	15	1.38e-06	4.827871628	0.0242	0.005	3.176e-07	-5.112691945	-0.01614	0.003156	Yes	Yes	T	C	3.00601033599611	0.002647	3.00601033599611	Yes
10	17	rs1794287	7578837	7574936	7580256	0.039543295	G	A	TP53	0	intronic	1.564		4	4	3.861e-05	-4.115643912	-0.033	0.008	9.999e-06	4.417195037	0.02188	0.004954	No	Yes	G	A	0.711297339341926	0.4769	0.711297339341926	Yes
11	22	rs9611525	41640659	41215672	42043585	0.011970994	C	T	RANGAP1	955	downstream	2.622	5	4	5	7.065e-07	4.959568315	0.0266	0.0054	2.828e-05	4.186892246	0.01489	0.003556	Yes	No	T	C	3.99674283645655	6.422e-05	-3.99674283645655	Yes
NA	NA		NA	NA	NA	NA						NA		NA	NA	NA	NA	NA	NA	NA	NA	NA	NA			NA	NA	NA	NA	NA	NA
NA	NA		NA	NA	NA	NA						NA		NA	NA	NA	NA	NA	NA	NA	NA	NA	NA			NA	NA	NA	NA	NA	NA
The build used to determine the base pair position was GRCh37/Hg19
