# Supplementary material for: Shared genetic loci between depression and cardiometabolic traits
Source: PLoS Genet. 2022 May 13;18(5):e1010161. doi: 10.1371/journal.pgen.1010161 (PMC9170110; doi:10.1371/journal.pgen.1010161)
Supplement: S2 Data — (ZIP) [file pgen.1010161.s055.zip › results_replication_cond/replication/conjFDR_DEP_TG_FINNGEN_MDD.xlsx]

## Sheet: conjFDR_dep_tg_FINNGEN_MDD
locusnum	CHR	LEAD_SNP	LEAD_BP	MinBP	MaxBP	FDR	A1	A2	nearestGene	dist	func	CADD	RDB	minChrState	commonChrState	PVAL_in_DEP	Z_in_DEP	BETA_in_DEP	SE_in_DEP	PVAL_in_TG	Z_in_TG	BETA_in_TG	SE_in_TG	Overlapping_with_condFDR_DEP.TG	Overlapping_with_condFDR_TG.DEP	A1_in_FINNGEN	A2_in_FINNGEN	Z_in_FINNGEN	PVAL_in_FINNGEN	Z_recalculated_in_FINNGEN	ConcordEffect_Replicated
1	1	rs12740789	72752073	72628347	73264598	0.000265993	G	A	NEGR1	3655	intergenic	0.179	6	5	15	1.963e-08	-5.615230843	-0.0377	0.0067	2.499e-07	5.157776245	0.02148	0.004164	Yes	Yes	A	G	-2.09681449439845	0.03601	2.09681449439845	Yes
2	2	rs71441095	28089848	27961614	28284633	0.048288304	G	A	MRPL33:RBKS	00:00:00	intronic	2.284	6	5	15	5.21e-05	-4.046001046	-0.0276	0.0068	3.712e-29	11.20831318	0.04927	0.004395	No	Yes	A	G	-1.52283496438809	0.1278	1.52283496438809	Yes
3	2	rs150587687	42703861	42510877	42705594	0.021577539	C	A	KCNG3	0	intronic	7.171	7	5	15	1.6e-05	-4.314451022	-0.0258	0.006	3.356e-05	4.147858298	0.01541	0.003715	No	Yes	A	C	1.37188256119944	0.1701	-1.37188256119944	No
4	2	rs56263644	86671074	86570906	86855698	0.024947801	T	C	KDM3A	0	intronic	3.012	5	1	6	1.801e-05	-4.288233146	-0.0327	0.0076	9.174e-05	3.91145961	0.01914	0.004892	No	Yes	C	T	-0.583881560380026	0.5593	0.583881560380026	No
5	2	rs9287985	176429580	176422005	176483870	0.03500217	A	G	AC096649.3	110211	intergenic	15.78	6	5	15	3.224e-05	4.15703827	0.0232	0.0056	7.313e-05	3.965865807	0.01375	0.003467	No	Yes	G	A	-0.737859223633634	0.4606	0.737859223633634	Yes
6	5	rs149080269	67698513	67667363	67734294	0.045370965	C	T	CTD-2582M21.1	27557	intergenic	2.471	7	5	15	4.201e-05	4.09613776	0.0393	0.0096	0.0002134	-3.702601429	-0.02239	0.006047	No	Yes	T	C	2.2160219339724	0.02669	-2.2160219339724	Yes
7	6	rs9379880	26496916	25684606	32333827	6.63679e-05	G	A	BTN1A1	4532	intergenic	0.495	7	5	14	5.77e-09	-5.823290881	-0.0387	0.0066	4.572e-08	5.467200036	0.02224	0.004068	Yes	Yes	A	G	-3.17507069627078	0.001498	3.17507069627078	Yes
8	7	rs10950398	12264871	12233848	12286050	0.005556126	G	A	TMEM106B	0	intronic	2.589	6	4	5	2.549e-06	4.704170634	0.0242	0.0052	6.572e-07	-4.973602497	-0.01549	0.003114	Yes	Yes	A	G	1.55142444846713	0.1208	-1.55142444846713	Yes
9	11	rs112181005	47010491	46708196	47367371	0.022511474	G	A	C11orf49	0	intronic	7.897	6	4	5	1.697e-05	-4.301429197	-0.0339	0.0079	7.18e-10	6.162070213	0.03279	0.005321	No	Yes	A	G	-2.36356604807251	0.0181	2.36356604807251	Yes
10	11	rs174594	61619829	61539020	61624181	0.001613986	A	C	FADS2	0	intronic	2.049	NA	4	5	5.42e-07	-5.010815002	-0.0264	0.0053	6.466e-71	17.80497597	0.05703	0.003202	Yes	Yes	A	C	-2.46765849254068	0.0136	-2.46765849254068	Yes
11	11	rs2514218	113392994	113249136	113424042	0.006336362	C	T	DRD2	46580	intergenic	6.355	6	5	15	3.03e-06	-4.668775675	-0.0244	0.0052	1.066e-05	4.403333709	0.01415	0.003213	Yes	Yes	T	C	-1.08957590895204	0.2759	1.08957590895204	Yes
12	16	rs4616299	7657432	7657373	7665557	0.005996457	A	G	RBFOX1	0	intronic	2028-12-01	5	5	15	1.042e-06	4.883536217	0.0248	0.0051	1.383e-05	-4.346542919	-0.01447	0.003329	Yes	Yes	G	A	-1.90708176646211	0.05651	1.90708176646211	Yes
13	16	rs115452	15559453	15556396	15628160	0.034104837	A	G	RP11-1021N1.1:C16orf45	00:00:00	intronic	0.222	NA	5	15	3.096e-05	-4.166287657	-0.0216	0.0052	9.405e-07	4.903696014	0.01635	0.003335	No	No	A	G	-0.762435710057582	0.4458	-0.762435710057582	Yes
14	17	rs11867618	65875587	65825248	65984537	0.017012506	G	A	BPTF	0	intronic	3.025	6	4	5	1.151e-05	4.386668511	0.0319	0.0073	1.78e-06	-4.776920619	-0.02145	0.004491	No	Yes	A	G	2.05893986031169	0.0395	-2.05893986031169	Yes
NA	NA		NA	NA	NA	NA						NA	NA	NA	NA	NA	NA	NA	NA	NA	NA	NA	NA			NA	NA	NA	NA	NA	NA
NA	NA		NA	NA	NA	NA						NA	NA	NA	NA	NA	NA	NA	NA	NA	NA	NA	NA			NA	NA	NA	NA	NA	NA
The build used to determine the base pair position was GRCh37/Hg19
