# Supplementary material for: Shared genetic loci between depression and cardiometabolic traits
Source: PLoS Genet. 2022 May 13;18(5):e1010161. doi: 10.1371/journal.pgen.1010161 (PMC9170110; doi:10.1371/journal.pgen.1010161)
Supplement: S2 Data — (ZIP) [file pgen.1010161.s055.zip › results_replication_cond/replication/dep_replication.R]

args <- commandArgs(TRUE)
library(data.table)
dep=fread('condFDR_dep_bmi.txt',sep='\t',stringsAsFactors = F)
bmi=fread('/cluster/projects/p33/users/mtCOJO_output_forZillur/GIANT_BMI_2015_EUR.sumstats.gz',sep = '\t',
          stringsAsFactors = F)
fingen=fread('FINNGEN_MDD_2020.sumstats',sep = '\t',stringsAsFactors = F)
sum_dep=fread('/cluster/projects/p33/users/mtCOJO_output_forZillur/PGC_MDD_2018_with23andMe_noUKBB.sumstats.gz',
              sep = '\t',stringsAsFactors = F)
#print('Reading inputs')
dep=read.csv(args[1],sep='\t',stringsAsFactors = F)
fingen=read.csv(args[2],sep = '\t',stringsAsFactors = F)
primary_trait=args[3]
replicated_with=args[4]
#print('Aligning SNPs and Z score and performing binomial test')
dep$A1_in_DEP=sum_dep$A1[match(dep$LEAD_SNP,sum_dep$SNP)]
dep$A1_in_BMI=bmi$A1[match(dep$LEAD_SNP,bmi$SNP)]
dep$Z_recalculated_in_DEP=ifelse(dep$A1==dep$A1_in_DEP,dep$Z_in_DEP,dep$Z_in_DEP*(-1))
dep$Z_recalculated_in_BMI=ifelse(dep$A1==dep$A1_in_BMI,dep$Z_in_BMI,dep$Z_in_BMI*(-1))
dep$ConcordEffect=ifelse(dep$Z_recalculated_in_DEP > 0 & dep$Z_recalculated_in_BMI > 0 ,'Yes',
                         ifelse(dep$Z_recalculated_in_DEP < 0 & dep$Z_recalculated_in_BMI < 0, 'Yes','No'))
dep$A1_in_FINNGEN=fingen$A1[match(dep$LEAD_SNP,fingen$SNP)]
dep$A2_in_FINNGEN=fingen$A2[match(dep$LEAD_SNP,fingen$SNP)]
dep$Z_in_FINNGEN=fingen$Z[match(dep$LEAD_SNP,fingen$SNP)]
dep$PVAL_in_FINNGEN=fingen$PVAL[match(dep$LEAD_SNP,fingen$SNP)]

dep$Z_recalculated_in_FINNGEN <- ifelse(dep$A1==dep$A1_in_FINNGEN, dep$Z_in_FINNGEN,
                                                    ifelse(dep$A1==dep$A2_in_FINNGEN, dep$Z_in_FINNGEN*(-1),
                                                           "Error_in_allele_alignment"))

dep$ConcordEffect_Replicated=ifelse(dep$Z_recalculated_in_DEP > 0 & dep$Z_recalculated_in_FINNGEN > 0,'Yes',
                              ifelse(dep$Z_recalculated_in_DEP < 0 & dep$Z_recalculated_in_FINNGEN < 0,'Yes','No'))

#length(which(dep$ConcordEffect_Replicated == 'No'))
#primary_trait='conjFDR_dep_cad'
#replicated_with='MDD_FINNGEN'

p_binomial_test=binom.test(length(which(dep$ConcordEffect_Replicated == 'No')),nrow(dep[complete.cases(dep),]),0.5,alternative = 'less')$p.value  
cat('P value of binomial test of',primary_trait,'vs',replicated_with,":",p_binomial_test,'\n')

#dep2=dep[,c(1:24,32:ncol(dep))]

write.table(dep, file = paste0('condFDR',primary_trait,'_',replicated_with, ".csv"), sep='\t', row.names = FALSE)

repli_cond=function(con1,st2,stfin,stpri,ptraits){
  print('Reading inputs')
  dep=fread(con1,sep='\t',stringsAsFactors = F)
  bmi=fread(st2,sep = '\t',stringsAsFactors = F)
  fingen=fread(stfin,sep = '\t',stringsAsFactors = F)
  sum_dep=fread(stpri,sep = '\t',stringsAsFactors = F)
  print('Generating columns and test')
  dep=as.data.frame(dep)
  bmi=as.data.frame(bmi)
  fingen=as.data.frame(fingen)
  sum_dep=as.data.frame(sum_dep)
  #dep=read.csv(args[1],sep='\t',stringsAsFactors = F)
  #fingen=read.csv(args[2],sep = '\t',stringsAsFactors = F)
  #print('Aligning SNPs and Z score and performing binomial test')
  pt1=toupper(unlist(strsplit(ptraits,'_')[1])[1])
  pt2=toupper(unlist(strsplit(ptraits,'_')[1])[2])
  dep[paste0('A1_in_',pt1)]=sum_dep$A1[match(dep$LEAD_SNP,sum_dep$SNP)]
  dep[paste0('A1_in_',pt2)]=bmi$A1[match(dep$LEAD_SNP,bmi$SNP)]
  dep <- dep[!apply(is.na(dep) | dep == "", 1, all),]
  dep[paste0('Z_recalculated_in_',pt1)]=ifelse(dep$A1==dep[paste0('A1_in_',pt1)],dep$Z_in_DEP,dep$Z_in_DEP*(-1))
  dep[paste0('Z_recalculated_in_',pt2)]=ifelse(dep$A1==dep[paste0('A1_in_',pt2)],dep[paste0('Z_in_',pt2)],dep[paste0('Z_in_',pt2)]*(-1))
  dep$ConcordEffect=ifelse(dep[paste0('Z_recalculated_in_',pt1)] > 0 & dep[paste0('Z_recalculated_in_',pt2)] > 0 ,'Yes',
                           ifelse(dep[paste0('Z_recalculated_in_',pt1)] < 0 & dep[paste0('Z_recalculated_in_',pt2)] < 0, 'Yes','No'))
  dep$A1_in_FINNGEN=fingen$A1[match(dep$LEAD_SNP,fingen$SNP)]
  dep$A2_in_FINNGEN=fingen$A2[match(dep$LEAD_SNP,fingen$SNP)]
  dep$Z_in_FINNGEN=fingen$Z[match(dep$LEAD_SNP,fingen$SNP)]
  dep$PVAL_in_FINNGEN=fingen$PVAL[match(dep$LEAD_SNP,fingen$SNP)]
  
  dep$Z_recalculated_in_FINNGEN <- ifelse(dep$A1==dep$A1_in_FINNGEN, dep$Z_in_FINNGEN,
                                          ifelse(dep$A1==dep$A2_in_FINNGEN, dep$Z_in_FINNGEN*(-1),
                                                 "Error_in_allele_alignment"))
  
  dep$ConcordEffect_Replicated=ifelse(dep$Z_recalculated_in_DEP > 0 & dep$Z_recalculated_in_FINNGEN > 0,'Yes',
                                      ifelse(dep$Z_recalculated_in_DEP < 0 & dep$Z_recalculated_in_FINNGEN < 0,'Yes','No'))
  
  #length(which(dep$ConcordEffect_Replicated == 'No'))
  #primary_trait='conjFDR_dep_cad'
  #replicated_with='MDD_FINNGEN'
  
  p_binomial_test=binom.test(length(which(dep$ConcordEffect_Replicated == 'No')),nrow(dep[complete.cases(dep),]),0.5,alternative = 'less')$p.value  
  cat('P value of binomial test of','condFDR',pt1,'vs',pt2,'replicated_with','FINGENN', ":",p_binomial_test,'\n')
  
  #dep2=dep[,c(1:24,32:ncol(dep))]
  
  write.table(dep, file = paste0('condFDR_',pt1,'_',pt2,'_FINGENN.csv'), sep='\t', row.names = FALSE)
  print('Done and output written')
  
}

repli_cond('condFDR_dep_bmi.txt','/cluster/projects/p33/users/mtCOJO_output_forZillur/GIANT_BMI_2015_EUR.sumstats.gz'
           ,'FINNGEN_MDD_2020.sumstats','/cluster/projects/p33/users/mtCOJO_output_forZillur/PGC_MDD_2018_with23andMe_noUKBB.sumstats.gz',
           'dep_bmi')
repli_cond('condFDR_dep_cad.txt','/cluster/projects/p33/users/mtCOJO_output_forZillur/CARDIOGRAM_CAD_2017_UKB.sumstats.gz'
           ,'FINNGEN_MDD_2020.sumstats','/cluster/projects/p33/users/mtCOJO_output_forZillur/PGC_MDD_2018_with23andMe_noUKBB.sumstats.gz',
           'dep_cad')
repli_cond('condFDR_dep_crp.txt','/cluster/projects/p33/users/mtCOJO_output_forZillur/CHARGE_CRP_2018.sumstats.gz'
           ,'FINNGEN_MDD_2020.sumstats','/cluster/projects/p33/users/mtCOJO_output_forZillur/PGC_MDD_2018_with23andMe_noUKBB.sumstats.gz',
           'dep_crp')
repli_cond('condFDR_dep_dbp.txt','/cluster/projects/p33/users/mtCOJO_output_forZillur/UKB_BP_2018_DBP_withICBP.sumstats.gz'
           ,'FINNGEN_MDD_2020.sumstats','/cluster/projects/p33/users/mtCOJO_output_forZillur/PGC_MDD_2018_with23andMe_noUKBB.sumstats.gz',
           'dep_dbp')
repli_cond('condFDR_dep_hdl.txt','/cluster/projects/p33/users/mtCOJO_output_forZillur/MVP_BL_2018_HDL_EUR.sumstats.gz'
           ,'FINNGEN_MDD_2020.sumstats','/cluster/projects/p33/users/mtCOJO_output_forZillur/PGC_MDD_2018_with23andMe_noUKBB.sumstats.gz',
           'dep_hdl')
repli_cond('condFDR_dep_ldl.txt','/cluster/projects/p33/users/mtCOJO_output_forZillur/MVP_BL_2018_LDL_EUR.sumstats.gz'
           ,'FINNGEN_MDD_2020.sumstats','/cluster/projects/p33/users/mtCOJO_output_forZillur/PGC_MDD_2018_with23andMe_noUKBB.sumstats.gz',
           'dep_ldl')
repli_cond('condFDR_dep_sbp.txt','/cluster/projects/p33/users/mtCOJO_output_forZillur/UKB_BP_2018_SBP_withICBP.sumstats.gz'
           ,'FINNGEN_MDD_2020.sumstats','/cluster/projects/p33/users/mtCOJO_output_forZillur/PGC_MDD_2018_with23andMe_noUKBB.sumstats.gz',
           'dep_sbp')
repli_cond('condFDR_dep_t2d.txt','/cluster/projects/p33/users/mtCOJO_output_forZillur/DIAGRAM_T2D_2017.sumstats.gz'
           ,'FINNGEN_MDD_2020.sumstats','/cluster/projects/p33/users/mtCOJO_output_forZillur/PGC_MDD_2018_with23andMe_noUKBB.sumstats.gz',
           'dep_t2d')
repli_cond('condFDR_dep_tc.txt','/cluster/projects/p33/users/mtCOJO_output_forZillur/MVP_BL_2018_TC_EUR.sumstats.gz'
           ,'FINNGEN_MDD_2020.sumstats','/cluster/projects/p33/users/mtCOJO_output_forZillur/PGC_MDD_2018_with23andMe_noUKBB.sumstats.gz',
           'dep_tc')
repli_cond('condFDR_dep_tg.txt','/cluster/projects/p33/users/mtCOJO_output_forZillur/MVP_BL_2018_TG_EUR.sumstats.gz'
           ,'FINNGEN_MDD_2020.sumstats','/cluster/projects/p33/users/mtCOJO_output_forZillur/PGC_MDD_2018_with23andMe_noUKBB.sumstats.gz',
           'dep_tg')
