# Supplementary material for: Shared genetic loci between depression and cardiometabolic traits
Source: PLoS Genet. 2022 May 13;18(5):e1010161. doi: 10.1371/journal.pgen.1010161 (PMC9170110; doi:10.1371/journal.pgen.1010161)
Supplement: S2 Data — (ZIP) [file pgen.1010161.s055.zip › results_replication_cond/replication/pvalues_of_binomial_test - Copy.xlsx]

## Sheet: pvalues_of_binomial_test - Copy
Replication
P value of binomial test of conjFDR for:
DEP & CAD vs FINNGEN_MDD	0.34375
DEP & CRP vs FINNGEN_MDD	0.5
DEP & DBP vs FINNGEN_MDD	0.0001624571
DEP &HDL vs FINNGEN_MDD	0.0009765625
DEP & LDL vs FINNGEN_MDD	0.08984375
DEP & SBP vs FINNGEN_MDD	0.002548822
DEP & T2D vs FINNGEN_MDD	0.109375
DEP & TC vs FINNGEN_MDD	0.005859375
DEP & TG vs FINNGEN_MDD	0.01928711
P value of binomial test of condFDR for:
DEP vs CAD replicated_with FINGENN	1.217128e-05
DEP vs CRP replicated_with FINGENN	5.65371e-05
DEP vs DBP replicated_with FINGENN	3.120204e-07
DEP vs HDL replicated_with FINGENN	0.0001562756
DEP vs LDL replicated_with FINGENN	0.001966587
DEP vs SBP replicated_with FINGENN	2.096708e-05
DEP vs T2D replicated_with FINGENN	3.480085e-05
DEP vs TC replicated_with FINGENN	0.0004106977
DEP vs TG replicated_with FINGENN	1.26604e-05
