# Supplementary material for: Shared genetic loci between depression and cardiometabolic traits
Source: PLoS Genet. 2022 May 13;18(5):e1010161. doi: 10.1371/journal.pgen.1010161 (PMC9170110; doi:10.1371/journal.pgen.1010161)
Supplement: S2 Data — (ZIP) [file pgen.1010161.s055.zip › results_replication_cond/replication/pvalues_of_binomial_test.csv]

P value of binomial test of conjFDR_dep_cad vs FINNGEN_MDD : 0.34375
P value of binomial test of conjFDR_dep_crp vs FINNGEN_MDD : 0.5
P value of binomial test of conjFDR_dep_dbp vs FINNGEN_MDD : 0.0001624571
P value of binomial test of conjFDR_dep_hdl vs FINNGEN_MDD : 0.0009765625
P value of binomial test of conjFDR_dep_ldl vs FINNGEN_MDD : 0.08984375
P value of binomial test of conjFDR_dep_sbp vs FINNGEN_MDD : 0.002548822
P value of binomial test of conjFDR_dep_t2d vs FINNGEN_MDD : 0.109375
P value of binomial test of conjFDR_dep_tc vs FINNGEN_MDD : 0.005859375
P value of binomial test of conjFDR_dep_tg vs FINNGEN_MDD : 0.01928711
P value of binomial test of condFDR DEP vs BMI replicated_with FINGENN : 5.354559e-07
P value of binomial test of condFDR DEP vs CAD replicated_with FINGENN : 1.217128e-05
P value of binomial test of condFDR DEP vs CRP replicated_with FINGENN : 5.65371e-05
P value of binomial test of condFDR DEP vs DBP replicated_with FINGENN : 3.120204e-07
P value of binomial test of condFDR DEP vs HDL replicated_with FINGENN : 0.0001562756
P value of binomial test of condFDR DEP vs LDL replicated_with FINGENN : 0.001966587
P value of binomial test of condFDR DEP vs SBP replicated_with FINGENN : 2.096708e-05
P value of binomial test of condFDR DEP vs T2D replicated_with FINGENN : 3.480085e-05
P value of binomial test of condFDR DEP vs TC replicated_with FINGENN : 0.0004106977
P value of binomial test of condFDR DEP vs TG replicated_with FINGENN : 1.26604e-05
